# Supplementary material for: Nuclear Factor kappa B is central to Marek’s Disease herpesvirus induced neoplastic transformation of CD30 expressing lymphocytes in-vivo
Source: BMC Syst Biol. 2012 Sep 14;6:123. doi: 10.1186/1752-0509-6-123 (PMC3472249; doi:10.1186/1752-0509-6-123)
Supplement: Additional file 1 — contains four worksheets, sheet 1 (CD30hiVs. CD30loprotein expression): contains proteins identified from CD30loand CD30hicells, worksheet 2 (ChIP identified proteins): contains proteins identified in ChIP experiment. Worksheet 3 (NF κB isoforms subcellular locations): contains actual numbers of peptides of different isoforms of NF-κB in nuclear and extranuclear fractions, and worksheet 4 (Phosphorylated peptides locations) contains actual numbers of phosphorylated and non-phosphorylated peptides identified. (XLS 1901 kb) [file 1752-0509-6-123-S1.xls]

## Sheet: CD30hi Vs LO protein Expression
GI Numbers	NCBI Accession	Descrition	Gene Symbol	P value	FOLD change(Hi /Lo)
118083789	XP_001231639	similar to MGC68738 protein isoform 1	ATP5J	0.001	0.00459664
118099967	XP_001232614	similar to ATP synthase, H+ transporting, mitochondrial F0 complex, subunit d isoform 2	ATP5H (includes EG:10476)	0.001	0.0049617
71896967	NP_001026495	SAP domain-containing ribonucleoprotein	CIP29	0.001	0.0162346
148223796	NP_001091003	ATP synthase subunit e, mitochondrial	ATP5I	0.001	0.017839
118088193	XP_001233932	novel protein, name not assigned	C1ORF31	0.001	0.0222752
118099889	XP_001232393	novel protein, name not assigned	THOC4	0.001	0.0229933
118087173	XP_001233286	novel protein isoform 1	UQCRB	0.001	0.0248998
118096068	XP_413822	novel protein, partial		0.001	0.0250671
118104378	XP_429181	similar to cytochrome c oxidase subunit VIIc	COX7C (includes EG:1350)	0.001	0.0262345
118101457	XP_001233287	similar to Sm protein G isoform 1	SNRPG	0.001	0.0270585
118103795	XP_424788	similar to NADH dehydrogenase	NDUFS4	0.001	0.0275893
45384204	NP_990398	10 kDa heat shock protein, mitochondrial	HSPE1	0.001	0.0298489
57524866	NP_001005843	cytochrome b-c1 complex subunit Rieske, mitochondrial precursor	UQCRFS1	0.001	0.0299311
118095538	XP_001233038	novel protein, name not assigned	C15ORF17	0.001	0.0304739
118091423	XP_422986	similar to small zinc finger-like protein	TIMM10	0.001	0.0314573
50758110	XP_415765	similar to Malate dehydrogenase 2, NAD (mitochondrial)	MDH2	0.001	0.0330153
45382027	NP_990792	peptidyl-prolyl cis-trans isomerase B precursor	PPIB	0.001	0.033033
118102465	XP_417993	similar to ATP synthase subunit B	ATP5F1	0.001	0.0357692
118101784	XP_001233575	similar to mitochondrial complex I subunit NDUFS5	NDUFS5	0.001	0.0366515
71897333	NP_001025862	protein SET	SET	0.001	0.0398089
50760928	XP_418185	similar to mitochondrial complex I subunit NDUFA7	NDUFA7	0.001	0.0406124
57530789	NP_001006374	thioredoxin domain-containing protein 5	TXNDC5	0.001	0.0449721
50797623	XP_423958	novel protein, name not assigned	2010309E21RIK	0.001	0.0458106
118081918	XP_001231824	similar to MGC80265 protein isoform 1	CHCHD3	0.001	0.0471387
61097949	NP_001012832	polymerase delta-interacting protein 3	POLDIP3	0.001	0.0528854
71894961	NP_001026251	splicing factor, arginine/serine-rich 18	SFRS18	0.001	0.0536064
45383890	NP_989441	protein disulfide-isomerase A3 precursor	PDIA3	0.001	0.0565623
118098864	XP_001234483	novel protein, name not assigned		0.001	0.0576203
118103654	XP_427433	similar to TESK1		0.001	0.0591331
118098040	XP_414917	novel protein, name not assigned	VWA3A	0.001	0.0601142
118095536	XP_001233021	similar to Cytochrome c oxidase subunit 5A, mitochondrial precursor (Cytochrome c oxidase polypeptide Va)		0.001	0.061917
50731775	XP_418355	novel protein, name not assigned	COX6C	0.001	0.0625581
118084040	XP_416768	novel protein, name not assigned		0.001	0.0629445
118098539	XP_415173	novel protein, name not assigned	ERP29	0.001	0.0655093
50746146	XP_420375	similar to soluble guanylate cyclase large subunit	GUCY1A3	0.001	0.0684932
45382939	NP_989940	interferon-induced GTP-binding protein Mx	MX1	0.001	0.0690846
118094600	XP_001235148	similar to Ubiquinol-cytochrome c reductase hinge protein	HCG 25371	0.001	0.0703381
71897237	NP_001026562	ATP synthase subunit beta, mitochondrial precursor	ATP5B	0.001	0.0704337
118087763	XP_415010	similar to RP3-330M21	TTBK1	0.001	0.0708818
57525305	NP_001006217	phosphorylase b kinase gamma catalytic chain, skeletal muscle isoform	PHKG1	0.001	0.073443
60302754	NP_001012570	GATA zinc finger domain containing 2A	GATAD2A	0.001	0.0751371
118085462	XP_418495	novel protein, name not assigned	KBTBD5	0.001	0.0756372
45383496	NP_989660	histone acetyltransferase KAT2A	KAT2A	0.001	0.0760919
50730420	XP_416895	novel protein, name not assigned	MRPL30	0.001	0.076864
118092958	XP_421743	similar to CTCL tumor antigen se20-9 isoform 2	SLK	0.001	0.0786287
45383149	NP_989840	tyrosine-protein kinase transmembrane receptor ROR1	ROR1	0.001	0.0795608
45384044	NP_990490	myosin light chain 1, cardiac muscle	MYL3	0.001	0.0806842
50751792	XP_426640	similar to LOC495522 protein	F3	0.001	0.0825287
45383566	NP_989617	ATP synthase subunit alpha, mitochondrial	ATP5A1	0.001	0.0852099
118082505	XP_001231740	similar to NADH:ubiquinone oxidoreductase b17	NDUFA12	0.001	0.0860639
118104370	XP_424699	similar to Arrestin domain containing 3	ARRDC3	0.001	0.0867077
118091530	XP_424617	novel protein, name not assigned	TP53I11	0.001	0.0880282
118099877	XP_001232214	novel protein, name not assigned	MRPL12	0.001	0.089807
50744860	XP_419909	similar to OTTHUMP00000016633	KLHL31	0.001	0.0922084
50761922	XP_424887	similar to transmembrane protein 38B	TMEM38B	0.001	0.0953562
118102987	XP_001235182	novel protein, name not assigned	KRT10	0.001	0.0955749
50750860	XP_422177	similar to N-terminal acetyltransferase complex ard1 subunit	NAT5	0.001	0.0960338
56119060	NP_001007839	small nuclear ribonucleoprotein Sm D3	SNRPD3	0.001	0.0962796
50757781	XP_415645	similar to Kif2-A-prov protein		0.001	0.0983042
56711272	NP_001008675	39S ribosomal protein L51, mitochondrial precursor	MRPL51	0.001	0.0987489
45383197	NP_989814	integrin beta-5	ITGB5	0.001	0.0995322
118101728	XP_417816	similar to IBRDC3 protein	RNF19B	0.001	0.101392
126165216	NP_001075171	feather keratin 1		0.001	0.102249
118091839	XP_421224	similar to vesicle transport-related protein	SCFD1	0.001	0.104015
118129742	XP_424434	similar to LOC496246 protein	SULT2B1	0.001	0.106496
86129492	NP_001034377	vanin 1	VNN1	0.001	0.108088
118102341	XP_001233167	novel protein isoform 1	SFRS3	0.001	0.110279
118095908	XP_425080	similar to KIAA1035 protein	AGBL1	0.001	0.110779
118083132	XP_416463	similar to ARHGAP8 protein		0.001	0.114077
118089372	XP_420193	similar to coagulation factor VIII	F8	0.001	0.117074
118097190	XP_001232428	similar to sodium bicarbonate cotransporter	SLC4A9	0.001	0.122549
61098372	NP_001012934	60 kDa heat shock protein, mitochondrial precursor	HSPD1	0.001	0.123502
118405198	NP_001072946	cytochrome c	CYCS	0.001	0.12351
118081889	XP_414981	similar to coatomer protein gamma2-COP	COPG2	0.001	0.12639
88853839	NP_001034688	collectin-12	COLEC12	0.001	0.1276
118100004	XP_415709	similar to Tripartite motif protein 50A	TRIM50	0.001	0.131656
118083480	XP_001233520	novel protein, name not assigned	COX17	0.001	0.131674
71896677	NP_001026141	cullin-2	CUL2	0.001	0.132696
118089813	XP_426284	similar to Follistatin-related protein 5 precursor (Follistatin-like 5)	FSTL5	0.001	0.13508
118096370	XP_414124	similar to KIAA0390	ZNF536	0.001	0.136621
45382301	NP_990735	G protein-activated inward rectifier potassium channel 1	KCNJ3	0.001	0.138671
71896753	NP_001026156	heterogeneous nuclear ribonucleoproteins A2/B1	HNRNPA2B1	0.001	0.141575
118092229	XP_421394	similar to KIAA1236 protein	KIF26A	0.001	0.142886
45382769	NP_990822	78 kDa glucose-regulated protein precursor	HSPA5	0.001	0.144611
55741612	NP_001006235	lamina-associated polypeptide 2, isoform beta	TMPO	0.001	0.144731
118092100	XP_001234835	zinc finger and BTB domain containing 1	ZBTB1	0.001	0.145752
118102256	XP_424013	novel protein, name not assigned	C1ORF77	0.001	0.155235
45383580	NP_989608	far upstream element-binding protein 2		0.001	0.16085
50756677	XP_415270	similar to cytochrome c oxidase subunit VIa	COX6A1	0.001	0.169808
45384514	NP_990659	heterogeneous nuclear ribonucleoprotein A/B	HNRNPAB	0.001	0.171428
118091964	XP_001235085	similar to NIMA (never in mitosis gene a)- related kinase 9	NEK9	0.001	0.175811
118091841	XP_421259	novel protein, name not assigned	C14ORF45	0.001	0.193938
118085470	XP_001232698	novel protein LOC420392	CCDC13	0.001	0.198113
118093536	XP_001233127	heterogeneous nuclear ribonucleoprotein A3	HNRNPA3	0.001	0.203561
118101662	XP_417784	similar to PTB-associated splicing factor	SFPQ	0.001	0.235809
71897277	NP_001026556	heterogeneous nuclear ribonucleoprotein K	HNRNPK	0.001	0.237844
118083811	XP_416717	similar to LOC446923 protein isoform 2	ATP5O	0.001	0.243161
118083361	XP_416524	similar to cysteine protease caspase-2	CASP2	0.001	0.266763
45384000	NP_990596	nucleolin	NCL	0.001	0.269711
118082550	XP_416176	similar to KIAA0225	NUP205	0.001	0.273112
71896353	NP_001026103	heterogeneous nuclear ribonucleoprotein M	HNRNPM	0.001	0.278995
118082024	XP_427077	similar to leucine-rich repeat kinase 2, partial	LRRK2	0.001	0.282524
119331112	NP_001073203	protein sprouty homolog 4	SPRY4	0.001	0.283384
118092188	XP_426466	similar to MOK protein kinase	RAGE	0.001	0.289004
118096302	XP_001233097	similar to cyld isoform 1	CYLD	0.001	0.302903
125745111	YP_001033988	protein LORF5 [Gallid herpesvirus 2]		0.001	0.303509
118082251	XP_416046	similar to AT rich interactive domain 2 (ARID, RFX-like)	ARID2	0.001	0.313457
118087765	XP_415009	similar to solute carrier family 22 member 7	SLC22A7	0.001	0.31549
45383996	NP_990598	nucleophosmin	NPM1	0.001	0.325059
45382973	NP_989930	small nuclear ribonucleoprotein-associated protein B'	SNRPB	0.001	0.325259
46048903	NP_990072	voltage-dependent anion-selective channel protein 2	VDAC2	0.001	0.337966
60302716	NP_001012550	histone-lysine N-methyltransferase, H3 lysine-9 specific 5	EHMT1	0.001	0.368906
222353674	NP_001138445	receptor activity-modifying protein 3	RAMP3	0.001	0.399266
118115493	XP_001236828	novel protein, partial		0.001	0.423798
86129440	NP_001034354	coronin-1C	CORO1C	0.001	0.429295
118101008	XP_001233077	novel protein, name not assigned	MMEL1	0.001	0.43175
118116383	XP_001235692	similar to Cell division cycle associated 7, partial	CDCA7	0.001	0.445203
118088483	XP_419718	novel protein, name not assigned	KIAA1244	0.001	0.450779
45382979	NP_990859	destrin	DSTN	0.001	0.470519
118098969	XP_415370	similar to class I alpha chain	MR1	0.001	0.471536
50754061	XP_414235	novel protein, name not assigned	ZNF821	0.001	0.486564
46048909	NP_990064	CD40 ligand	CD40LG	0.001	0.48778
50752811	XP_413757	similar to GTPase Rab8b	RAB8B	0.001	0.518629
57525295	NP_001006215	DNA ligase 3	LIG3	0.001	0.520932
46048964	NP_989618	thymocyte nuclear protein 1	THYN1	0.001	0.527537
118082086	XP_415951	similar to p120-PI3K	PIK3CG	0.001	0.550705
118085577	XP_001233937	family with sequence similarity 62 (C2 domain containing) member B	NCAPG2	0.001	0.559895
50737758	XP_419213	similar to proenkephalin	PENK	0.001	0.565648
118089443	XP_420232	similar to G protein-coupled receptor 112	GPR112	0.001	0.589787
45383542	NP_989632	ubiquitin fusion degradation protein 1 homolog	UFD1L	0.001	0.603039
52138677	NP_001004391	cadherin-4 precursor	CDH4	0.001	0.603221
169790979	NP_001116120	type III iodothyronine deiodinase	DIO3	0.001	0.665234
47604946	NP_001001315	thymosin, beta 4		0.001	0.668203
50759159	XP_417544	novel protein, name not assigned		0.001	1.44722
71895043	NP_001026400	actin, aortic smooth muscle	ACTA2	0.001	1.4488
118094551	XP_422431	similar to Zinc finger SWIM domain-containing protein 5	ZSWIM5	0.001	1.58066
118102009	XP_001234052	similar to ribosomal protein S25	RPS25	0.001	1.67709
118097329	XP_414531	similar to ribosomal protein L26 isoform 3	RPL26L1	0.001	1.6783
118129162	XP_001236857	novel protein, partial		0.001	1.70073
118405202	NP_001072943	histone H2A-IV	HIST2H2AC	0.001	1.71821
118093534	XP_001234116	similar to titin isoform N2-A		0.001	1.74406
71896335	NP_001026100	60S ribosomal protein L19	RPL19	0.001	1.75652
118086558	XP_419000	similar to KIAA0799 protein	MYO10	0.001	1.77075
45384528	NP_990330	60S ribosomal protein L13	RPL13	0.001	1.77456
55926194	NP_001007480	60S ribosomal protein L4	RPL4	0.001	1.84736
118086961	XP_419194	similar to DNA replication initiator protein		0.001	1.8841
118091246	XP_001233333	novel protein, name not assigned		0.001	1.88629
118094331	XP_001232676	zinc finger protein 644 isoform 2	ZNF644	0.001	1.88718
118083490	XP_416560	novel protein, name not assigned	CHD1L	0.001	1.93814
118083107	XP_416453	similar to OTTHUMP00000028801	SCUBE1	0.001	1.94723
45382557	NP_990573	low-density lipoprotein receptor-related protein 1 precursor		0.001	2.01155
45382755	NP_990817	high mobility group protein B2	HMGB2	0.001	2.01615
118082366	XP_416130	similar to nephrocystin-6	CEP290	0.001	2.02129
45384078	NP_990470	probable global transcription activator SNF2L2	SMARCA2	0.001	2.10956
45382323	NP_990732	tropomyosin alpha-1 chain	TPM1	0.001	2.12973
57525242	NP_001006203	endothelial differentiation-related factor 1 homolog	EDF1	0.001	2.13813
71896515	NP_001026119	DDB1- and CUL4-associated factor 13	WDSOF1	0.001	2.22385
121583865	NP_001073570	SLIT-ROBO Rho GTPase-activating protein 1	SRGAP1	0.001	2.22945
118092371	XP_001235890	similar to KIAA1754-like		0.001	2.25899
118092396	XP_426488	similar to glutamate receptor delta-1 subunit	GRID1	0.001	2.2687
118090374	XP_420641	similar to ankyrin B (440 kDa)	ANK2	0.001	2.31985
118088913	XP_426195	novel protein, name not assigned	DDX43	0.001	2.32042
118089497	XP_420257	similar to Ribosomal protein S6 kinase, like	RPS6KA6	0.001	2.33415
45384380	NP_990678	plastin-1	PLS1	0.001	2.34774
118093558	XP_421981	similar to FK506 binding protein 7	FKBP7	0.001	2.35107
118095305	XP_422801	similar to SQTR9367	LRRC31	0.001	2.36038
118090714	XP_420824	similar to RIKEN cDNA 2610033H07 gene	NOP14	0.001	2.39709
50750161	XP_421897	similar to kynurenine 3-monooxygenase	KMO	0.001	2.41569
113206074	NP_001038104	interphotoreceptor matrix proteoglycan 2 precursor	IMPG2	0.001	2.45085
83722002	NP_001032928	T-lymphocyte activation antigen CD86	CD86	0.001	2.45469
118085589	XP_418558	similar to KIAA0934 protein	DIP2C	0.001	2.46098
49169798	NP_001001783	40S ribosomal protein S13	RPS13	0.001	2.48944
118088661	XP_419780	similar to LAMA4 variant protein	LAMA4	0.001	2.49216
118094176	XP_422260	similar to centrosome-associated protein 350	CEP350	0.001	2.51689
50053682	NP_001001858	stathmin	STMN1	0.001	2.51887
71896285	NP_001025558	ariadne ubiquitin-conjugating enzyme E2 binding protein homolog 1		0.001	2.53929
118097416	XP_414565	similar to ADAM 19	ADAM19	0.001	2.55306
57529863	NP_001006496	gamma-tubulin complex component 2	TUBGCP2	0.001	2.56026
45382353	NP_990190	interferon alpha/beta receptor 1	IFNAR1	0.001	2.59811
118089275	XP_420161	similar to oligophrenin 1	OPHN1	0.001	2.61472
71896919	NP_001025924	histone H2A	H2AFJ	0.001	2.63921
118095123	XP_422713	novel protein, name not assigned	ATP13A5	0.001	2.64182
118086788	XP_419138	novel protein, name not assigned	C18ORF58	0.001	2.64655
126165252	NP_001075172	histone H1	HIST1H1E	0.001	2.65648
114326309	NP_001041541	vimentin	VIM	0.001	2.66123
118092582	XP_421571	similar to leukemia-associated protein with a CXXC domain	TET1	0.001	2.7152
46048916	NP_989972	peptidyl-prolyl cis-trans isomerase FKBP3	FKBP3	0.001	2.74031
118114292	XP_001235813	novel protein, partial		0.001	2.76847
118100491	XP_001232755	novel protein, name not assigned	FAM83C	0.001	2.77866
50760453	XP_418029	novel protein, name not assigned	RPS10	0.001	2.79811
118100216	XP_415820	similar to Rpl23a protein		0.001	2.81819
118100361	XP_415906	novel protein, name not assigned	HEATR6	0.001	2.83679
157954047	NP_001103255	heat shock protein HSP 90-alpha	HSP90	0.001	2.84227
77736623	NP_001029990	protein lin-28 homolog B	LIN28B	0.001	2.85591
118119614	XP_001231654	similar to Rpl17 protein		0.001	2.87991
71895013	NP_001026020	zinc finger protein 341	ZNF341	0.001	2.93212
118085865	XP_418677	similar to collagen, type XXVIII	COL28A1	0.001	3.00027
118088433	XP_426166	similar to putative superoxide-generating NADPH oxidase Mox2	NOX3	0.001	3.01772
118102862	XP_424354	similar to CNS specific microtubule-associated protein tau, adult	MAPT	0.001	3.03426
45383808	NP_989483	60S ribosomal protein L6	RPL6	0.001	3.0372
45382429	NP_990216	ezrin	EZR	0.001	3.04281
45382473	NP_990233	high mobility group protein B1	HMGB1	0.001	3.0513
118086848	XP_001233442	novel protein, name not assigned		0.001	3.06929
118100269	XP_415856	similar to A kinase (PRKA) anchor protein 10	AKAP10	0.001	3.091
118096950	XP_001234206	novel protein, name not assigned	CCDC72	0.001	3.15566
118124810	XP_001235880	novel protein, partial		0.001	3.18599
118122315	XP_427206	similar to protein with DEXDc plus ring plus HELICc; possible SNF2 domain	LOC689900	0.001	3.19398
45382669	NP_990036	intracellular hyaluronan-binding protein 4	HABP4	0.001	3.2144
45384218	NP_990395	superoxide dismutase [Cu-Zn]	SOD1	0.001	3.22084
118092092	XP_421324	similar to Golgi-associated microtubule-binding protein	TRIP11	0.001	3.22502
118095793	XP_413816	similar to Protein KIAA0256	SECISBP2L	0.001	3.22509
118100239	XP_415832	similar to slingshot-2L	SSH2	0.001	3.23588
118103917	XP_429150	novel protein, name not assigned	ANKDD1B	0.001	3.23865
118101169	XP_424363	novel protein, name not assigned	OTUD3	0.001	3.24992
118082064	XP_415962	similar to Peptidase (mitochondrial processing) beta	PMPCB	0.001	3.25296
118083286	XP_416490	similar to Man1a2-prov protein	MAN1A2	0.001	3.27475
118086868	XP_419157	similar to mind bomb	MIB1	0.001	3.27476
71894753	NP_001025807	DNA topoisomerase 3-alpha	TOP3A	0.001	3.28091
118117176	XP_001235294	novel protein, partial		0.001	3.28685
56118966	NP_001007968	60S ribosomal protein L30	RPL30	0.001	3.29962
71895367	NP_001025776	interleukin-1 receptor-associated kinase-like 2	IRAK2	0.001	3.30455
45382679	NP_990805	myosin-10	MYH10	0.001	3.32701
118094087	XP_422218	similar to Cysteine rich protein 2	CRIP2	0.001	3.39606
50731694	XP_418328	similar to 2,4-dienoyl-CoA reductase	DECR1	0.001	3.39934
83721994	NP_001032925	lymphocyte antigen 75	LY75	0.001	3.41026
45384004	NP_990509	bifunctional purine biosynthesis protein PURH	ATIC	0.001	3.43385
118093815	XP_422090	novel protein, name not assigned		0.001	3.43588
118097995	XP_414864	similar to Rho GTPase activating protein 17	ARHGAP17	0.001	3.43673
118100625	XP_417384	similar to protein kinase C binding protein 1	ZMYND8	0.001	3.45993
118094342	XP_422330	similar to ABCA4	ABCA4	0.001	3.47324
118101870	XP_417870	similar to PR domain containing 10	PRDM10	0.001	3.48908
118097382	XP_414538	similar to androgen receptor associated coregulator 267-b	NSD1	0.001	3.517
45382655	NP_990041	DNA repair and recombination protein RAD54B	RAD54B	0.001	3.59199
118084993	XP_417129	novel protein, name not assigned	RNF6	0.001	3.61094
118082037	XP_001231559	similar to aczonin	PCLO	0.001	3.62751
118097244	XP_425184	similar to KIAA0209	DOCK2	0.001	3.63425
118124991	XP_001236098	similar to olfactory receptor MOR104-3		0.001	3.69139
54020693	NP_989562	adenine nucleotide translocator 3	SLC25A6	0.001	3.74889
118084979	XP_001233393	similar to Ribosomal protein L21 isoform 1		0.001	3.80175
45382061	NP_990782	triosephosphate isomerase	TPI1	0.001	3.8563
50755563	XP_414797	similar to PDGF associated protein	PDAP1	0.001	3.85791
118086860	XP_419151	similar to corneal epithelial Rho-associated-ser/thr kinase; ROCK-I	ROCK1	0.001	3.95788
118083551	XP_425529	similar to thiamine carrier 1	SLC19A2	0.001	3.96987
113206078	NP_001038107	zinc finger and BTB domain-containing protein 48	ZBTB48	0.001	3.97353
45384130	NP_990441	DNA topoisomerase 1	TOP1	0.001	3.99246
118091328	XP_426405	similar to Ovomucin beta-subunit	MUC6	0.001	4.05326
118087187	XP_418354	similar to vacuolar protein sorting 13B isoform 2	VPS13B	0.001	4.06002
118094262	XP_001231651	similar to alpha-1 (type XI) collagen isoform 2	COL11A1	0.001	4.06808
118083604	XP_416616	similar to Rpl24 protein	RPL24	0.001	4.07652
148236986	NP_001091002	arrestin 3, retinal	ARR3	0.001	4.10063
57530211	NP_001006425	hematological and neurological expressed 1 protein	HN1	0.001	4.10222
119331174	NP_001073188	histone H2B 7	HIST1H2BB	0.001	4.11546
118094897	XP_422673	similar to prostaglandin transporter	SLCO2A1	0.001	4.14668
45383223	NP_989802	ubiquitin carboxyl-terminal hydrolase 7	USP7	0.001	4.17404
158519797	NP_001103529	thyroid adenoma-associated protein homolog	THADA	0.001	4.20463
118100815	XP_417472	similar to ovulatory protein-2	WFDC3	0.001	4.20471
71896843	NP_001026174	death-associated protein 1	DAP	0.001	4.24291
118088231	XP_419574	similar to Chromosome 1 open reading frame 96	C1ORF96	0.001	4.43174
118085828	XP_418660	similar to KIAA2005 protein	SAMD9L	0.001	4.4671
118082424	XP_416097	similar to proline/serine-rich coiled-coil 2	ZFC3H1	0.001	4.53599
50753780	XP_414127	novel protein, name not assigned	PDCD5	0.001	4.58151
118083145	XP_416450	novel protein, name not assigned	TTLL1	0.001	4.6001
123959728	NP_001074186	small ubiquitin-related modifier 2 precursor	SUMO2	0.001	4.6145
118088180	XP_419558	similar to beige protein homolog, partial	LYST	0.001	4.67666
118084949	XP_001234173	novel protein, name not assigned		0.001	4.72036
46047355	NP_996745	guanine nucleotide exchange factor VAV3	VAV3	0.001	4.743
118093831	XP_001234055	similar to kalirin, RhoGEF kinase	KALRN	0.001	4.78705
71896825	NP_001026464	plasminogen activator inhibitor 1 RNA-binding protein	SERBP1	0.001	4.80358
46048659	NP_990750	netrin-1 precursor		0.001	4.82791
61098035	NP_001012880	protein Jumonji	JARID2	0.001	4.87688
118085932	XP_426002	similar to ribosomal protein L15	RPL15	0.001	4.88898
71895189	NP_001025987	DNA ligase 4	LIG4	0.001	5.06883
118087930	XP_426122	similar to synaptotagmin XIV	SYT14	0.001	5.07464
118083792	XP_416693	similar to ubiquitin specific protease 16	USP16	0.001	5.08315
45383904	NP_989432	hexokinase-1	HK1	0.001	5.2753
118091576	XP_421129	novel protein, name not assigned	PPP1R14D	0.001	5.28001
50732736	XP_418738	novel protein, name not assigned	BTD	0.001	5.34585
46048920	NP_989907	acyl-CoA-binding protein	DBI	0.001	5.35975
118085007	XP_417139	similar to gamma-sarcoglycan	SGCG	0.001	5.39165
118093105	XP_421789	similar to G protein-coupled receptor kinase	GRK5	0.001	5.44868
118083996	XP_416772	similar to Ribosomal protein L8	RPL8	0.001	5.45265
46048835	NP_990317	cone cGMP-specific 3',5'-cyclic phosphodiesterase subunit alpha'	PDE6C	0.001	5.48807
118084086	XP_416804	similar to ribosomal protein S6 kinase 2	RPS6KA3	0.001	5.4906
118088921	XP_419886	similar to opioid growth factor receptor-like 1	OGFRL1	0.001	5.61038
118089718	XP_001235454	HMG2a		0.001	5.67124
118091724	XP_428276	similar to ADAM metallopeptidase domain 20 preproprotein	RGD1562912	0.001	5.74921
56605896	NP_001008450	protein LZIC	LZIC	0.001	5.7892
118092679	XP_421605	novel protein, name not assigned	COMTD1	0.001	5.84491
50757825	XP_415664	similar to RIKEN cDNA 5730455P16 gene	C17ORF75	0.001	5.99495
45383762	NP_989510	beta-crystallin A2	CRYBA2	0.001	6.08645
45384486	NP_990316	phosphoglycerate kinase	PGK1	0.001	6.13483
118082661	XP_416204	similar to Glutamate [NMDA] receptor subunit epsilon 2 precursor (N-methyl D-aspartate receptor subtype 2B) (NR2B) (NMDAR2B) (N-methyl-D-aspartate receptor subunit 3) (NR3) (hNR3)	GRIN2B	0.001	6.14632
118100503	XP_001232185	novel protein, name not assigned		0.001	6.152
129270064	NP_001075886	ribosomal protein S3A	RPS3A	0.001	6.22942
50750286	XP_421942	novel protein, name not assigned	NOP58	0.001	6.23738
118092181	XP_421448	novel protein, name not assigned	SOCS4	0.001	6.25063
45383944	NP_990531	follistatin precursor	FST	0.001	6.31562
118104461	XP_001232984	similar to Topoisomerase I binding, arginine/serine-rich		0.001	6.326
61098248	NP_001012795	Bardet-Biedl syndrome 2	BBS2	0.001	6.33427
46048961	NP_989636	glyceraldehyde-3-phosphate dehydrogenase	GAPDH	0.001	6.3923
45384338	NP_990646	tubulin beta-7 chain		0.001	6.40291
118099832	XP_420080	similar to Brain-specific angiogenesis inhibitor 1-associated protein 2 (BAI1-associated protein 2) (BAI-associated protein 2) (Insulin receptor substrate p53) (IRSp53) (Insulin receptor substrate protein of 53 kDa) (Insulin receptor tyrosine kinas	BAIAP2	0.001	6.409
118100337	XP_415895	similar to Myosin head domain containing 1	MYO19	0.001	6.47697
45382337	NP_990182	spondin-1 precursor	SPON1	0.001	6.555
118084115	XP_416822	similar to angiotensin I converting enzyme 2	ACE2	0.001	6.63251
71897191	NP_001026572	hematopoietic lineage cell-specific protein	HCLS1	0.001	6.68136
45383812	NP_989481	mitogen-activated protein kinase 1	MAPK1	0.001	6.69401
118087289	XP_418381	similar to Oxidation resistance 1	OXR1	0.001	6.73231
45382753	NP_990008	bromodomain adjacent to zinc finger domain protein 2B	BAZ2B	0.001	6.74482
118091427	XP_421067	novel protein, name not assigned	TNKS1BP1	0.001	6.74517
118084723	XP_416998	similar to chromosome 13 open reading frame 10	RBM26	0.001	6.75625
45384446	NP_990668	60S ribosomal protein L27	RPL27	0.001	6.7601
118082635	XP_416218	similar to transcription factor 20	TCF20	0.001	6.79302
45383291	NP_989768	targeting protein for Xklp2	TPX2	0.001	6.86884
50740758	XP_429860	novel protein, name not assigned		0.001	6.90359
71896397	NP_001026343	protein fat-free homolog	C11ORF2	0.001	6.943
118128684	XP_001236470	similar to endothelial nitric oxide synthase, partial		0.001	6.95908
50753500	XP_414013	novel protein, name not assigned	NIP30	0.001	7.08472
118102312	XP_419247	similar to importin 9	IPO9	0.001	7.29893
118093761	XP_422059	similar to FUSED serine/threonine kinase	STK36	0.001	7.35143
118082685	XP_001234070	similar to FAM83F protein	FAM83F	0.001	7.356
60302774	NP_001012581	T-complex protein 1 subunit epsilon	CCT5	0.001	7.41086
118097182	XP_414472	novel protein, name not assigned	PFDN1	0.001	7.50167
118086208	XP_418848	novel protein, name not assigned	AVL9	0.001	7.55394
118084929	XP_417082	similar to Component of oligomeric golgi complex 6	COG6	0.001	7.59649
59709483	NP_001012290	zinc finger and BTB domain-containing protein 8B		0.001	7.609
57525015	NP_001006150	ras GTPase-activating protein-binding protein 1	G3BP1	0.001	7.6359
118129693	XP_424288	novel protein, name not assigned	SPATS2	0.001	7.6679
61098322	NP_001012822	protein kinase C alpha type	PRKCA	0.001	7.68955
61098033	NP_001012883	family with sequence similarity 65, member B	FAM65B	0.001	7.70574
45384258	NP_990626	high-mobility group box 3		0.001	7.71008
50730601	XP_416966	similar to ITGBL1 protein	ITGBL1	0.001	7.73816
118082170	XP_415991	similar to zinc finger protein 800	ZNF800	0.001	7.80886
124249356	NP_001074347	snurportin-1	SNUPN	0.001	7.824
125745083	YP_001033960	nuclear egress lamina protein [Gallid herpesvirus 2]		0.001	7.868
118097603	XP_414648	similar to MGC82185 protein	SEPT8	0.001	7.95965
118102435	XP_417979	similar to 6-phosphofructo-2-kinase/fructose-2,6-biphosphatase 2 (6PF-2-K/Fru-2,6-P2ASE heart-type isozyme) (PFK-2/FBPase-2)	PFKFB2	0.001	8.043
118087365	XP_425948	similar to C8orfK36 protein	KLHL38	0.001	8.067
118088804	XP_419888	similar to KIAA1411 protein	FAM135A	0.001	8.19
118092658	XP_001233090	novel protein, name not assigned		0.001	8.233
45382651	NP_990800	pyruvate kinase muscle isozyme	PKM2	0.001	8.34528
45383966	NP_990589	GTP-binding nuclear protein Ran	RAN	0.001	8.35015
45382545	NP_990563	myb-related protein A	MYBL1	0.001	8.646
71894773	NP_001025806	protein flightless-1 homolog	FLII	0.001	8.69667
50732702	XP_418724	novel protein, name not assigned	C7ORF31	0.001	8.708
71896983	NP_001026499	nuclear ribonucleoprotein K homology domain protein	KIAA0907	0.001	8.77905
118090314	XP_420621	novel protein, name not assigned	BBS12	0.001	8.814
118085449	XP_418486	similar to GTPase, IMAP family member 7		0.001	8.84
118102517	XP_418022	similar to TCP11b protein	1700008I05RIK	0.001	8.92368
118098891	XP_425296	similar to neuronal nitric oxide synthase	NOS1	0.001	8.93032
118104578	XP_424967	similar to Methylcrotonoyl-Coenzyme A carboxylase 2 (beta), partial	MCCC2	0.001	8.934
60302776	NP_001012582	epithelial cell adhesion molecule precursor	EPCAM	0.001	8.956
71897355	NP_001026538	dynactin subunit 1	DCTN1	0.001	8.96075
71274115	NP_989828	neurofibromin 2 (bilateral acoustic neuroma)	NF2	0.001	8.964
50750952	XP_422201	similar to Ro ribonucleoprotein	TROVE2	0.001	8.97453
118085939	XP_418708	similar to SPR-1	SP4	0.001	9.21164
118102381	XP_417956	similar to phosphoinositide-3-kinase, class 2, beta polypeptide	PIK3C2B	0.001	9.24852
118101981	XP_417910	similar to Transmembrane protease, serine 13 (Mosaic serine protease) (Membrane-type mosaic serine protease)	TMPRSS13	0.001	9.31961
118100326	XP_415842	similar to tetratricopeptide repeat domain 19	TTC19	0.001	9.35413
118091564	XP_421114	similar to Low-density lipoprotein receptor-related protein 4 precursor (Multiple epidermal growth factor-like domains 7)	LRP4	0.001	9.359
118094629	XP_001235275	novel protein, name not assigned	AGBL4	0.001	9.377
118102799	XP_418094	N-ethylmaleimide-sensitive factor	NSF	0.001	9.41258
45382693	NP_990808	myosin-9	MYH9	0.001	9.42285
118090392	XP_420651	similar to MGC81550 protein	CCDC109B	0.001	9.42706
126165246	NP_001075176	cAMP-regulated phosphoprotein 19	ARPP-19	0.001	9.47085
118086197	XP_418838	similar to KIAA1706 protein	EEPD1	0.001	9.637
45382487	NP_990238	cellular nucleic acid-binding protein	CNBP	0.001	9.68767
45382959	NP_990855	multifunctional protein ADE2	PAICS	0.001	9.736
118089887	XP_426289	similar to truncated cysteine/glutamate transporter	SLC7A11	0.001	9.82326
118098856	XP_425297	similar to KIAA0875 protein	FBXO21	0.001	9.844
118107498	XP_001236442	similar to gag/env fusion protein, partial		0.001	9.846
57525148	NP_001006180	ubiquitin-conjugating enzyme E2 L3	UBE2L3	0.001	9.98942
50748233	XP_421168	similar to Dynein, axonemal, light chain 1	DNAL1	0.001	9.991
71895661	NP_001026209	protein LBH	LBH	0.001	9.995
118103047	XP_418128	similar to neighbor of BRCA1 gene 1	NBR1	0.001	9.99841
71895103	NP_001026004	40S ribosomal protein S11	RPS11	0.001	10.181
118085455	XP_418487	novel protein, name not assigned		0.001	10.1965
118087739	XP_425260	similar to C20orf75	LRRN4	0.001	10.204
118099580	XP_425368	similar to KIAA0672 gene product	RICH2	0.001	10.2237
118086602	XP_419059	similar to acyltransferase like 2	LPCAT1	0.001	10.234
71894705	NP_001026057	serine/threonine-protein phosphatase 2A 55 kDa regulatory subunit B alpha isoform	PPP2R2A	0.001	10.282
57525324	NP_001006223	fatty aldehyde dehydrogenase	ALDH3A2	0.001	10.394
118093504	XP_421961	similar to RAPH1 protein	RAPH1	0.001	10.409
50738310	XP_419288	similar to Mitochondrial translational initiation factor 2	MTIF2	0.001	10.513
118084631	XP_001231454	novel protein, name not assigned		0.001	10.561
118096793	XP_001231768	similar to plasma membrane calcium ATPase 2 isoform 4	ATP2B2	0.001	10.7364
71895069	NP_001026010	UV radiation resistance-associated gene protein	UVRAG	0.001	10.7521
118100058	XP_415742	similar to ankyrin repeat and FYVE domain containing 1	ANKFY1	0.001	10.82
84993247	NP_001034187	zona pellucida sperm-binding protein 2	ZP2	0.001	10.852
71896911	NP_001025926	LUC7-like 2	LUC7L2	0.001	10.945
118085886	XP_001235521	novel protein, name not assigned	TMEM195	0.001	11.005
45382495	NP_990690	insulin-like growth factor-binding protein 2 precursor	IGFBP2	0.001	11.0112
118087777	XP_415003	similar to mitochondrial ribosomal protein S5	MRPS5	0.001	11.023
118093540	XP_430128	novel protein, name not assigned		0.001	11.1012
46048651	NP_990842	solute carrier family 2, facilitated glucose transporter member 3	SLC2A3	0.001	11.1979
118091817	XP_421214	similar to MGC83562 protein	ATPBD4	0.001	11.242
47777293	NP_001001296	putative ISG12-2 protein		0.001	11.2743
118102192	XP_426721	novel protein, name not assigned	SYT11	0.001	11.394
118122576	XP_426592	novel protein, name not assigned		0.001	11.4089
118117164	XP_001235272	hepatic lectin, partial	FBXL12	0.001	11.412
71897055	NP_001025889	novel protein LOC417578	C17ORF63	0.001	11.435
45382615	NP_990793	40S ribosomal protein S15	RPS15	0.001	11.4715
118087961	XP_419464	similar to protein kinase C epsilon	PRKCE	0.001	11.6351
46048768	NP_990451	alpha-enolase	ENO1	0.001	11.6456
61098430	NP_001012962	superkiller viralicidic activity 2-like 2	SKIV2L2	0.001	11.734
118094360	XP_426643	novel protein, name not assigned	FAM69A	0.001	11.782
57529609	NP_001006546	coiled-coil domain-containing protein 61	CCDC61	0.001	11.8512
118083203	XP_001231402	similar to mitochondrial ribosomal protein S35 isoform 1	MRPS35	0.001	11.912
118089040	XP_001232657	novel protein, name not assigned		0.001	11.984
45382457	NP_990225	ATP-binding cassette, subfamily B, member 1	ABCB1	0.001	12.0225
45382209	NP_990755	anosmin-1	KAL1	0.001	12.034
45383852	NP_989458	alpha-actinin-1	ACTN1	0.001	12.064
118103299	XP_418247	similar to MGC86290 protein	MAST3	0.001	12.083
71897327	NP_001026545	histone H2A	H2AFZ	0.001	12.2259
118091332	XP_001234654	novel protein, name not assigned		0.001	12.2447
45383850	NP_989461	zinc finger protein 622	ZNF622	0.001	12.2829
118102559	XP_418044	similar to MGC82242 protein	FRS3	0.001	12.3018
118095387	XP_001235006	similar to G-protein coupled receptor 91	SUCNR1	0.001	12.312
50758290	XP_415850	similar to Tax interaction protein 1 isoform 2	TAX1BP3	0.001	12.356
118103309	XP_001234485	novel protein, name not assigned	A430078G23RIK	0.001	12.366
86129462	NP_001034368	PHD finger protein 20-like protein 1	PHF20L1	0.001	12.496
118103613	XP_424974	novel protein, name not assigned		0.001	12.556
61098332	NP_001012827	TBC1 domain family member 15	TBC1D15	0.001	12.563
118087831	XP_419387	novel protein, name not assigned		0.001	12.904
118083672	XP_416644	similar to Ephrin type-A receptor 6 precursor (Tyrosine-protein kinase receptor EHK-2) (EPH homology kinase 2)	EPHA6	0.001	13.163
118090738	XP_420805	similar to mannosidase, alpha, class 2B, member 2	MAN2B2	0.001	13.254
118082300	XP_001234334	novel protein, name not assigned		0.001	13.3454
45383938	NP_990585	myosin-If	MYO1F	0.001	13.4146
50794704	XP_423715	similar to Histone H2B		0.001	13.4615
118090970	XP_420955	novel protein, name not assigned	CYBASC3	0.001	13.582
118092995	XP_426535	similar to family with sequence similarity 26, member A	CALHM3	0.001	13.62
118099699	XP_415646	similar to TOM1L1 protein	TOM1L1	0.001	13.743
45382147	NP_990111	protein syndesmos	NUDT16L1	0.001	13.817
118090187	XP_420555	similar to THAP domain containing 9	THAP9	0.001	14.008
118096933	XP_414374	novel protein, name not assigned		0.001	14.022
118095564	XP_413692	similar to PML-RAR protein	PML	0.001	14.177
71852591	NP_001025224	mitochondrial ribosomal protein L48	MRPL48	0.001	14.1822
45384432	NP_990289	26S protease regulatory subunit 4	PSMC1	0.001	14.352
118081854	XP_423496	similar to C-type lectin-like receptor	CD69	0.001	14.37
71895341	NP_001026611	nuclear cap-binding protein subunit 1	NCBP1	0.001	14.5069
118089625	XP_001234035	similar to Alport syndrome, mental retardation, midface hypoplasia and elliptocytosis chromosomal region, gene 1 isoform 1	AMMECR1	0.001	14.562
118087558	XP_419324	novel protein, name not assigned		0.001	14.593
118090760	XP_420858	similar to CGI-149 protein	VPS24	0.001	14.669
45383478	NP_989671	tankyrase-1	TNKS	0.001	14.725
45382317	NP_990175	GRIN2-like protein		0.001	14.743
118117395	XP_415987	similar to gamma tubulin ring protein	TUBGCP6	0.001	15.031
118083314	XP_001233957	similar to cystatin B	CSTB	0.001	15.061
71896681	NP_001026320	PDZ and LIM domain protein 5	PDLIM5	0.001	15.0702
50755280	XP_414681	similar to Tubulin-specific chaperone A (Tubulin-folding cofactor A) (CFA) (TCP1-chaperonin cofactor A)	TBCA	0.001	15.0913
118100699	XP_417433	similar to ADP-ribosylation factor related protein 1	ARFRP1	0.001	15.224
118129546	XP_430307	similar to Cell division cycle associated 8		0.001	15.3045
50756703	XP_415283	similar to Phosphatidylethanolamine-binding protein 1 (PEBP-1) (HCNPpp) (Basic cytosolic 21 kDa protein)	PEBP1	0.001	15.3634
118096343	XP_414113	similar to myosin light chain kinase (MLCK)	MYLK3	0.001	15.3673
57242753	NP_001008729	ornithine decarboxylase antizyme inhibitor	AZIN1	0.001	15.519
60593020	NP_001012715	membrane-associated guanylate kinase, WW and PDZ domain-containing protein 3	MAGI3	0.001	15.935
71896317	NP_001025546	cartilage matrix protein precursor	MATN1	0.001	17.04
118089821	XP_420404	similar to KIAA1562 protein	PCDH18	0.001	17.424
118095112	XP_422709	similar to type V P-type ATPase	ATP13A3	0.001	17.5986
61098374	NP_001012935	WAS/WASL-interacting protein family member 1	WIPF1	0.001	17.6852
57525453	NP_001006253	PEST proteolytic signal-containing nuclear protein	PCNP	0.001	17.9075
46048780	NP_990439	40S ribosomal protein S4	RPS4X	0.001	18.18
45382095	NP_990775	tubulin alpha-2 chain	TUBA8	0.001	18.67
45382081	NP_990778	thyroid hormone receptor beta	THRB	0.001	19.073
50802875	XP_424249	novel protein, partial		0.001	19.423
118098548	XP_415169	similar to ataxin-2	ATXN2	0.001	19.548
45382717	NP_990020	histidine triad nucleotide-binding protein 1	HINT1	0.001	20.092
45382053	NP_990784	thioredoxin	TXN	0.001	20.8415
118103035	XP_425867	similar to Rho7	RND2	0.001	21.016
118089410	XP_420210	similar to LRCH2 protein	LRCH2	0.001	23.298
118103012	XP_418159	similar to isolog of yeast sui1 and rice gos2; putative	EIF1	0.001	24.185
45384220	NP_990617	lamin-B1	LMNB1	0.001	24.405
118097446	XP_001233563	similar to copper chaperone	ATOX1	0.001	26.743
60302796	NP_001012592	SH3 domain-binding glutamic acid-rich-like protein	SH3BGRL	0.001	26.9647
118089325	XP_420136	similar to Protein (peptidyl-prolyl cis/trans isomerase) NIMA-interacting, 4 (parvulin)	PIN4	0.001	29.463
71897171	NP_001025822	hematological and neurological expressed 1-like protein	HN1L	0.001	29.81
45383498	NP_989661	peptidyl-prolyl cis-trans isomerase FKBP1A		0.001	29.869
71896619	NP_001026161	protein CDV3 homolog	CDV3	0.001	34.03
45382431	NP_990217	myotrophin	MTPN	0.001	34.367
71895985	NP_001026727	phosphoglycerate mutase 1	PGAM1	0.001	36.3843
45383067	NP_989887	homeodomain-only protein	HOPX	0.001	38.771
118125625	XP_001231590	similar to pol		0.001	39.082
57525160	NP_001006183	ran-specific GTPase-activating protein	RANBP1	0.001	55.93
57530226	NP_001006424	Na(+)/H(+) exchange regulatory cofactor NHE-RF1	SLC9A3R1	0.001	56.595
118090051	XP_001231397	novel protein, name not assigned		0.001	71.981
118092660	XP_421602	novel protein, name not assigned	RPS24	0.001	76.027
118100846	XP_001231375	similar to H+ transporting F1 ATP synthase epsilon subunit		0.001	0.0392742
57528972	NP_001006585	SOSS complex subunit C	C9ORF80	0.001	0.0525458
118089641	XP_001235239	similar to plus agglutinin		0.001	0.0570158
166091440	NP_001107213	serine/arginine-rich splicing factor 1		0.001	0.0600709
57530061	NP_001006458	grpE protein homolog 1, mitochondrial	GRPEL1	0.001	0.0636659
118087983	XP_419476	similar to RP1-278E11	DAAM2	0.001	0.0682687
118083018	XP_429551	novel protein, name not assigned		0.001	0.076646
118104358	XP_424705	novel protein, name not assigned	MCTP1	0.001	0.0805932
71896763	NP_001025963	charged multivesicular body protein 2b	CHMP2B	0.001	0.0810833
57530768	NP_001006370	protein disulfide-isomerase A4	PDIA4	0.001	0.0813273
118095609	XP_413750	similar to mKIAA1055 protein	TBC1D2B	0.001	0.0888968
50730229	XP_416818	similar to SYAP1	SYAP1	0.001	0.0892777
118096386	XP_425119	similar to cHz-cadherin		0.001	0.0894214
71897223	NP_001026564	TRAF4 associated factor 1	C15ORF23	0.001	0.0901972
118083670	XP_001233731	novel protein, name not assigned		0.001	0.0936242
118096581	XP_423919	novel protein, name not assigned	CDT1	0.001	0.0977326
118090171	XP_426310	novel protein, name not assigned	HSD17B11	0.001	0.100271
45383472	NP_989672	tankyrase-2	TNKS2	0.001	0.100503
118082306	XP_425433	similar to nuclear receptor-interacting factor	ZNF277	0.001	0.106247
45383910	NP_989431	transcription factor A, mitochondrial	TFAM	0.001	0.110528
154800464	NP_001007489	toll-like receptor 6	TLR6	0.001	0.114956
71894717	NP_001026275	methionine synthase	MTR	0.001	0.116171
57530004	NP_001006468	nucleobindin-2	NUCB2	0.001	0.121832
50758743	XP_417398	similar to OTTHUMP00000031431	C20ORF177	0.001	0.12282
118103883	XP_424762	novel protein, name not assigned	SERINC5	0.001	0.128271
118087771	XP_415006	similar to Pxaaa1p	PEX6	0.001	0.13217
118095185	XP_422746	novel protein, name not assigned	LOC646960	0.001	0.138831
118093695	XP_422031	similar to melanoma differentiation associated protein-5	IFIH1	0.001	0.140746
45383283	NP_989772	vitamin K-dependent protein C	PROC	0.001	0.141512
113951717	NP_001039298	serine/threonine-protein kinase 11	STK11	0.001	0.144534
118097001	XP_414394	novel protein, name not assigned		0.001	0.153211
118100958	XP_425731	similar to DnaJ (Hsp40) homolog, subfamily C, member 11	DNAJC11	0.001	0.160809
50752305	XP_422729	similar to photolyase		0.001	0.180235
118093575	XP_426579	similar to cAMP-GEFII	RAPGEF4	0.001	0.197556
45383822	NP_989478	matrin-3	MATR3	0.001	0.22723
60302824	NP_001012610	heterogeneous nuclear ribonucleoprotein H3	HNRNPH3	0.001	0.228359
118088143	XP_419539	similar to Heterogeneous nuclear ribonucleoprotein U (scaffold attachment factor A)	HNRNPU	0.001	0.246407
118085682	XP_001233909	novel protein, name not assigned		0.001	0.247655
118088289	XP_419605	similar to myeloid/lymphoid or mixed-lineage leukemia (trithorax homolog, Drosophila); translocated to, 4	MLLT4	0.001	0.312575
118097637	XP_001234965	novel protein, name not assigned		0.001	0.317505
118093851	XP_422112	similar to Poly [ADP-ribose] polymerase 14 (PARP-14) (B aggressive lymphoma protein 2)		0.001	0.359523
118088120	XP_419530	similar to dpy-30-like protein	DPY30	0.001	0.48958
118090495	XP_420707	similar to Ligand of numb-protein X 1 isoform 2	LNX1	0.001	0.509176
83745135	NP_001032932	histone H4		0.001	1.10589
50752582	XP_422842	similar to platelet activating receptor homolog	GPR171	0.001	1.80764
47087153	NP_990436	ephrin type-A receptor 5 precursor	EPHA5	0.001	2.05706
118100744	XP_417438	similar to PPAR-alpha interacting complex protein 285	PRIC285	0.001	2.10878
118096655	XP_414230	similar to Alpha-fetoprotein enhancer-binding protein (AT motif-binding factor) (AT-binding transcription factor 1)	ZFHX3	0.001	2.16083
118082496	XP_416138	similar to endosomal protein	EEA1	0.001	2.19141
118092479	XP_421526	similar to Zinc finger, CDGSH-type domain 1	CISD1	0.001	2.3814
118090104	XP_001232532	similar to storkhead box 2	STOX2	0.001	2.38327
118090583	XP_420738	similar to Nedd4 binding protein 2	N4BP2	0.001	2.42159
118094319	XP_422323	novel protein, name not assigned	RWDD3	0.001	2.47944
118104602	XP_424422	similar to Antiquitin	ALDH7A1	0.001	2.5119
118104131	XP_425035	novel protein, name not assigned	GOLM1	0.001	2.66561
118083958	XP_416752	similar to cystathionine beta-synthase	CBS	0.001	2.72403
118085071	XP_001233954	similar to alpha2-subunit of soluble guanylyl cyclase	GUCY1A2	0.001	2.89125
118101909	XP_001232946	similar to mosaic protein LR11	SORL1	0.001	2.90299
118089323	XP_420137	novel protein, name not assigned	ERCC6L	0.001	2.91259
118087844	XP_426117	similar to calpain 8 (nCL-2)	CAPN8	0.001	3.00938
124430745	NP_001011691	toll-like receptor 3	TLR3	0.001	3.11897
118086554	XP_419025	novel protein, name not assigned	C7ORF57	0.001	3.16315
118101316	XP_001233496	ADAM metallopeptidase domain 28	ADAM28	0.001	3.19161
45382281	NP_990163	RNA-binding protein HuC		0.001	3.21176
118090324	XP_420635	similar to KIAA0755 protein	SEC24D	0.001	3.24364
118088831	XP_426201	similar to OTTHUMP00000016670	KHDRBS2	0.001	3.88805
118085795	XP_418678	novel protein, name not assigned	MIOS	0.001	3.99399
118084673	XP_416967	similar to putative 4 repeat voltage-gated ion channel	NALCN	0.001	4.08806
71896903	NP_001025928	hsc70-interacting protein	ST13	0.001	4.23356
45383688	NP_989547	DNA damage-binding protein 1	DDB1	0.001	4.33579
118090178	XP_420549	similar to AF-4	AFF1	0.001	4.68711
118086186	XP_426021	similar to MGC78790 protein	TXNDC3	0.001	4.83382
118089811	XP_420402	similar to putative scaffolding protein POSH	SH3RF1	0.001	5.2133
71896747	NP_001026310	general vesicular transport factor p115	USO1	0.001	5.3873
118089307	XP_001232482	novel protein, name not assigned		0.001	5.41816
118096866	XP_414339	novel protein, name not assigned	CCDC66	0.001	5.50475
118085656	XP_418587	novel protein, name not assigned		0.001	5.55992
118090406	XP_420664	similar to calcineurin A alpha		0.001	5.964
118082893	XP_001235057	novel protein, name not assigned		0.001	6.139
118093359	XP_426556	similar to feather beta keratin		0.001	6.148
118091774	XP_421204	similar to FSIP1 protein	FSIP1	0.001	6.15545
118089805	XP_420387	novel protein, name not assigned	RAPGEF2	0.001	6.18211
45382295	NP_990739	dolichyl-diphosphooligosaccharide--protein glycotransferase precursor		0.001	6.455
118089107	XP_423512	novel protein, name not assigned	EIF2B4	0.001	6.51202
119331146	NP_001073224	leucine-rich repeat-containing protein 45	LRRC45	0.001	6.63091
118095500	XP_001232753	similar to Poly (ADP-ribose) polymerase family, member 6	PARP6	0.001	6.73
118096136	XP_414022	similar to Enhancer of mRNA decapping 4	EDC4	0.001	6.7438
118088620	XP_426181	similar to Brix domain containing 1	BXDC1	0.001	6.867
118083649	XP_416639	similar to melanoma-associated antigen	ZNF654	0.001	6.89451
118087038	XP_425920	novel protein, name not assigned	C8ORF45	0.001	6.906
118084121	XP_416827	novel protein, name not assigned	FANCB	0.001	7.02115
118095867	XP_425077	novel protein, name not assigned	FAM154B	0.001	7.07
118086199	XP_418841	similar to DPY-19-like protein 1	DPY19L1	0.001	7.14993
118084396	XP_416958	similar to KIAA0142	ARHGEF7	0.001	7.15912
50729893	XP_416692	novel protein, name not assigned	RWDD2B	0.001	7.234
118102172	XP_001233384	nucleoporin 210kDa-like	NUP210L	0.001	7.24901
50751636	XP_422489	novel protein, name not assigned	LRRC42	0.001	7.27
118097738	XP_414757	similar to unc-84 homolog A (C	UNC84A	0.001	7.32685
118090905	XP_420890	similar to Rab11 interacting protein Rip11a	RAB11FIP5	0.001	7.34009
50757279	XP_415461	similar to ionized calcium binding adapter molecule 2 (Iba2)	AIF1L	0.001	7.342
118086930	XP_419187	similar to dystrobrevin alpha	DTNA	0.001	7.54269
118120539	XP_001235496	similar to KIAA1630 protein		0.001	7.553
118082945	XP_001235265	novel protein LOC418139	DENND5B	0.001	7.64706
45383019	NP_989914	centromere/kinetochore protein zw10 homolog	ZW10	0.001	7.673
60302858	NP_001012626	proteinase-activated receptor 2	F2RL1	0.001	7.784
118098761	XP_415273	similar to Sirt4 protein	SIRT4	0.001	7.838
125745070	YP_001033947	major capsid protein [Gallid herpesvirus 2]		0.001	7.89873
118093022	XP_001234286	novel protein, name not assigned		0.001	7.916
57529802	NP_001006508	PMS1 protein homolog 1	PMS1	0.001	7.947
118099472	XP_415383	similar to photomedin-1	OLFML2A	0.001	7.991
50754073	XP_414240	novel protein, name not assigned	TAT	0.001	8.138
118100322	XP_415840	similar to NSP5beta3beta	CYTSB	0.001	8.302
118096472	XP_425124	novel protein, name not assigned		0.001	8.323
47551309	NP_999837	protocadherin-10	PCDH10	0.001	8.33
71895359	NP_001026285	chloride intracellular channel protein 2	CLIC2	0.001	8.36445
118090230	XP_001234380	similar to ADP-ribosylation factor-like 9		0.001	8.459
118095982	XP_413899	similar to Ris	RASL12	0.001	8.474
118096670	XP_001232705	similar to MGC83048 protein	CHST6	0.001	8.489
118405204	NP_001072970	alpha-(1,3)-fucosyltransferase	FUT9	0.001	8.508
118089564	XP_001234979	novel protein, name not assigned		0.001	8.554
61098402	NP_001012948	B-cell lymphoma 6 protein homolog	BCL6	0.001	8.645
45383524	NP_989640	transcription factor SOX-18	SOX18	0.001	8.787
118095061	XP_001234849	novel protein, name not assigned		0.001	8.874
118082260	XP_001233944	similar to Viral A-type inclusion protein repeat, putative		0.001	8.889
50732826	XP_418783	similar to PalBH	CAPN7	0.001	8.891
118098291	XP_415043	similar to Cyclin F	CCNF	0.001	8.91
118092337	XP_421462	novel protein, name not assigned	L2HGDH	0.001	9.118
45382037	NP_990063	otoraplin precursor	OTOR	0.001	9.204
118083213	XP_417236	similar to CCDC91 protein	CCDC91	0.001	9.293
47604932	NP_001001312	keratin, type I cytoskeletal 15	KRT15	0.001	9.339
118097105	XP_425170	similar to neural adhesion molecule NB-3	CNTN6	0.001	9.3606
46048792	NP_990412	catenin beta-1	CTNNB1	0.001	9.462
118103482	XP_001232664	novel protein, name not assigned		0.001	9.658
118093961	XP_422171	similar to Upp2 protein	UPP2	0.001	9.673
118085147	XP_417197	novel protein, name not assigned		0.001	9.697
57530697	NP_001006358	basic leucine zipper and W2 domain-containing protein 2	BZW2	0.001	9.701
118102243	XP_427541	similar to pogo transposable element with ZNF domain	POGZ	0.001	9.705
118087862	XP_001233921	novel protein, name not assigned		0.001	9.784
50746505	XP_420526	similar to 15-hydroxyprostaglandin dehydrogenase [NAD+] (PGDH) (Prostaglandin dehydrogenase 1)	HPGD	0.001	9.836
45383590	NP_989605	connective tissue growth factor	CTGF	0.001	9.889
118095555	XP_429314	novel protein, partial		0.001	10.003
57525343	NP_001006227	mitogen-activated protein kinase 11	MAPK11	0.001	10.22
118091409	XP_421060	similar to leupaxin	LPXN	0.001	10.391
118125588	XP_001236650	novel protein, partial		0.001	10.714
118082053	XP_415969	novel protein, name not assigned	PION	0.001	10.815
118103690	XP_424997	similar to zinc finger RNA binding protein	ZFR	0.001	10.8934
46048870	NP_990148	angiopoietin-2	ANGPT2	0.001	11.95
52138675	NP_001004386	zyxin	ZYX	0.001	12.0281
71896025	NP_001026735	UMP-CMP kinase	CMPK1	0.001	12.142
118095160	XP_001232255	similar to ribosomal protein L32 isoform 1	RPL35A	0.001	13.153
54020687	NP_989488	elongation factor 1-alpha 1	EEF1A1	0.001	15.848
49169791	NP_990820	hemoglobin subunit beta	HBE1	0.001	17.508
45383410	NP_989706	solute carrier family 2, facilitated glucose transporter member 8	SLC2A8	0.001	18.388
52138655	NP_001004376	hemoglobin subunit alpha-A		0.001	37.257
118089017	XP_001231746	similar to human P5 isoform 1	PDIA6	0.002	0.0639918
189233527	NP_001121533	similar to Galanin receptor type 1 (GAL1-R) (GALR1)		0.002	0.0931706
118093829	XP_422100	similar to CCDC14 protein	CCDC14	0.002	0.0948497
118095496	XP_429316	novel protein, name not assigned		0.002	0.10533
118116274	XP_427707	similar to calcium channel alpha-2 delta-2 subunit, partial		0.002	0.107365
118111753	XP_001235236	similar to DMGDH protein, partial		0.002	0.109111
118110511	XP_422922	novel protein, partial		0.002	0.10989
118086055	XP_001235381	similar to mariner transposase		0.002	0.110156
125745075	YP_001033951	thymidine kinase [Gallid herpesvirus 2]		0.002	0.110632
118098767	XP_001232642	similar to zinc finger sarcoma gene long C	PATZ1	0.002	0.11162
118087133	XP_001233658	similar to Mitochondrial ribosomal protein S28	MRPS28	0.002	0.112701
118100899	XP_001232656	similar to molybdopterin synthase sulfurylase	MOCS3	0.002	0.1167
56605882	NP_001008437	dnaJ homolog subfamily C member 3 precursor	DNAJC3	0.002	0.116836
118103860	XP_429137	novel protein, name not assigned	RNF180	0.002	0.120424
118093487	XP_421968	similar to DnaJ (Hsp40) homolog, subfamily C, member 10	DNAJC10	0.002	0.120598
118088888	XP_001235397	novel protein, name not assigned		0.002	0.120729
71896745	NP_001026154	hyccin	FAM126A	0.002	0.122639
47087195	NP_998736	interleukin-12 subunit beta	IL12B	0.002	0.123274
118093986	XP_001231650	novel protein, name not assigned	PRPF38B	0.002	0.123686
45383095	NP_989873	oxysterols receptor LXR-alpha	NR1H3	0.002	0.1287
118100978	XP_417543	similar to Leucine rich repeat containing 47	LRRC47	0.002	0.129266
118087277	XP_418378	similar to ST7 protein	LRP12	0.002	0.131937
45382157	NP_990119	aminomethyltransferase, mitochondrial precursor		0.002	0.133583
71897125	NP_001026533	26S proteasome non-ATPase regulatory subunit 3	PSMD3	0.002	0.134174
71897015	NP_001026507	cytosol aminopeptidase	LAP3	0.002	0.138052
206597490	NP_001121574	solute carrier family 11 (proton-coupled divalent metal ion transporters), member 2 isoform 1		0.002	0.140193
45383574	NP_989613	DNA-binding protein inhibitor ID-4	ID4	0.002	0.148156
60592998	NP_001006578	succinyl-CoA:3-ketoacid-coenzyme A transferase 1, mitochondrial	OXCT1	0.002	0.154764
118087013	XP_418276	similar to oxysterol 7alpha-hydroxylase	CYP7B1	0.002	0.160507
118101312	XP_417678	similar to dedicator of cytokinesis 5	DOCK5	0.002	0.171203
118097766	XP_414768	similar to KIAA1440	INTS1	0.002	0.185203
71896797	NP_001026455	nardilysin	NRD1	0.002	0.192698
118098001	XP_414870	similar to PACT	RBBP6	0.002	0.195181
52138695	NP_001004397	splicing factor 3A subunit 2	SF3A2	0.002	0.198079
45383348	NP_989736	ankyrin repeat domain-containing protein 1	ANKRD1	0.002	0.202454
71894973	NP_001026270	centromere protein O	CENPO	0.002	0.248442
118089559	XP_420285	similar to Sec3		0.002	0.272799
71894997	NP_001026391	AT-rich interactive domain-containing protein 5B	ARID5B	0.002	0.331436
57524986	NP_001006147	stress-70 protein, mitochondrial precursor	HSPA9	0.002	0.335573
118096579	XP_414209	similar to Mib	FAM38A	0.002	0.358538
118095292	XP_422793	similar to phospholipase D1	PLD1	0.002	0.382851
45382045	NP_990066	myosin-VI	MYO6	0.002	0.523636
45382927	NP_990849	actin, cytoplasmic 1	ACTB	0.002	1.60262
45382335	NP_990181	transcription factor RelB homolog	RELB	0.002	1.74869
118100253	XP_415805	similar to splicing factor Prp8	PRPF8	0.002	1.83206
118086180	XP_418827	similar to KIAA0342 protein	LBA1	0.002	1.86673
61657939	NP_001013415	myosin heavy chain, skeletal muscle, adult	MYH4	0.002	1.93048
118092154	XP_421429	similar to dishevelled-associated activator of morphogenesis 1	DAAM1	0.002	1.95851
118101944	XP_417896	similar to MLL protein	MLL	0.002	1.97679
50776363	XP_423260	similar to orphan G-protein coupled receptor Dez	CMKLR1	0.002	2.07944
118086659	XP_419047	similar to Tyrosine-protein phosphatase non-receptor type 3 (Protein-tyrosine phosphatase H1) (PTP-H1)	PTPN3	0.002	2.08306
118090301	XP_420617	similar to FAT tumor suppressor homolog 4	FAT4	0.002	2.0856
45383690	NP_989548	40S ribosomal protein S17	RPS17	0.002	2.15145
157909803	NP_001026152	histone deacetylase 9	HDAC9	0.002	2.25987
118095892	XP_413861	similar to costal2	KIF7	0.002	2.26775
118095863	XP_413844	similar to ADAMTS-like protein 3 precursor (ADAMTSL-3) (Punctin-2)	ADAMTSL3	0.002	2.41735
118095433	XP_001231560	similar to Ran-binding protein 2		0.002	2.41749
118097470	XP_001233830	similar to platelet-derived growth factor receptor beta	PDGFRB	0.002	2.49025
118088560	XP_001232217	novel protein, name not assigned	C6ORF191	0.002	2.63315
118093623	XP_001233933	similar to Potassium voltage-gated channel, subfamily H (eag-related), member 7		0.002	2.64381
50762393	XP_425040	similar to fructose 1,6-bisphosphatase	FBP1	0.002	2.87407
118124270	XP_428636	novel protein, partial		0.002	2.97918
50755208	XP_414653	similar to AF5q31 protein	AFF4	0.002	3.01727
118091951	XP_421271	similar to YLP motif-containing protein 1 (Nuclear protein ZAP3) (ZAP113)		0.002	3.01976
118097133	XP_414460	similar to FYVE-finger-containing Rab5 effector protein rabenosyn-5	ZFYVE20	0.002	3.04814
57530120	NP_001006443	ADP/ATP translocase 1	SLC25A4	0.002	3.10918
118093967	XP_422174	similar to TPR domain, ankyrin-repeat and coiled-coil-containing	TANC1	0.002	3.11626
118090226	XP_420580	similar to REST protein	REST	0.002	3.25499
118092084	XP_421320	similar to DVL-binding protein DAPLE	CCDC88C	0.002	3.36325
118096653	XP_001233274	novel protein, name not assigned		0.002	3.46345
118102286	XP_001234435	similar to putative anion transporter	SLC26A8	0.002	3.47488
118093509	XP_421965	similar to cytosolic NADP-dependent isocitrate dehydrogenase	IDH1	0.002	4.01837
118082199	XP_423623	novel protein, name not assigned	PLXNB2	0.002	4.31425
61098240	NP_001012793	conserved oligomeric Golgi complex subunit 4	COG4	0.002	4.35464
195539501	NP_001124213	inter-alpha (globulin) inhibitor H2		0.002	4.3788
118082542	XP_001232323	novel protein isoform 2		0.002	4.63301
118097440	XP_414581	novel protein, name not assigned		0.002	4.81678
50749993	XP_421826	similar to thioredoxin-like	GLRX3	0.002	4.85859
118126668	XP_001235751	novel protein, partial		0.002	5.019
50728914	XP_416342	novel protein, name not assigned		0.002	5.026
71895391	NP_001026287	kelch-like protein 13	KLHL9	0.002	5.06169
118089385	XP_420201	similar to KIAA0385	ZMYM3	0.002	5.08133
71896985	NP_001026500	kelch-like protein 20	KLHL20	0.002	5.1089
118084805	XP_417020	similar to mammalian diaphanous homologue 2	DIAPH3	0.002	5.14583
118103915	XP_424797	novel protein, name not assigned	C5ORF37	0.002	5.267
118097499	XP_414686	novel protein, name not assigned		0.002	5.26925
118090726	XP_420829	novel protein, name not assigned	C4ORF8	0.002	5.33367
118092595	XP_001232219	similar to alpha 1 type XIII collagen	COL13A1	0.002	5.418
118089437	XP_001234114	similar to Four and a half LIM domains a		0.002	5.481
86129578	NP_001034418	peroxiredoxin-6	PRDX6	0.002	5.62835
118095180	XP_422744	similar to Endothelin converting enzyme-like 1	ECEL1	0.002	5.734
118096338	XP_429348	similar to DasraA protein		0.002	5.77935
118122322	XP_423405	similar to Transcription factor Sp2	SP2	0.002	5.87297
50743056	XP_419756	similar to TCBA1	NKAIN2	0.002	5.891
50796088	XP_423834	similar to LOC495339 protein	GPX8	0.002	6.119
45382193	NP_990131	protein sprouty homolog 2	SPRY2	0.002	6.207
118082920	XP_416356	similar to cAMP responsive element binding protein 3-like 2	CREB3L2	0.002	6.25159
118120222	XP_001233585	similar to LPAL6438, partial		0.002	6.262
125745106	YP_001033983	envelope glycoprotein K [Gallid herpesvirus 2]		0.002	6.26331
118095577	XP_423277	similar to AN2/NG2 proteoglycan	CSPG4	0.002	6.28356
71895337	NP_001025783	ovoinhibitor precursor	SPINK5	0.002	6.35433
61098314	NP_001012820	exocyst complex component 7	EXOC7	0.002	6.36
118084377	XP_416945	novel protein, name not assigned	PROZ	0.002	6.436
50746405	XP_420481	novel protein, name not assigned	KIAA1680	0.002	6.547
50747248	XP_420804	similar to phosphoprotein phosphatase (EC 3	PPP2R2C	0.002	6.822
118110819	XP_001236862	similar to CD8 alpha chain, partial	CD8A	0.002	6.836
71894969	NP_001026028	ADP-ribosylation factor GTPase-activating protein 1	ARFGAP1	0.002	7.155
118096148	XP_001232733	similar to telomere end-binding protein PTOP		0.002	7.23871
109254761	NP_989817	transcription factor E2-alpha	TCF3	0.002	7.372
118091589	XP_421128	novel protein, name not assigned	ZFYVE19	0.002	7.406
71895531	NP_001026647	alpha-(1,3)-fucosyltransferase	FUT7	0.002	7.594
71895633	NP_001025724	protein fem-1 homolog B	FEM1B	0.002	7.639
45383844	NP_989462	LIM domain kinase 1	LIMK1	0.002	7.737
50730188	XP_416803	novel protein, name not assigned	KLHL34	0.002	7.826
118100673	XP_417425	similar to transcription elongation factor S-II, hS-II-T1	TCEA2	0.002	7.834
118089489	XP_420250	similar to KIAA1687 protein	KLHL4	0.002	8.14575
118094789	XP_422556	similar to protein phosphatase 2A 130 kDa regulatory subunit	PPP2R3A	0.002	8.18
118082149	XP_001232188	novel protein, name not assigned	ALG12	0.002	8.315
82524637	NP_001032346	protein Wnt-5b	WNT5B	0.002	8.50396
118093126	XP_421804	similar to transmembrane protein UO-44D	CUZD1	0.002	8.554
50746821	XP_426298	novel protein, name not assigned	GPRIN3	0.002	8.63
118090118	XP_420525	novel protein, name not assigned	KIAA1712	0.002	8.64
45383824	NP_989475	T-box transcription factor TBX20	TBX20	0.002	8.801
50806236	XP_424384	similar to 4E-binding protein 1	EIF4EBP1	0.002	8.905
118090468	XP_420689	novel protein, name not assigned	ZDHHC2	0.002	8.983
118095662	XP_413769	similar to M phase phosphoprotein 10	MPHOSPH10	0.002	9.083
118088769	XP_419818	cyclin C	CCNC	0.002	9.196
71896837	NP_001025943	novel protein LOC418246	C22ORF40	0.002	9.305
118093912	XP_001234740	novel protein, name not assigned		0.002	9.788
118119583	XP_428362	novel protein, partial		0.002	10.65
50757325	XP_415471	similar to hepatocellular carcinoma-associated antigen 59	C9ORF78	0.002	11.039
60302666	NP_001012629	tumor necrosis factor receptor superfamily member EDAR	EDAR	0.002	11.041
50755288	XP_414685	similar to betaine homocysteine methyl transferase	BHMT	0.002	11.324
45384366	NP_990336	calmodulin		0.002	14.632
47604951	NP_990284	ubiquitin-40S ribosomal protein S27a	RPS27A	0.002	14.972
118097628	XP_001234212	similar to GekBS039P isoform 1	UQCRQ	0.003	0.0535705
71896363	NP_001026106	polypyrimidine tract-binding protein 1	PTBP1	0.003	0.0612557
71897353	NP_001026539	splicing factor, arginine/serine-rich 7	SFRS7	0.003	0.0767578
45383520	NP_989643	histone deacetylase complex subunit SAP18	SAP18	0.003	0.0874432
118103294	XP_418245	similar to LSM4 homolog, U6 small nuclear RNA associated (S	LSM4	0.003	0.106724
71895653	NP_001025720	mitogen-activated protein kinase 6	MAPK6	0.003	0.111919
118089331	XP_420138	similar to ocrl1	OCRL	0.003	0.114286
118101263	XP_423297	alkaline phosphatase, liver/bone/kidney	ALPL	0.003	0.117357
118088905	XP_001235422	similar to MGC85571 protein	COX7A2	0.003	0.120204
118084667	XP_425591	similar to Tripeptidyl peptidase II	TPP2	0.003	0.123107
118083730	XP_425536	similar to glycogen branching enzyme	GBE1	0.003	0.125945
52138669	NP_001004387	ephrin type-B receptor 5 precursor	EPHB6	0.003	0.12809
118082182	XP_415995	novel protein, name not assigned	LMOD2	0.003	0.13344
118083316	XP_416494	similar to Coiled-coil domain containing 58	CCDC58	0.003	0.135263
83721953	NP_001032919	zinc finger protein 512B	ZNF512B	0.003	0.142126
118088097	XP_426137	similar to zinc finger protein 238	ZNF238	0.003	0.147733
118100106	XP_001233396	DEAH (Asp-Glu-Ala-His) box polypeptide 33	DHX33	0.003	0.152555
50750308	XP_421952	similar to Malate dehydrogenase 1B, NAD (soluble)	MDH1B	0.003	0.153304
57529979	NP_001006475	enhancer of rudimentary homolog	ERH	0.003	0.167555
124249428	NP_001074338	vesicle-associated membrane protein-associated protein A	VAPA	0.003	0.189872
148229985	NP_001091114	B-cell receptor-associated protein 29	BCAP29	0.003	0.199575
50745652	XP_420185	similar to X-linked deafness dystonia protein	TIMM8A	0.003	0.202614
118098274	XP_415050	novel protein, name not assigned		0.003	0.220194
57530433	NP_001006382	fumarate hydratase, mitochondrial	FH	0.003	0.284813
118086936	XP_424376	similar to MCM4 minichromosome maintenance deficient 4 (S	MCM4	0.003	0.293347
118086715	XP_419094	similar to Zinc finger protein 236	ZNF236	0.003	0.363504
126165242	NP_001075169	muscleblind-like 2 isoform 1	MBNL2	0.003	0.400943
118093186	XP_421822	similar to chmadrin (short type)		0.003	0.435507
118091326	XP_421035	similar to mucin	MUC2	0.003	0.487509
118119967	XP_001236482	similar to DC6, partial		0.003	0.544226
47575885	NP_001001195	keratin, type II cytoskeletal 5	KRT5	0.003	0.54664
118085118	XP_417167	similar to CWF19L2 protein	CWF19L2	0.003	0.825028
118103834	XP_429138	similar to erbb2-interacting protein ERBIN	ERBB2IP	0.003	1.73268
118090439	XP_420676	similar to DKFZP564J102 protein	FAM149A	0.003	1.74305
118108903	XP_422919	similar to DEAH (Asp-Glu-Ala-Asp/His) box polypeptide 57		0.003	1.7833
118099555	XP_415585	novel protein, name not assigned	DNAH9	0.003	1.98636
118102327	XP_419237	similar to protein tyrosine phosphatase, receptor type, f polypeptide (PTPRF), interacting protein (liprin), alpha 4	PPFIA4	0.003	2.09147
118100582	XP_417388	similar to ARFGEF2	ARFGEF2	0.003	2.1932
118093461	XP_426568	similar to frizzled-5		0.003	2.29457
118082562	XP_416174	similar to DRIM protein	UTP20	0.003	2.30502
118086154	XP_426015	similar to rab effector MYRIP	MYRIP	0.003	2.37979
118099939	XP_420127	similar to mKIAA0195 protein	KIAA0195	0.003	2.45118
118089523	XP_420268	similar to Gamma-aminobutyric-acid receptor subunit alpha-3 precursor (GABA(A) receptor subunit alpha-3)	GABRA3	0.003	2.56895
118091277	XP_421007	similar to otogelin; MLEMP		0.003	2.68606
118084939	XP_417086	similar to complement C4-1		0.003	2.68773
118098387	XP_001234620	similar to T-box 1		0.003	2.7365
118084844	XP_417031	similar to A-kinase anchoring protein 220	AKAP11	0.003	2.75598
118082965	XP_416377	similar to IQ motif and Sec7 domain-containing protein 3	IQSEC3	0.003	2.94409
57524924	NP_001006133	protein kinase C delta type	PRKCD	0.003	2.9989
118095822	XP_001232546	elongation factor Tu GTP binding domain containing 1 isoform 2	EFTUD1	0.003	3.10696
71897175	NP_001026576	coatomer subunit alpha	COPA	0.003	3.10788
118096286	XP_001234248	novel protein, name not assigned	RPGRIP1L	0.003	3.12718
118098868	XP_415317	similar to PROSIT240	MED13L	0.003	3.14407
45383438	NP_989692	mast/stem cell growth factor receptor precursor	KIT	0.003	3.20306
66392162	NP_001006220	myosin-Ic	MYO1C	0.003	3.41043
118089698	XP_420345	similar to LON peptidase N-terminal domain and ring finger 3	LONRF3	0.003	3.54848
118091916	XP_001234934	similar to CTAGE family, member 5	CTAGE5	0.003	3.55432
118110461	XP_423806	similar to MLN51, partial	CASC3	0.003	3.9666
46195844	NP_996870	zona pellucida-binding protein 2 precursor	ZPBP2	0.003	4.02132
118085521	XP_425965	similar to voltage-gated sodium channel type IV alpha subunit		0.003	4.18289
118129760	XP_001231955	similar to butyrophilin		0.003	4.693
118094828	XP_422575	similar to WDC146	WDR33	0.003	4.9441
57529411	NP_001006301	E3 ubiquitin-protein ligase MIB2	MIB2	0.003	5.28
118097517	XP_414689	similar to type XXIII collagen alpha 1 chain		0.003	5.28158
71896443	NP_001025511	serine/threonine-protein phosphatase 2B catalytic subunit beta isoform	PPP3CB	0.003	5.308
118084013	XP_416781	similar to ETX1	SRPX	0.003	5.44209
118082776	XP_001234643	similar to Eukaryotic translation initiation factor 3, subunit 7 zeta, 66/67kDa	EIF3D	0.003	5.48361
118103030	XP_418131	novel protein, name not assigned		0.003	5.72521
118084228	XP_416886	similar to inositol polyphosphate 4-phosphatase	INPP4A	0.003	5.877
118084781	XP_001231264	similar to protocadherin-9 isoform 1	PCDH9	0.003	5.894
118097266	XP_414484	similar to Tetratricopeptide repeat domain 1	TTC1	0.003	5.907
118088152	XP_419550	similar to Exonuclease 1	EXO1	0.003	5.959
118085666	XP_418595	novel protein, name not assigned		0.003	5.99147
71894945	NP_001026250	ubiquitin specific peptidase 45		0.003	6.012
50729961	XP_416725	similar to HCS	HLCS	0.003	6.062
118114632	XP_001231750	novel protein, name not assigned		0.003	6.177
118090370	XP_420661	similar to RNA (guanine-9-) methyltransferase domain containing 2 isoform 3	RG9MTD2	0.003	6.196
45382153	NP_990114	protein Wnt-4 precursor	WNT4	0.003	6.206
118087583	XP_001233404	novel protein, name not assigned		0.003	6.33907
118082857	XP_425487	similar to 5-nucleotidase domain containing 3	NT5DC3	0.003	6.61246
118102298	XP_419257	similar to Ets transcription factor	ELF3	0.003	6.625
118097545	XP_414620	novel protein, name not assigned	HNRNPA0	0.003	6.634
118087355	XP_418460	similar to Mdm2, transformed 3T3 cell double minute 2, p53 binding protein (mouse) binding protein, 104kDa	MTBP	0.003	6.823
118097062	XP_423421	similar to Tmf1 protein		0.003	6.896
118083921	XP_416735	similar to beta-site APP cleaving enzyme 2	BACE2	0.003	6.929
61098256	NP_001012797	tRNA-specific adenosine deaminase 1	ADAT1	0.003	6.975
118116525	XP_423031	similar to junctophilin type 2		0.003	7.281
118098807	XP_424659	similar to 4930451C15Rik protein		0.003	7.35
118101864	XP_417864	similar to inward rectifying K channel	KCNJ5	0.003	7.565
45383301	NP_989761	alpha-(1,3)-fucosyltransferase 10	FUT10	0.003	7.886
118090746	XP_420845	novel protein, name not assigned	KIAA1530	0.003	7.927
118094791	XP_422554	novel protein, name not assigned	ARMC8	0.003	7.957
47575702	NP_001001189	craniofacial development protein 1	CFDP1	0.003	7.98127
86129538	NP_001034406	short transient receptor potential channel 4-associated protein	TRPC4AP	0.003	8.002
118100409	XP_415929	novel protein, name not assigned	PITPNM3	0.003	8.016
57530577	NP_001006335	SWI/SNF related, matrix associated, actin dependent regulator of chromatin, subfamily e, member 1	SMARCE1	0.003	8.055
71895485	NP_001025755	6-phosphofructo-2-kinase/fructose-2,6-biphosphatase	PFKFB4	0.003	8.254
46195850	NP_996875	protection of telomeres protein 1	POT1	0.003	8.58
118091061	XP_001232450	novel protein, name not assigned	DNAJC17	0.003	8.927
50746393	XP_420475	similar to MGC83944 protein	CCNG2	0.003	8.984
118101559	XP_422879	novel protein, name not assigned	PHACTR4	0.003	9.683
118097211	XP_414519	similar to KIAA0141 protein	KIAA0141	0.003	9.922
50749186	XP_421524	similar to DnaJ protein SB73	DNAJC9	0.003	10.039
46048954	NP_989646	integrin beta-3 precursor	ITGB3	0.003	10.65
71895095	NP_001026007	40S ribosomal protein S3	RPS3	0.003	10.871
118089767	XP_420368	novel protein, name not assigned	PLRG1	0.004	0.0946611
71895725	NP_001026684	dolichyl-diphosphooligosaccharide--protein glycosyltransferase subunit STT3B	STT3B	0.004	0.0976563
118091935	XP_421264	similar to peroxisomal membrane protein-1 like protein	ABCD4	0.004	0.108891
71895567	NP_001025739	lysophosphatidylcholine acyltransferase 2	LPCAT2	0.004	0.109206
50758561	XP_417315	similar to NDRG3	NDRG3	0.004	0.109951
118092133	XP_426460	similar to alpha-1-antitrypsin	SERPINA12	0.004	0.120337
118098203	XP_001232754	similar to Tetratricopeptide repeat domain 18	TTC18	0.004	0.124486
118085305	XP_428185	similar to cyclic nucleotide gated cation channel	CNGA4	0.004	0.129769
118093267	XP_001232694	novel protein isoform 1		0.004	0.139645
118099131	XP_415556	novel protein, name not assigned	FLJ20433	0.004	0.150173
118093130	XP_421805	similar to metalloprotease-disintegrin		0.004	0.15108
71894887	NP_001026372	serine/threonine-protein kinase D1	PRKD1	0.004	0.157805
113206086	NP_001038112	MAM domain-containing glycosylphosphatidylinositol anchor protein 1 precursor	MDGA1	0.004	0.163574
60593024	NP_001012717	myotubularin-related protein 8	MTMR8	0.004	0.181488
118101713	XP_417794	similar to IQ motif containing C	IQCC	0.004	0.209542
118095047	XP_001234730	similar to Collagen alpha-5(IV) chain	COL4A3	0.004	0.236916
118095789	XP_424123	similar to rai-like protein RaLP	SHC4	0.004	0.248985
61098304	NP_001012817	outer dense fiber protein 2	ODF2	0.004	0.257341
118087619	XP_001232149	novel protein, name not assigned	C2ORF71	0.004	0.258095
118088550	XP_001231544	similar to KIAA1798 protein isoform 1	L3MBTL3	0.004	0.261754
50733004	XP_418866	similar to GLI3	GLI3	0.004	0.267938
71897051	NP_001026518	cold-inducible RNA-binding protein	CIRBP	0.004	0.269319
50738586	XP_419317	similar to RIN2	RIN2	0.004	0.286771
118095765	XP_413814	similar to bumetanide-sensitive Na-K-Cl cotransport protein splice	SLC12A1	0.004	0.287341
71897069	NP_001025886	SET and MYND domain-containing protein 4	SMYD4	0.004	0.315298
118098336	XP_424602	similar to Exonuclease domain containing 1	ERI2	0.004	0.408274
118084759	XP_417010	similar to LIM domain only 7	LMO7	0.004	0.420569
118100079	XP_425393	similar to CUTL1 protein	CUX1	0.004	0.653006
118082811	XP_416306	similar to winged-helix transcription factor RFX4	RFX4	0.004	1.67588
118086824	XP_419139	similar to laminin, alpha 1	LAMA1	0.004	1.86523
118096878	XP_414346	similar to ciliary dynein heavy chain 7	DNAHC12	0.004	1.91141
118086313	XP_418888	novel protein, name not assigned		0.004	2.0643
118101525	XP_417717	similar to Dnajc8 protein	DNAJC8	0.004	2.07628
118124013	XP_423542	novel protein, partial		0.004	2.10529
118088903	XP_001235416	SUMO1/sentrin specific peptidase 6	SENP6	0.004	2.18535
118086951	XP_419185	similar to KIAA1713 protein	ASXL3	0.004	2.46003
118086396	XP_418942	similar to TBC1 domain family, member 7	TBC1D7	0.004	2.46964
71896691	NP_001026143	RUN domain-containing protein 3B	RUNDC3B	0.004	2.5347
118097072	XP_423748	similar to KIAA1013 protein	FRMD4B	0.004	2.92664
118089249	XP_420072	similar to Chromosome 2 open reading frame 3	C2ORF3	0.004	3.14255
118086014	XP_001235310	similar to Ras-induced senescence 1	TMEM158	0.004	3.16284
71895651	NP_001026672	116 kDa U5 small nuclear ribonucleoprotein component	EFTUD2	0.004	3.20633
45382999	NP_989920	inhibitor of DNA binding 3		0.004	3.21332
118086119	XP_426008	similar to alpha 3 type VI collagen	COL6A6	0.004	3.25581
118085751	XP_001235156	similar to cubilin	CUBN	0.004	3.31878
118088246	XP_419583	similar to Cog2 protein	COG2	0.004	3.4582
118090880	XP_420875	novel protein, name not assigned	FASTKD5	0.004	3.5355
118100381	XP_415919	similar to RUN and TBC1 domain containing 1	SGSM2	0.004	3.75854
118096766	XP_414287	similar to KIAA1410 protein	DNAH1	0.004	3.80653
118116902	XP_423746	similar to flamingo 1, partial		0.004	3.81224
118104235	XP_413968	similar to ADAM metallopeptidase with thrombospondin type 1 motif, 19 preproprotein	ADAMTS19	0.004	3.84248
50752895	XP_425065	similar to RANTES factor of late activated T lymphocytes-1	KLF13	0.004	3.85648
118087359	XP_418456	similar to WD repeat domain 67	WDR67	0.004	3.94146
118086621	XP_429803	similar to zinc finger protein		0.004	3.95612
60302800	NP_001012594	heat shock 70 kDa protein 4L	HSPA4L	0.004	4.15711
118095176	XP_422741	novel protein, name not assigned	DIS3L2	0.004	4.3614
50730823	XP_417033	similar to putative breast epithelial stromal interaction protein	EPSTI1	0.004	4.67587
118092244	XP_421398	novel protein, name not assigned	KIAA0284	0.004	4.73603
118085715	XP_418611	novel protein, name not assigned	C10ORF140	0.004	4.737
118087699	XP_415039	similar to inositol 1,4,5-trisphosphate 3-kinase,	ITPKB	0.004	4.793
60302724	NP_001012554	ras homolog gene family, member G (rho G)		0.004	4.94541
118096610	XP_423211	novel protein, name not assigned	TCF25	0.004	5.153
118121823	XP_423298	similar to Maltase-glucoamylase (alpha-glucosidase), partial		0.004	5.169
71897283	NP_001026555	transcription elongation factor SPT5	SUPT5H	0.004	5.21
118091623	XP_001234721	novel protein, name not assigned		0.004	5.272
118095660	XP_413768	similar to KIAA1018 protein	MTMR15	0.004	5.33
50759417	XP_417636	similar to Dehydrogenase/reductase (SDR family) member 3	DHRS3	0.004	5.332
118093229	XP_421848	similar to PTB domain adaptor protein CED-6	GULP1	0.004	5.33642
118102544	XP_418033	novel protein, name not assigned	IP6K3	0.004	5.392
118094617	XP_422457	novel protein, name not assigned	STIL	0.004	5.403
71897035	NP_001026514	14-3-3 protein zeta	YWHAZ	0.004	5.43982
60593026	NP_001012718	la-related protein 4	LARP4	0.004	5.54127
118092451	XP_421517	novel protein, name not assigned	BMS1	0.004	5.59622
118091250	XP_420991	novel protein, name not assigned	RIC3	0.004	5.632
118088995	XP_419942	similar to Cleavage and Polyadenylation Specifity Factor protein	CPSF3	0.004	5.69518
118102449	XP_425827	similar to laminin S B3 chain	LAMB3	0.004	5.702
118084752	XP_417002	similar to SLAIN motif family, member 1	SLAIN1	0.004	5.7447
118123984	XP_427054	similar to CD163v2	CD163	0.004	5.876
118096187	XP_001233188	novel protein, name not assigned		0.004	5.877
118103273	XP_418232	novel protein, name not assigned		0.004	5.92396
50744788	XP_419874	similar to OTTHUMP00000016770	IRAK1BP1	0.004	6.039
118098639	XP_415210	similar to KIAA1133 protein	ZNRF3	0.004	6.10801
57529974	NP_001006474	apoptosis inhibitor 5	API5	0.004	6.124
118084054	XP_416788	similar to Gk2-prov protein	GK	0.004	6.13222
71896647	NP_001026138	ubiquitin-protein ligase E3C	UBE3C	0.004	6.18013
118092235	XP_421396	similar to formin, inverted	INF2	0.004	6.37259
77736631	NP_001029994	membrane transport protein XK	XK	0.004	6.455
50734103	XP_418973	novel protein, name not assigned	NQO2	0.004	6.487
45384036	NP_990603	nuclear factor 1 B-type	NFIB	0.004	6.606
118097215	XP_414514	similar to SIL1 protein	SIL1	0.004	6.703
71895481	NP_001026221	serine/threonine-protein kinase Nek2	NEK2	0.004	6.721
118090486	XP_420695	similar to LON peptidase N-terminal domain and ring finger 1	LONRF1	0.004	6.95
118102522	XP_418024	novel protein, name not assigned	TAF11	0.004	6.958
71896689	NP_001026159	peptide-N(4)-(N-acetyl-beta-glucosaminyl)asparagine amidase	NGLY1	0.004	6.968
61098182	NP_001012858	pumilio homolog 1	PUM1	0.004	7.013
71895447	NP_001026631	thymidine kinase 2, mitochondrial	TK2	0.004	7.077
71896383	NP_001026165	engulfment and cell motility protein 1	ELMO1	0.004	7.091
118086686	XP_419067	similar to elongator protein 2	ELP2	0.004	7.10498
167860122	NP_989801	cyclin-L1	CCNL2	0.004	7.138
118087928	XP_001233771	novel protein, name not assigned		0.004	7.284
65301159	NP_001018012	5-aminolevulinate synthase, nonspecific, mitochondrial precursor	ALAS1	0.004	7.30769
118087253	XP_001231810	novel protein, name not assigned		0.004	7.85538
118082005	XP_424029	novel protein, name not assigned	FAM107B	0.004	7.867
118100974	XP_001233643	similar to Neumo48	AJAP1	0.004	7.914
118100909	XP_417506	similar to chromosome 20 open reading frame 17	TSHZ2	0.004	8.07707
118093294	XP_421868	similar to fibronectin 1 isoform 1 preproprotein	FN1	0.004	8.154
45382555	NP_990562	BDNF/NT-3 growth factors receptor precursor	NTRK2	0.004	8.417
118088863	XP_001235286	similar to 5T4 oncofoetal antigen	TPBG	0.004	8.548
118094313	XP_001232930	novel protein, name not assigned		0.004	8.553
118121010	XP_423334	similar to KIAA0612 protein, partial		0.004	8.745
57525219	NP_001006198	WD repeat-containing protein 5	WDR5	0.004	9.112
118088489	XP_419714	similar to homolog of Drosophila headcase	HECA	0.004	9.291
118094556	XP_422434	novel protein, name not assigned	TOE1	0.005	0.0990491
118094613	XP_001235180	similar to Cytochrome P450 4A2 precursor (CYPIVA2) (Lauric acid omega-hydroxylase) (P450-LA-omega 2) (P450 K-5) (P-450 K-2)		0.005	0.115407
118099726	XP_415665	similar to Zinc finger protein 207	ZNF207	0.005	0.128172
118091646	XP_001234824	similar to Cytosolic phospholipase A2 epsilon (cPLA2-epsilon) (Phospholipase A2 group IVE)	PLA2G4E	0.005	0.152929
118085734	XP_001235095	similar to mannose receptor C1		0.005	0.153898
118093591	XP_422003	similar to myosin IIIB	MYO3B	0.005	0.157005
50797119	XP_423923	novel protein, name not assigned	LSMD1	0.005	0.161499
45384508	NP_990323	gallinacin-2 precursor		0.005	0.169016
118092282	XP_001235743	novel protein, name not assigned		0.005	0.171292
118102892	XP_427340	novel protein, name not assigned		0.005	0.176061
118085189	XP_425652	similar to high affinity choline transporter		0.005	0.181587
118097293	XP_425193	similar to FLJ00258 protein	AFAP1L1	0.005	0.184454
118086623	XP_001234039	fidgetin-like 1	FIGNL1	0.005	0.195848
118098595	XP_415190	novel protein, name not assigned		0.005	0.208247
57530722	NP_001006361	deafness, autosomal dominant 5	DFNA5	0.005	0.220637
118085742	XP_418619	similar to STAM	STAM	0.005	0.22134
50730394	XP_416882	similar to ubiquitin protein ligase E3A	UBE3A	0.005	0.226812
118093597	XP_426582	novel protein, name not assigned	KLHL23	0.005	0.288428
86129418	NP_001034343	integrin beta-1 precursor	ITGB1	0.005	0.29014
118093542	XP_001234142	similar to titin isoform N2-A		0.005	0.359399
118087295	XP_418391	similar to CUB and Sushi multiple domains 3	CSMD3	0.005	0.438988
60302810	NP_001012600	RELT-like protein 1 precursor	RELL1	0.005	0.446079
118092286	XP_426474	novel protein, name not assigned		0.005	0.606588
118101515	XP_001232077	similar to sex comb on midleg homolog 1 (Drosophila)	SCMH1	0.005	2.19848
71897003	NP_001025902	platelet glycoprotein 4	CD36	0.005	2.71821
170650591	NP_001116235	ribosomal protein L37	RPL37	0.005	3.06546
118086741	XP_419113	similar to KIAA1830 protein	TMX3	0.005	3.16811
71897163	NP_001025820	eukaryotic initiation factor 4A-III	EIF4A3	0.005	3.33101
45382123	NP_990772	vinculin	VCL	0.005	3.58704
118098389	XP_415080	similar to HpaII tiny fragments locus 9C	TRMT2A	0.005	3.5924
118098077	XP_425252	similar to N-methyl-D-aspartate receptor channel subunit epsilon 1	GRIN2A	0.005	3.67076
118087145	XP_418331	novel protein, name not assigned	TMEM55A	0.005	3.83526
118089138	XP_001234366	similar to Scavenger receptor class A, member 5 (putative)	SCARA5	0.005	3.83573
118094844	XP_001232589	similar to Rho guanine nucleotide exchange factor 4	LOC730032	0.005	4.09352
118084302	XP_416913	similar to mitogen-activated protein kinase kinase kinase kinase 4	MAP4K4	0.005	4.216
50761040	XP_425898	novel protein, name not assigned		0.005	4.41441
50755765	XP_414891	similar to N-acetylglucosamine-1-phosphate transferase, gamma subunit	GNPTG	0.005	4.532
57530557	NP_001006336	major vault protein	MVP	0.005	4.77925
118087009	XP_419226	similar to Ggh protein	GGH	0.005	4.862
118093202	XP_001232536	similar to Serine/threonine kinase 32C	STK32C	0.005	4.917
118083632	XP_001233235	novel protein, name not assigned		0.005	4.95455
45382111	NP_990098	noelin precursor	OLFM1	0.005	4.99499
118093756	XP_422056	similar to Cyp27a1-prov protein	CYP27A1	0.005	5.006
118086965	XP_423439	similar to Chromosome 8 open reading frame 22		0.005	5.132
55742654	NP_001006686	heat shock 70 kDa protein	HSPA2	0.005	5.15908
61098346	NP_001012923	exocyst complex component 6	EXOC6	0.005	5.1644
118088875	XP_419924	similar to F-box protein 25	FBXO25	0.005	5.264
118107910	XP_001236740	similar to endothelial nitric oxide synthase, partial		0.005	5.417
118103746	XP_429141	similar to F-box only protein 4	FBXO4	0.005	5.463
118086684	XP_419066	similar to GABA-B receptor	GABBR2	0.005	5.677
118084944	XP_001233050	similar to OTTHUMP00000018227 isoform 1	N4BP2L1	0.005	5.742
118110557	XP_423577	similar to immunoglobulin-like receptor CHIR-B2		0.005	5.789
118092896	XP_421703	novel protein, name not assigned	CNNM1	0.005	5.83333
118082989	XP_416348	novel protein, name not assigned		0.005	5.86
71895125	NP_001026265	UBX domain-containing protein 2A	UBXN2A	0.005	5.881
61097961	NP_001012900	nuclear receptor coactivator 1	NCOA1	0.005	5.89759
118101443	XP_423961	novel protein, name not assigned	C2ORF42	0.005	5.915
158186789	NP_990706	transcription factor 12		0.005	5.947
118082096	XP_001231946	similar to Dihydrouridine synthase 4-like (S	DUS4L	0.005	6.055
118083473	XP_001232441	similar to VANGL1 isoform 1	VANGL1	0.005	6.076
118100821	XP_428778	similar to Deoxynucleotidyltransferase, terminal, interacting protein 1	DNTTIP1	0.005	6.364
48976109	NP_001001756	cholesterol side-chain cleavage enzyme, mitochondrial	CYP11A1	0.005	6.376
118088239	XP_419579	similar to PCAF associated factor 65 beta	TAF5L	0.005	6.427
118100125	XP_429518	novel protein, name not assigned		0.005	6.466
71897319	NP_001026547	polycomb protein EED	EED	0.005	6.799
118087898	XP_419425	similar to feline leukemia virus subgroup C receptor FLVCR	FLVCR1	0.005	6.847
45384332	NP_990647	calretinin		0.005	6.897
50806234	XP_424383	similar to RNA polymerase III transcription initiation factor BRFU	BRF2	0.005	6.914
118095341	XP_001233654	novel protein, name not assigned	LXN	0.005	7.258
49170076	NP_989819	nebulette non-muscle isoform	NEBL	0.005	7.363
71896651	NP_001026323	alcohol dehydrogenase class-3	ADH5	0.005	7.462
118101133	XP_424364	similar to group IIE secreted phospholipase A2	PLA2G2E	0.005	7.552
49170102	NP_990512	stathmin-2	STMN2	0.005	7.616
45383766	NP_989508	L-lactate dehydrogenase B chain	LDHB	0.005	7.93253
118099185	XP_415534	similar to C9orf75 protein	C9ORF75	0.005	8.05647
118125396	XP_427200	similar to immunoglobulin-like receptor CHIR-B4		0.005	8.993
71894725	NP_001026061	serine incorporator 2	SERINC2	0.005	9.794
119331102	NP_001073205	RAB5-interacting protein	C20ORF24	0.006	0.0816727
118092278	XP_421416	similar to SNAP43	SNAPC1	0.006	0.149009
118092148	XP_421424	similar to LOC398632 protein	C14ORF135	0.006	0.150807
118099302	XP_415485	novel protein, name not assigned	CCBL1	0.006	0.156715
71895583	NP_001026656	WD repeat-containing protein 3	WDR3	0.006	0.161033
50750306	XP_421951	similar to KIAA0971-I protein	FASTKD2	0.006	0.166667
71896265	NP_001026782	retrograde Golgi transport protein RGP1 homolog	RGP1	0.006	0.17331
50731049	XP_417142	similar to C13orf3 protein isoform 2	C13ORF3	0.006	0.175901
118091214	XP_420968	similar to KIAA0155	CTR9	0.006	0.184534
118118597	XP_001236227	novel protein, partial		0.006	0.188005
118086690	XP_419072	similar to Transmembrane protein with EGF-like and two follistatin-like domains 1	TMEFF1	0.006	0.192753
118085347	XP_417251	similar to testis spermatogenesis apoptosis related protein 1	DNAJB13	0.006	0.193024
118086193	XP_418836	similar to actin binding protein anillin	ANLN	0.006	0.209392
118100023	XP_415720	similar to Myotubularin related protein 4	MTMR4	0.006	0.219717
118106372	XP_001234470	similar to LAPTM4B, partial		0.006	0.222131
118093651	XP_422004	novel protein, name not assigned	UBR3	0.006	0.222754
118086870	XP_419155	similar to KIAA1911 protein	ESCO1	0.006	0.286293
118088057	XP_419492	similar to kinetoplast-associated protein-like protein		0.006	0.328916
118092730	XP_421626	similar to proliferation-associated SNF2-like protein	HELLS	0.006	0.548994
118097270	XP_414495	similar to hyaluronan receptor - human	HMMR	0.006	1.61865
118098340	XP_424606	similar to axonemal heavy chain dynein type 3	DNAH3	0.006	1.76286
118082072	XP_425424	similar to extracellular reelin	RELN	0.006	1.77024
118096852	XP_001232801	sarcolemma associated protein	SLMAP	0.006	1.80613
118089838	XP_001232402	similar to KIAA0882 protein isoform 2	TBC1D9	0.006	1.88297
50757277	XP_415460	similar to Phosphatidic acid phosphatase type 2 domain containing 3	PPAPDC3	0.006	1.94293
118091124	XP_426162	similar to Leucine-rich repeat-containing G protein-coupled receptor 4 precursor	LGR4	0.006	1.95092
118090409	XP_001231255	novel protein, name not assigned		0.006	2.08444
118088287	XP_419611	similar to Ribosomal protein S6 kinase, 90kDa, polypeptide 2	RPS6KA2	0.006	2.16545
118083935	XP_416740	similar to zinc finger protein ZNF298a	PRDM15	0.006	2.19462
71895617	NP_001026665	serine/arginine repetitive matrix protein 1	SRRM1	0.006	2.25229
45384396	NP_990673	lamin-B receptor	LBR	0.006	2.34597
45383724	NP_989525	integrin-linked protein kinase	ILK	0.006	2.62893
118082515	XP_416149	novel protein, name not assigned	FGD6	0.006	2.71208
118104528	XP_424947	similar to TBC1 domain family, member 2	TBC1D2	0.006	2.71721
50760435	XP_418020	similar to Rpl10a-prov protein	RPL10A	0.006	2.75922
118086988	XP_419205	novel protein, name not assigned		0.006	2.93898
118085059	XP_417143	similar to LATS, large tumor suppressor, homolog 2 (Drosophila)	LATS2	0.006	3.00813
118104360	XP_424703	novel protein, name not assigned	ANKRD32	0.006	3.1818
46048972	NP_989601	platelet-derived growth factor beta polypeptide (simian sarcoma viral (v-sis) oncogene homolog)	PDGFB	0.006	3.62206
71895883	NP_001026712	T-complex protein 1 subunit eta	CCT7	0.006	3.65711
118089441	XP_420231	novel protein, name not assigned		0.006	3.77687
45382845	NP_989977	cholinesterase	BCHE	0.006	3.85842
118099401	XP_415421	similar to Egfl7 protein	EGFL7	0.006	3.8658
118087234	XP_423837	similar to F-box only protein 43 (Endogenous meiotic inhibitor 2)		0.006	4.02852
118087940	XP_001233838	novel protein, name not assigned		0.006	4.604
118093840	XP_422133	novel protein, name not assigned	ACMSD	0.006	4.74
45384444	NP_990666	transthyretin precursor	TTR	0.006	4.743
118111622	XP_001234650	similar to delangin, partial		0.006	4.87
50759205	XP_417566	novel protein, name not assigned		0.006	4.951
118093929	XP_422152	novel protein, name not assigned	ORC4L	0.006	5.13739
118092469	XP_421519	novel protein, name not assigned		0.006	5.174
118097339	XP_414534	similar to stanniocalcin	STC2	0.006	5.2
118102005	XP_001233988	novel protein, name not assigned		0.006	5.37
61098258	NP_001012798	RNA binding motif protein 5	RBM5	0.006	5.442
57529531	NP_001006562	ATP-binding cassette sub-family F member 2	ABCF2	0.006	5.447
118096263	XP_414078	similar to NFATx	NFATC3	0.006	5.448
118088095	XP_419521	similar to Fasciculation and elongation protein zeta 2 (zygin II)	FEZ2	0.006	5.475
71895251	NP_001025970	monoamine oxidase A		0.006	5.511
118093302	XP_426553	similar to FLI-LRR associated protein-1	LRRFIP1	0.006	5.51842
118086300	XP_001232091	similar to Dim1p homolog isoform 1	TXNL4A	0.006	5.605
118082437	XP_425443	novel protein, name not assigned	GLIPR1	0.006	5.695
50731145	XP_417188	similar to Centrosomal protein 57kDa	CEP57	0.006	5.715
118082494	XP_416137	novel protein, name not assigned	PLEKHG7	0.006	5.746
45383183	NP_989824	dihydropyrimidinase-related protein 3	DPYSL3	0.006	5.75454
45382047	NP_990785	transforming growth factor beta-3 preproprotein	TGFB3	0.006	5.80303
118083040	XP_416418	similar to organic anion transporting polypeptide 1c1	SLCO1B3	0.006	5.818
118084383	XP_416950	similar to OTTHUMP00000018693	MYO16	0.006	5.87817
46093996	NP_989857	calsequestrin-1 precursor	CASQ2	0.006	5.884
118088298	XP_419614	similar to PACRG	PACRG	0.006	5.988
118105131	XP_001236459	similar to MutS homolog 5 (E		0.006	6.018
88853843	NP_001034691	long-chain fatty acid transport protein 1	SLC27A1	0.006	6.026
71896061	NP_001026741	insulin receptor substrate 1		0.006	6.095
50746905	XP_420669	novel protein, name not assigned	BDH2	0.006	6.183
45382073	NP_990780	troponin T, cardiac muscle isoforms	TNNT2	0.006	6.386
118089153	XP_420016	novel protein, name not assigned	C2ORF39	0.006	6.459
45383097	NP_989870	transmembrane protein 121	TMEM121	0.006	6.497
50761009	XP_425893	similar to ATF family transcription factor CREB-H	CREB3L3	0.006	6.769
118089922	XP_420459	similar to PDZ domain containing 6	INTU	0.006	6.913
46195842	NP_996868	tenomodulin	TNMD	0.006	7.229
118098262	XP_423064	novel protein, name not assigned		0.006	9.077
118094116	XP_001233852	novel protein, name not assigned	VAMP4	0.006	9.254
45383544	NP_989629	metalloproteinase inhibitor 2 precursor		0.006	9.429
118082352	XP_001234880	novel protein, name not assigned		0.006	9.948
118100659	XP_425709	similar to neuronal delayed-rectifier voltage-gated potassium channel splice isoform 4	KCNQ2	0.006	11.555
46048771	NP_990440	adenylate kinase isoenzyme 1		0.007	0.0926097
118101156	XP_428222	novel protein, name not assigned		0.007	0.131423
118126849	XP_001236006	novel protein, partial		0.007	0.14341
71979935	NP_001026787	brain-derived neurotrophic factor precursor	BDNF	0.007	0.147254
118121132	XP_001236266	similar to MDS025, partial		0.007	0.15067
56605916	NP_001008461	protein tyrosine phosphatase type IVA 1	PTP4A1	0.007	0.151355
71896357	NP_001025528	proprotein convertase subtilisin/kexin type 7	PCSK7	0.007	0.152439
118093184	XP_421821	similar to protein-tyrosine phosphatase	PTPRE	0.007	0.153657
118087673	XP_419341	novel protein, name not assigned	SPRED2	0.007	0.1554
209863064	NP_001129440	antigen peptide transporter 1		0.007	0.156584
118087908	XP_419432	similar to protein phosphatase 2A B56-alpha	PPP2R5A	0.007	0.161212
118100413	XP_415930	novel protein, name not assigned		0.007	0.162206
118095681	XP_413780	similar to thrombospondin, type I, domain containing 4	THSD4	0.007	0.165344
57525505	NP_001006262	ankyrin repeat and SOCS box protein 9	ASB9	0.007	0.166889
118081968	XP_417288	similar to regulator of nonsense transcripts 2	UPF2	0.007	0.167361
71895427	NP_001026628	agouti-related protein	AGRP	0.007	0.168634
118114021	XP_001235429	novel protein, name not assigned		0.007	0.17094
61098296	NP_001012813	zinc finger and BTB domain-containing protein 34	ZBTB34	0.007	0.175932
118100580	XP_429636	similar to clg01		0.007	0.18305
118099268	XP_425338	similar to MGC81213 protein	GOLGA2	0.007	0.185775
118086697	XP_001234975	novel protein, name not assigned		0.007	0.190259
118094148	XP_001234094	novel protein, name not assigned	LRRC52	0.007	0.193162
118103728	XP_001234096	novel protein, name not assigned	LOC100132000	0.007	0.197355
118082060	XP_415966	novel protein, name not assigned	FBXL13 (includes EG:222235)	0.007	0.214003
118095012	XP_422618	similar to KIAA1486 protein	KIAA1486	0.007	0.214731
45382051	NP_990075	protein CBFA2T1	RUNX1T1	0.007	0.229273
118090884	XP_420879	similar to Chromosome 20 open reading frame 116	DDRGK1	0.007	0.232829
118099760	XP_415671	similar to Ccdc45 protein	CCDC45	0.007	0.269972
118084972	XP_417122	similar to Ligand of numb-protein X 2	LNX2	0.007	0.31672
118104416	XP_424894	novel protein, name not assigned		0.007	0.3838
118094093	XP_001233596	similar to notch 2 preproprotein	NOTCH2	0.007	0.417568
56119006	NP_001007889	transcription elongation factor B polypeptide 1	TCEB1	0.007	0.816474
118099470	XP_415403	similar to CENTRIOLIN	CEP110	0.007	1.40668
118089770	XP_001232367	pre-fibrinogen alpha subunit	FGA	0.007	1.803
118119400	XP_001235794	novel protein, name not assigned	RGD1564844	0.007	1.8596
118085040	XP_417138	similar to spastic ataxia of Charlevoix-Saguenay (sacsin)	SACS	0.007	1.97662
118087153	XP_418334	similar to TMEM67 protein	TMEM67	0.007	2.86742
45383187	NP_989822	axin-2	AXIN2	0.007	2.88741
118101161	XP_001234985	novel protein, name not assigned	FHAD1	0.007	3.08978
118104651	XP_424418	similar to Zinc finger, CCHC domain containing 7	ZCCHC7	0.007	3.14878
118094793	XP_426675	similar to KIAA1585 protein	MSL2	0.007	3.33078
118090353	XP_420633	similar to ubiquitin specific proteinase 53	USP53	0.007	3.54505
118098316	XP_428969	novel protein, name not assigned	PDILT	0.007	3.5822
45384236	NP_990388	rab GTPase-binding effector protein 1	RABEP1	0.007	3.67871
118096699	XP_414253	similar to inter-alpha (globulin) inhibitor H3	ITIH3	0.007	3.81593
118105805	XP_001236048	novel protein, partial		0.007	4.572
118091205	XP_001232566	novel protein, name not assigned		0.007	4.65215
71895393	NP_001026621	WD repeat-containing protein 70 isoform 2	WDR70	0.007	4.70224
153792434	NP_996871	growth/differentiation factor 9	GDF9	0.007	4.734
118095760	XP_001231947	similar to semaphorin 6D isoform 4	SEMA6D	0.007	4.84057
118100805	XP_001234172	similar to Chromosome 20 open reading frame 67	PCIF1	0.007	4.98699
118094190	XP_422266	novel protein, name not assigned	C1ORF125	0.007	5.06447
118103524	XP_414700	novel protein, name not assigned	HDHD2	0.007	5.139
118104511	XP_430506	novel protein, name not assigned		0.007	5.22118
118103744	XP_424778	novel protein, name not assigned	C5ORF51	0.007	5.368
45384100	NP_990460	transcription factor p65	RELA	0.007	5.454
118092784	XP_001234615	novel protein, name not assigned		0.007	5.469
71897087	NP_001025880	neutrophil cytosolic factor 1		0.007	5.54
118082570	XP_001233037	similar to AGBL3 protein	AGBL3	0.007	5.5438
118097056	XP_414434	similar to cell adhesion molecule with homology to L1CAM	CHL1	0.007	5.584
118098032	XP_414913	similar to Transmembrane channel-like gene family 5		0.007	5.6
118097849	XP_425235	novel protein, name not assigned	KCNJ12	0.007	5.656
118096195	XP_001233364	novel protein, name not assigned	FUK	0.007	5.798
118092602	XP_001232416	novel protein, name not assigned		0.007	5.814
118103283	XP_418239	novel protein, name not assigned	KLHL26	0.007	5.911
118125327	XP_001236460	similar to HBV pX associated protein 8 large		0.007	5.98
118086352	XP_001232707	similar to OTTHUMP00000016025 isoform 1	MAK	0.007	6.037
118084902	XP_001232764	similar to Thrombospondin, type I, domain containing 1 isoform 1	THSD1	0.007	6.129
118104233	XP_413966	similar to chondroitin sulfate synthase 3	CHSY3	0.007	6.157
118088986	XP_001235699	novel protein, name not assigned		0.007	6.231
118088693	XP_001234283	novel protein, name not assigned		0.007	6.36701
50740402	XP_419452	similar to Metastasis associated 1 family, member 3	MTA3	0.007	6.405
118083058	XP_416426	novel protein, name not assigned		0.007	6.5692
118091269	XP_001232893	similar to Dual specificity phosphatase 8	DUSP8	0.007	6.608
118088460	XP_001233136	novel protein, name not assigned		0.007	6.617
50729967	XP_416728	similar to DCRA	DSCR3	0.007	6.655
50746343	XP_420452	similar to SH2D4A protein	SH2D4A	0.007	6.697
71896289	NP_001025556	enhancer of mRNA-decapping protein 3	EDC3	0.007	7.104
118128870	XP_001236638	similar to gag polyprotein		0.007	7.318
71895735	NP_001026686	adrenocorticotropic hormone receptor	MC2R	0.007	7.555
50753469	XP_414001	novel protein, name not assigned	POLR2C	0.007	7.558
86129460	NP_001034364	sodium/hydrogen exchanger 8	SLC9A8	0.007	9.385
118121342	XP_428462	similar to general transcription factor	LOC100046341	0.007	12.142
118082912	XP_416300	similar to DNA segment, Chr 10, Wayne State University 52, expressed	C22ORF28	0.008	0.140115
71896965	NP_001025912	sodium-coupled neutral amino acid transporter 2	SLC38A2	0.008	0.144886
50748322	XP_421193	similar to double substrate-specificity short chain dehydrogenase/reductase 2	RDH12	0.008	0.146886
45382207	NP_990137	hyaluronan synthase 2	HAS2	0.008	0.149715
50750738	XP_422121	novel protein, name not assigned	C2ORF76	0.008	0.164853
118094876	XP_422687	similar to lacrimal lipase	LIPH	0.008	0.166113
56961659	NP_001008786	novel protein LOC417972		0.008	0.167029
71896293	NP_001025554	prothyroliberin	TRH	0.008	0.171438
71895355	NP_001025778	arginyl-tRNA synthetase, cytoplasmic	RARS	0.008	0.171469
118096355	XP_001233516	novel protein isoform 4		0.008	0.172801
71896457	NP_001026114	receptor-interacting serine/threonine-protein kinase 2	RIPK2	0.008	0.177117
45383235	NP_989796	armadillo repeat gene deletes in velo-cardio-facial syndrome	ARVCF	0.008	0.182949
118103381	XP_001236344	novel protein, partial		0.008	0.186602
118085355	XP_417247	similar to Signal peptidase complex subunit 2 homolog (S		0.008	0.20016
118102227	XP_423391	similar to SET domain, bifurcated 1	SETDB1	0.008	0.205888
118096315	XP_414098	similar to PAP associated domain containing 5	PAPD5	0.008	0.213049
71896885	NP_001026476	sodium/hydrogen exchanger 9	SLC9A9 (includes EG:285195)	0.008	0.21322
118094727	XP_422553	similar to cytochrome P450 2J2	CYP2J12	0.008	0.221655
57529797	NP_001006511	long-chain specific acyl-CoA dehydrogenase, mitochondrial	ACADL	0.008	0.24449
118082975	XP_416382	similar to ninjurin 2	NINJ2	0.008	0.248975
118090779	XP_420831	novel protein, name not assigned	LOC402160	0.008	0.269326
118090898	XP_420887	similar to Almstrom syndrome 1 protein		0.008	0.301294
57529615	NP_001006547	D-beta-hydroxybutyrate dehydrogenase, mitochondrial precursor	BDH1	0.008	0.331377
118086375	XP_418923	similar to kinesin-like protein RBKIN1	KIF13A	0.008	0.401965
45383744	NP_989517	diamine acetyltransferase 1	SAT1	0.008	0.644932
118112501	XP_423425	novel protein, partial	WDR73	0.008	0.727504
118088721	XP_419795	novel protein, name not assigned	FLJ37396	0.008	2.03482
118081939	XP_416472	similar to 6-phosphofructo-2-kinase/fructose-2,6-biphosphatase 3	PFKFB3	0.008	2.34784
118114206	XP_001235730	novel protein, partial		0.008	2.37827
45382571	NP_990556	40S ribosomal protein S6	RPS6	0.008	2.39964
118089950	XP_420430	similar to LOC152485 protein	ZNF827	0.008	2.43186
61098344	NP_001012922	inhibitor of nuclear factor kappa-B kinase subunit alpha	CHUK/IKBKA	0.008	2.4476
50751662	XP_422501	novel protein, name not assigned	C1ORF168	0.008	2.46408
118095078	XP_001234971	novel protein, name not assigned		0.008	2.66119
118094412	XP_001234330	similar to calcium-activated chloride channel-2	CLCA2	0.008	2.74442
57530757	NP_001006368	protein-glutamine gamma-glutamyltransferase 4	TGM4	0.008	2.77111
45382041	NP_990786	tensin	TNS1	0.008	2.77521
118101866	XP_417865	similar to KIAA0712 protein	RICS	0.008	2.82147
118094743	XP_422524	novel protein, name not assigned	CACHD1	0.008	2.90831
45383716	NP_989529	twisted gastrulation protein homolog 1 precursor	TWSG1	0.008	3.34118
50740689	XP_419531	similar to CGI-27 protein	MEMO1	0.008	3.5881
118097495	XP_414612	similar to CCR4-NOT transcription complex, subunit 6	CNOT6	0.008	3.6019
118103923	XP_424795	novel protein, name not assigned	LOC100131794	0.008	3.88746
118092508	XP_421541	similar to rhotekin-2	RTKN2	0.008	4.09454
57525383	NP_001006237	Ran GTPase activating protein 1	RANGAP1	0.008	4.13793
118096707	XP_001233843	novel protein, name not assigned		0.008	4.44765
57525352	NP_001006230	THAP domain-containing protein 5	THAP5	0.008	4.63086
118092704	XP_421635	similar to LOC398317 protein	CUEDC2	0.008	4.96894
118091271	XP_426402	similar to potassium inwardly-rectifying channel J11		0.008	5.01
118090791	XP_420834	similar to DNA polymerase N	POLN	0.008	5.22014
47825389	NP_001001470	lysozyme g precursor	LYG2	0.008	5.27
118095882	XP_001234185	novel protein, name not assigned		0.008	5.356
150247077	NP_001092825	novel protein LOC426940	BG1	0.008	5.424
118096750	XP_414265	similar to KIAA0800 protein	VPRBP	0.008	5.66
118102196	XP_422865	similar to GPP34-related protein	GOLPH3L	0.008	5.692
54020712	NP_989808	kinetochore protein NDC80 homolog	NDC80	0.008	5.87831
118089623	XP_420311	similar to chromosome X open reading frame 45	ALG13	0.008	6.07
118084254	XP_425579	similar to P protein	OCA2	0.008	6.074
118094064	XP_422207	similar to cell adhesion molecule	SELP	0.008	6.129
71896425	NP_001026309	spermatogenesis-associated protein 4	SPATA4	0.008	6.175
46048648	NP_990804	neuropeptide Y precursor	NPY	0.008	6.225
118111725	XP_001235114	similar to mKIAA1833 protein, partial	LOC377711	0.008	6.23
118086391	XP_001234653	similar to autosomal highly conserved protein	FAM8A1	0.008	6.379
71896761	NP_001025962	Golgi pH regulator		0.008	6.605
50758735	XP_417394	similar to LOC495493 protein	CCNDBP1	0.008	6.728
118103051	XP_001231232	novel protein, name not assigned		0.008	6.76877
206597400	NP_001128637	ankyrin repeat, SAM and basic leucine zipper domain-containing protein 1	ASZ1	0.008	6.833
118098293	XP_001233775	novel protein, name not assigned	VRK3	0.008	7.176
118094468	XP_001233893	similar to natural killer cell enhancing factor isoform 3	PRDX1	0.008	7.567
118087850	XP_419396	similar to dispatched A	DISP1	0.008	8.50388
57524920	NP_001006128	glucose-6-phosphate isomerase	GPI	0.008	13.855
50748067	XP_426419	similar to KIAA1580 protein	LRRC4C	0.009	0.149432
118095833	XP_001233679	novel protein, name not assigned		0.009	0.162734
118112824	XP_001236589	similar to KIAA0315, partial		0.009	0.165125
118096142	XP_414026	similar to RIKEN cDNA 4931428F04 gene		0.009	0.170039
50747642	XP_420942	novel protein, name not assigned	IVD	0.009	0.175377
118097771	XP_001232641	similar to acid alpha glucosidase	GAA	0.009	0.177557
54020709	NP_989811	CMP-N-acetylneuraminate-beta-galactosamide-alpha-2,3-sialyltransferase 2	ST3GAL2	0.009	0.178317
57530655	NP_001006349	eukaryotic translation initiation factor 3 subunit E	EIF3E	0.009	0.180148
118112648	XP_001236462	similar to MST2, partial		0.009	0.180603
50729750	XP_416643	novel protein, name not assigned	NSUN3	0.009	0.180734
77736629	NP_001029989	butyrophilin subfamily 1 member A1	BTN1A1	0.009	0.181785
60302856	NP_001012621	GINS complex subunit 1	GINS1	0.009	0.184366
118095961	XP_413901	similar to Methionyl-tRNA formyltransferase, mitochondrial precursor (MtFMT)	MTFMT	0.009	0.184638
118082144	XP_415979	similar to KIAA0637 protein	ZBED4	0.009	0.189232
57525300	NP_001006216	T-complex protein 1 subunit zeta	CCT6A	0.009	0.191095
118085842	XP_001234672	similar to GOB-4 isoform 1	AGR2	0.009	0.191251
118087259	XP_418366	similar to TGF-beta inducible early protein		0.009	0.192753
45383352	NP_989734	mitotic checkpoint serine/threonine-protein kinase BUB1 beta	BUB1B	0.009	0.200884
118090464	XP_420686	similar to Myotubularin-related protein 7	MTMR7	0.009	0.207642
50752313	XP_422733	similar to IQ motif containing G	IQCG	0.009	0.208955
118092167	XP_421367	similar to AI132487 protein	C14ORF68	0.009	0.226083
118083531	XP_416580	novel protein, name not assigned		0.009	0.229485
118092343	XP_421466	similar to atlastin	ATL1	0.009	0.242323
71896741	NP_001026313	heterogeneous nuclear ribonucleoprotein D-like	HNRPDL	0.009	0.278195
118092721	XP_421621	novel protein, name not assigned	USP54	0.009	0.295644
118087853	XP_419399	similar to C219-reactive peptide (FLJ39207)	MIA3	0.009	0.318009
60593018	NP_001012714	phosphatidylinositol-4,5-bisphosphate 3-kinase catalytic subunit delta isoform	PIK3CD	0.009	0.332147
118085674	XP_418603	novel protein, name not assigned	KIAA1217	0.009	0.343137
118092877	XP_426521	similar to KIAA0335	ZNF518A	0.009	0.434612
118117128	XP_001235160	similar to olfactory receptor 5	OLR1653	0.009	0.533726
71894831	NP_001026234	actin, alpha skeletal muscle	ACTA1	0.009	1.39294
118103618	XP_001231843	novel protein, name not assigned		0.009	2.40154
45384136	NP_990437	non-histone chromosomal protein HMG-14B	HMGN1	0.009	2.57015
71896441	NP_001026341	ribose-5-phosphate isomerase	RPIA	0.009	2.84368
118090644	XP_420763	similar to Probable G-protein coupled receptor 125	GPR125	0.009	2.98734
50762152	XP_424952	similar to RP11-244N9	C9ORF97	0.009	3.03842
50731029	XP_417132	similar to Myotubularin related protein 6	MTMR6	0.009	3.08947
218664503	NP_001136322	disintegrin and metalloproteinase domain-containing protein 12	ADAM12	0.009	3.1905
50751556	XP_422453	similar to ATP synthase mitochondrial F1 complex assembly factor 1	ATPAF1	0.009	3.33251
118094180	XP_422263	similar to ADAMTS-like 2		0.009	3.33498
118089696	XP_420344	similar to LOC496296 protein		0.009	3.47444
118099754	XP_415670	similar to DNA polymerase gamma accessory subunit	POLG2	0.009	3.495
118083162	XP_425510	similar to polycystic kidney disease and receptor for egg jelly related protein	PKDREJ	0.009	3.95783
118087581	XP_419329	novel protein, name not assigned		0.009	4.15221
50758256	XP_415834	novel protein, name not assigned	CCDC55	0.009	4.76422
118112588	XP_001236417	similar to Clusterin associated protein 1, partial		0.009	4.776
118093459	XP_421947	novel protein, name not assigned	PLEKHM3	0.009	4.844
71896867	NP_001026075	60S ribosomal protein L11	RPL11	0.009	5.08982
118095098	XP_422698	similar to zinc finger of the cerebellum 4	ZIC4	0.009	5.157
118090087	XP_420506	similar to sorting nexin 25	SNX25	0.009	5.25544
71897351	NP_001025866	zinc finger protein 250	ZNF610	0.009	5.345
118098473	XP_415130	ATPase, Ca++ transporting, cardiac muscle, slow twitch 2	ATP2A2	0.009	5.354
119331076	NP_001073185	xaa-Pro dipeptidase	PEPD	0.009	5.359
118085535	XP_418543	similar to X-ray repair cross-complementing protein 2	XRCC2	0.009	5.419
61097887	NP_001012830	novel protein LOC417963	KIAA1467	0.009	5.484
118095010	XP_422620	similar to cullin 3	CUL3	0.009	5.48755
118120746	XP_428423	similar to tumor endothelial marker 4		0.009	5.563
118085676	XP_001234746	novel protein, name not assigned	THNSL1	0.009	5.615
118082761	XP_416281	similar to PVAE354	TMPRSS6	0.009	5.647
118097892	XP_001234061	novel protein, name not assigned		0.009	5.72893
118104171	XP_425046	similar to ZNF367	ZNF367	0.009	5.75711
61098254	NP_001012843	ras GTPase-activating protein 3	RASA3	0.009	5.778
45383137	NP_989846	interleukin-17 receptor D precursor	IL17RD	0.009	5.778
118111232	XP_427464	similar to FLJ00240 protein, partial		0.009	6.042
118092035	XP_421302	novel protein, name not assigned	STON2	0.009	6.137
57530311	NP_001006403	translin-associated protein X	TSNAX	0.009	6.144
118090568	XP_420729	similar to ATPase II	ATP8A1	0.009	6.157
118089342	XP_420179	similar to Nucleoporin 62kDa	NUP62	0.009	6.168
50749853	XP_421784	similar to KIAA0941 protein	RAB11FIP2	0.009	6.401
57525378	NP_001006236	phosphate carrier protein, mitochondrial	SLC25A3	0.009	6.519
118104141	XP_001233142	novel protein, name not assigned		0.009	6.62333
118117900	XP_423665	novel protein, partial		0.009	6.77
118096738	XP_425145	novel protein, name not assigned	UBA7	0.009	6.782
45382775	NP_989999	protein atonal homolog 7	ATOH7	0.009	7.079
55741590	NP_001006528	aspartyl-tRNA synthetase, cytoplasmic	DARS	0.009	7.148
132626770	NP_001006309	heterogeneous nuclear ribonucleoprotein R	HNRNPR	0.01	0.105419
71895293	NP_001025791	calnexin	CANX	0.01	0.119904
45383281	NP_989771	ALC protein		0.01	0.127992
118086360	XP_418914	similar to CDK5 regulatory subunit associated protein 1-like 1	CDKAL1	0.01	0.131234
71894941	NP_001026381	transcriptional repressor protein YY1	YY1	0.01	0.134156
57525096	NP_001006169	nuclear distribution protein nudE homolog 1	NDE1	0.01	0.139723
71897371	NP_001025869	syntaxin-8	STX8	0.01	0.147297
50730993	XP_417114	similar to Katanin p60 subunit A-like 1	KATNAL1	0.01	0.148832
118100179	XP_001234891	novel protein, name not assigned	SRR	0.01	0.161082
56606055	NP_001008480	chorion-specific transcription factor GCMb	GCM2	0.01	0.162259
71894907	NP_001026040	zinc finger protein 64	ZFP64	0.01	0.165865
118089778	XP_420385	similar to Leucine-rich repeat-containing G protein-coupled receptor 7	RXFP1	0.01	0.171585
61097957	NP_001012898	DNA primase large subunit	PRIM2	0.01	0.172414
46195830	NP_996865	vesicular acetylcholine transporter	SLC18A3	0.01	0.175809
118095405	XP_001235039	similar to NOPAR2		0.01	0.177683
57525358	NP_001006231	RNA polymerase II-associated protein 3	RPAP3	0.01	0.178603
191252818	NP_001122109	PI-PLC X domain-containing protein 1	PLCXD1	0.01	0.180963
118087896	XP_001234284	novel protein, name not assigned		0.01	0.184502
71895377	NP_001026227	probable alanyl-tRNA synthetase, mitochondrial	AARS2	0.01	0.187512
57529447	NP_001006305	NFU1 iron-sulfur cluster scaffold homolog, mitochondrial	NFU1	0.01	0.195465
56605932	NP_001008466	ras-related protein Rab-33B	RAB33B	0.01	0.20475
118085615	XP_418575	similar to rho-GAP domain containing protein ARHGAP12b	ARHGAP12	0.01	0.21927
71895697	NP_001026087	methylosome protein 50	WDR77	0.01	0.22398
45382283	NP_990164	ELAV-like protein 1	ELAVL1	0.01	0.225884
118094982	XP_422641	novel protein, name not assigned	HES6	0.01	0.226728
71897007	NP_001026505	ribosomal RNA processing protein 1 homolog B	RRP1B	0.01	0.271741
118087416	XP_418419	similar to mKIAA0870 protein	DENND3	0.01	0.29148
118084882	XP_001232573	similar to Tripartite motif-containing 13 isoform 1	TRIM13	0.01	0.421593
118093319	XP_421882	similar to SH3-domain binding protein 4	SH3BP4	0.01	0.428597
118103764	XP_429145	similar to Potassium/sodium hyperpolarization-activated cyclic nucleotide-gated channel 1 (Brain cyclic nucleotide-gated channel 1) (BCNG-1), partial		0.01	0.469158
50753948	XP_414192	similar to junctophilin 3	JPH3	0.01	0.706098
50744997	XP_429896	novel protein, name not assigned		0.01	0.80107
118083280	XP_416477	similar to Cation-dependent mannose-6-phosphate receptor precursor (CD Man-6-P receptor) (CD-MPR) (46 kDa mannose 6-phosphate receptor) (MPR 46)	M6PR	0.01	0.847529
118084754	XP_417003	similar to AC001226	MYCBP2	0.01	1.81609
71896765	NP_001026447	vitellogenin-2 precursor		0.01	2.05261
118098228	XP_414712	similar to Periplakin (195 kDa cornified envelope precursor protein) (190 kDa paraneoplastic pemphigus antigen)	PPL	0.01	2.07437
118090425	XP_420670	similar to CENPE variant protein	CENPE	0.01	2.35448
45382601	NP_990543	hepatocyte growth factor receptor	MET	0.01	2.83561
118088900	XP_001234735	similar to ribosomal protein S7 isoform 5	RPS7	0.01	2.92188
57525238	NP_001006202	cofactor of BRCA1	COBRA1	0.01	2.94379
118083722	XP_416666	similar to B-cell CLL/lymphoma 9	BCL9	0.01	2.95128
118100077	XP_429516	novel protein, name not assigned		0.01	3.05045
118091807	XP_421227	similar to E3 ubiquitin-protein ligase HECTD1 (HECT domain-containing protein 1) (E3 ligase for inhibin receptor) (EULIR)	HECTD1	0.01	3.172
118092518	XP_001233923	novel protein, name not assigned		0.01	3.33147
118089809	XP_420401	similar to KIAA1901 protein	NEK1	0.01	3.37503
118089377	XP_420195	similar to chromosome X open reading frame 53	BRCC3	0.01	3.82081
118087627	XP_419361	similar to rapid inducer of G2/M progression in oocytes	SPDYA	0.01	3.94662
49169810	NP_001001780	gallinacin-13 precursor		0.01	3.97671
118096159	XP_001232863	novel protein, name not assigned		0.01	3.99396
118096288	XP_001234296	novel protein, name not assigned		0.01	4.29683
57530476	NP_001006317	nuclear factor related to kappa-B-binding protein	NFRKB	0.01	4.56253
118126076	XP_001236953	similar to immunoglobulin-like receptor CHIR-B2		0.01	4.57619
118104410	XP_001231262	novel protein, name not assigned		0.01	4.6236
118098647	XP_415214	novel protein, name not assigned		0.01	4.987
124430743	NP_989505	circadian locomoter output cycles protein kaput	CLOCK	0.01	5.094
45383165	NP_989831	out at first protein homolog precursor	OAF	0.01	5.106
118097863	XP_414807	similar to Folliculin	FLCN	0.01	5.143
50729901	XP_416696	similar to BACH1	BACH1	0.01	5.21796
118087504	XP_426097	similar to EGF-containing fibulin-like extracellular matrix protein 1	EFEMP1	0.01	5.648
118101938	XP_425802	novel protein, name not assigned	NFKBID	0.01	5.885
118085819	XP_418655	similar to peroxisome biogenesis disorder protein 1	PEX1	0.01	5.91609
71895553	NP_001026651	dual specificity tyrosine-phosphorylation-regulated kinase 2	DYRK2	0.01	6.006
86129504	NP_001034387	probable E3 ubiquitin-protein ligase HERC3	HERC3	0.01	6.029
71897053	NP_001025890	flotillin-2	FLOT2	0.01	6.08
118129464	XP_428560	similar to AHNAK nucleoprotein, partial		0.01	6.093
71895873	NP_001026709	annexin A5	ANXA5	0.01	6.512
118091105	XP_001234315	novel protein, name not assigned	FANCF	0.01	6.617
118094273	XP_422302	similar to KIAA1839 protein	RNPC3	0.01	6.773
118095958	XP_001231826	similar to organic solute transporter beta isoform 1		0.01	7.368
118104100	XP_001231854	novel protein, name not assigned		0.01	8.54
118090572	XP_420730	novel protein, name not assigned	BEND4	0.011	0.130856
118110780	XP_426988	similar to kinesin-like protein 3C, partial		0.011	0.145582
118087404	XP_425943	similar to SJCHGC09010 protein		0.011	0.14806
118091130	XP_001233149	novel protein, name not assigned	IMMP1L	0.011	0.14817
118085122	XP_417169	similar to HSPC223	AASDHPPT	0.011	0.153752
50732924	XP_418828	similar to DNA mismatch repair protein homolog	MLH1	0.011	0.155763
118093373	XP_001231299	similar to STAT4	STAT4	0.011	0.158153
118085093	XP_417154	similar to RhoGTPase regulating protein variant ARHGAP20-1ad	ARHGAP20	0.011	0.171468
118091833	XP_421248	novel protein, name not assigned	MIPOL1	0.011	0.1731
71894979	NP_001026271	integrator complex subunit 9	INTS9	0.011	0.174429
118099816	XP_415704	similar to mKIAA1499 protein	NPLOC4	0.011	0.181159
118087642	XP_419353	novel protein, name not assigned		0.011	0.188608
118106285	XP_001233317	novel protein, partial		0.011	0.189466
118094194	XP_422269	similar to v-abl Abelson murine leukemia viral oncogene homolog 2	ABL2	0.011	0.192234
118100794	XP_417463	similar to bactericidal/permeability-increasing protein-like 3	BPIL3	0.011	0.207446
118085704	XP_418631	novel protein, name not assigned	FAM171A1	0.011	0.21008
118090694	XP_420777	similar to RIKEN cDNA 5730509K17 gene	CC2D2A	0.011	0.224978
118099724	XP_425379	similar to KIAA1821 protein	RAB11FIP4	0.011	0.273747
118090742	XP_420806	similar to KIAA0232 protein	KIAA0232	0.011	0.313394
118100405	XP_415926	similar to KIAA0753	KIAA0753	0.011	0.328956
118110729	XP_001236817	novel protein, name not assigned		0.011	0.390002
118097428	XP_414574	similar to WD repeat protein Gemin5	GEMIN5	0.011	0.444332
118082784	XP_416260	similar to DEAD (Asp-Glu-Ala-Asp) box polypeptide 17	DDX17	0.011	0.598201
118092520	XP_421546	similar to ankyrin 3	ANK3	0.011	1.486
45383329	NP_989745	nuclease-sensitive element-binding protein 1	YBX1	0.011	1.50347
118092179	XP_421371	similar to dynein, cytoplasmic, heavy polypeptide 1	DYNC1H1	0.011	1.92254
118094808	XP_001231652	similar to SH2 containing inositol-5-phosphatase isoform 1	INPP5D	0.011	2.08309
118087560	XP_419313	similar to akt substrate AS250	C20ORF74	0.011	2.18725
118093084	XP_001234699	similar to 4930506M07Rik protein	KIAA1598	0.011	2.37084
71895535	NP_001026658	alpha-(1,3)-fucosyltransferase	FUT4	0.011	2.626
45382941	NP_989941	choline O-acetyltransferase	CHAT	0.011	2.63131
118093744	XP_001232760	ankyrin repeat and zinc finger domain containing 1	ANKZF1	0.011	3.12765
46048885	NP_990121	collagen alpha-1(V) chain	COL5A1	0.011	3.28127
149980603	YP_001034011	envelope glycoprotein D [Gallid herpesvirus 2]		0.011	3.37711
118090683	XP_420769	similar to condensin subunit CAP-G	NCAPG	0.011	3.62309
57525156	NP_001006182	septin-2		0.011	3.90651
118096688	XP_414247	similar to 5-nucleotidase domain containing 2	NT5DC2	0.011	4.00491
61098197	NP_001012854	integrator complex subunit 11	CPSF3L	0.011	4.0527
119331098	NP_001073202	syntaxin-binding protein 3	STXBP3	0.011	4.26266
77736621	NP_001029985	calcium/calmodulin-dependent protein kinase type IV	CAMK4	0.011	4.48559
50751398	XP_422379	novel protein, name not assigned	PRKACB	0.011	4.66417
118090114	XP_420516	similar to WW, C2 and coiled-coil domain containing 2	WWC2	0.011	4.89734
118092954	XP_001232558	similar to cyclin M2 isoform 1	CNNM2	0.011	5.11817
71897339	NP_001026542	serine/threonine-protein phosphatase 2A activator	PPP2R4	0.011	5.16943
169234640	NP_001108444	selenoprotein N, 1	SEPN1	0.011	5.83
118101152	XP_424580	novel protein, name not assigned	CASP9	0.011	5.994
45382619	NP_990053	V-type proton ATPase 116 kDa subunit a isoform 3	TCIRG1	0.011	6.06861
50730867	XP_417054	similar to RP11-90M2	MED4	0.011	6.15316
118096254	XP_001232783	novel protein isoform 1	FBXL8	0.011	6.209
118102844	XP_418076	novel protein, name not assigned	MAP3K3	0.011	6.673
156119330	NP_001095200	neurofilament medium polypeptide	NEFM	0.011	6.82997
56961662	NP_001008788	zinc transporter 7	SLC30A7	0.011	6.909
118083937	XP_416741	similar to C21orf25	C2CD2	0.011	7.103
118082500	XP_416147	novel protein, name not assigned	TMCC3	0.011	8.06511
71895629	NP_001026296	septin-6	SEPT6	0.011	14.268
50746507	XP_420527	similar to glycine receptor alpha 3 subunit	GLRA3	0.012	0.123993
71895689	NP_001026680	maternal embryonic leucine zipper kinase	MELK	0.012	0.150444
45384516	NP_990325	homeobox protein SIX6	SIX6	0.012	0.163212
71897005	NP_001025903	traB domain-containing protein	TRABD	0.012	0.166445
118098550	XP_415170	similar to ACAD 10	ACAD10	0.012	0.174368
118093007	XP_426536	similar to KIAA1754 protein	ITPRIP	0.012	0.177368
45384412	NP_990278	beta-1,3-N-acetylglucosaminyltransferase radical fringe	RFNG	0.012	0.180115
118095688	XP_413782	similar to myosin IE	MYO1E	0.012	0.18207
45382965	NP_989934	transcription factor Sp3	SP3	0.012	0.182315
118100825	XP_425719	novel protein, name not assigned	ZSWIM3	0.012	0.193237
118114430	XP_428655	similar to RRS1 ribosome biogenesis regulator homolog (S		0.012	0.195618
118089852	XP_420396	similar to palladin	PALLD	0.012	0.21765
118102858	XP_418074	similar to angiotensin converting enzyme	ACE	0.012	0.221001
118097368	XP_425202	similar to DEAD (Asp-Glu-Ala-Asp) box polypeptide 41	DDX41	0.012	0.226082
118092198	XP_421455	novel protein, name not assigned	PPIL5	0.012	0.232295
118089155	XP_420047	similar to EFHC1	EFHC1	0.012	0.402229
118111609	XP_001231322	novel protein, name not assigned		0.012	0.432027
119331078	NP_001073190	dynamin-1-like protein	DNM1L	0.012	0.508368
118088318	XP_426154	similar to MGC79075 protein	STX11	0.012	0.574405
167830496	NP_001026781	lens epithelium-derived growth factor	PSIP1	0.012	1.43915
118116761	XP_423664	similar to KIAA0540 protein, partial		0.012	1.53673
50801147	XP_424160	novel protein, name not assigned	MRPL10	0.012	1.90615
118098193	XP_423754	similar to Clusterin associated protein 1	CLUAP1	0.012	2.73258
118116742	XP_001236137	novel protein, partial		0.012	3.00481
118120429	XP_001235187	similar to MLTK alpha, partial		0.012	3.23539
118090345	XP_420628	similar to PR domain containing 5	PRDM5	0.012	3.25016
118082899	XP_416340	similar to Transcription intermediary factor 1-alpha (TIF1-alpha) (Tripartite motif-containing protein 24) (RING finger protein 82)	TRIM24	0.012	3.31795
118090303	XP_420627	similar to VLLH2748	C4ORF31	0.012	3.45608
61098444	NP_001012969	clathrin coat assembly protein AP180	SNAP91	0.012	3.53781
118100241	XP_415833	similar to EF-hand calcium binding domain 5	EFCAB5	0.012	3.68405
118085434	XP_418480	similar to Microtubule-associated protein 4	MAP4	0.012	3.72631
164665410	NP_001106924	neuropathy target esterase		0.012	3.93364
50759912	XP_417841	similar to class II cytokine receptor 12	IL28RA	0.012	4.40272
71896203	NP_001026769	tubulin beta-4 chain	TUBB3	0.012	4.5342
45383115	NP_989863	centromere protein I	CENPI	0.012	4.81221
118084701	XP_416984	similar to KIAA0996 protein	DZIP1	0.012	4.895
118088950	XP_419904	similar to GDNF family receptor alpha-like		0.012	5.00976
118095896	XP_425079	polymerase (DNA directed), gamma	POLG	0.012	5.25485
118097048	XP_425165	similar to leucine-rich repeats and immunoglobulin-like domains 1	LRIG1	0.012	5.66441
45383758	NP_989512	neuronal acetylcholine receptor subunit alpha-7 precursor	CHRNA7	0.012	5.68617
118081981	XP_417230	similar to Uncharacterized protein C10orf30	BEND7	0.012	6.143
125745128	YP_001034012	envelope glycoprotein I [Gallid herpesvirus 2]		0.012	6.271
71896773	NP_001026449	GPI-anchor transamidase	PIGK	0.012	6.279
118093974	XP_423791	similar to PAR3L, partial	PARD3B	0.012	6.33519
118097107	XP_414456	similar to Transmembrane and coiled-coil domain family 1	TMCC1	0.012	6.376
71895853	NP_001026705	electron transfer flavoprotein-ubiquinone oxidoreductase, mitochondrial	ETFDH	0.012	6.541
118097558	XP_001234466	novel protein, name not assigned		0.012	6.794
57529853	NP_001006498	ATP-dependent RNA helicase SUPV3L1, mitochondrial precursor	SUPV3L1	0.012	6.83184
118102030	XP_417921	DEAD (Asp-Glu-Ala-Asp) box polypeptide 6	DDX6	0.012	14.768
118085208	XP_417219	similar to Asparaginyl-tRNA synthetase 2 (mitochondrial)(putative)	NARS2	0.013	0.132031
164419768	NP_001106657	glutamate receptor, ionotrophic, AMPA 4 isoform 1 precursor	GRIA4	0.013	0.134282
118109633	XP_001236020	similar to Dhrs3 protein, partial		0.013	0.161655
118086653	XP_419042	similar to chromosome 9 open reading frame 5	C9ORF5	0.013	0.16372
118088233	XP_419576	similar to nucleoporin 133kDa	NUP133	0.013	0.178667
118083421	XP_416538	similar to PF6		0.013	0.184536
118099959	XP_420116	similar to Chromosome 17 open reading frame 28	C17ORF28	0.013	0.186567
118082051	XP_415970	similar to protein tyrosine phosphatase, non-receptor type 12	PTPN12	0.013	0.1963
45382901	NP_989955	DBH-like monooxygenase protein 1 precursor	MOXD1	0.013	0.202727
118098467	XP_001233690	similar to PRYA1876 isoform 1	GPN3	0.013	0.204834
118084838	XP_417028	similar to NMDA receptor regulated 1-like protein	NARG1L	0.013	0.220751
118405156	NP_001072950	serine/threonine-protein phosphatase 2A 56 kDa regulatory subunit gamma isoform	PPP2R5C	0.013	0.226706
118096795	XP_414302	similar to GABA transporter	SLC6A11	0.013	0.230349
50745744	XP_420224	novel protein, name not assigned	FAM122A	0.013	0.230665
45382167	NP_990766	focal adhesion kinase 1	PTK2	0.013	0.264887
118099800	XP_415700	similar to ATP synthase, H+ transporting, mitochondrial F0 complex, subunit f,		0.013	0.280574
45382997	NP_989923	caspase-8	CASP8	0.013	1.90935
118097113	XP_001235031	similar to Interleukin-5 receptor alpha chain precursor (IL-5R-alpha) (CD125 antigen)	IL5RA	0.013	2.01975
118104568	XP_429201	similar to laeverin	LVRN	0.013	2.35501
118096775	XP_414293	similar to ATR-interacting protein	ATRIP	0.013	2.57136
118087613	XP_419364	similar to anaplastic lymphoma kinase receptor	ALK	0.013	2.70064
46048860	NP_990244	glutamate decarboxylase 1	GAD1	0.013	2.76708
118098565	XP_415177	similar to rabphilin-3A	RPH3A	0.013	2.79145
118086251	XP_418870	similar to NEDD4-like ubiquitin ligase 1	HECW1	0.013	3.03171
118091534	XP_421099	novel protein, name not assigned	PRDM11	0.013	3.58185
118094486	XP_422391	similar to adenylate kinase 5	AK5	0.013	3.65988
118112458	XP_001236301	novel protein, partial		0.013	3.86009
50740567	XP_419496	similar to mitochondrial ribosomal protein S18A-like 1	RSPH9	0.013	3.95326
118096922	XP_425160	novel protein, name not assigned	KLHDC6	0.013	4.80623
118113035	XP_001236719	novel protein, partial		0.013	4.89818
162287031	NP_001104729	C-type natriuretic peptide		0.013	4.91138
60302718	NP_001012551	T-complex protein 1 subunit beta	CCT2	0.013	5.123
118087795	XP_001233293	novel protein, name not assigned		0.013	5.8
50758350	XP_415880	novel protein, name not assigned	TMEM49	0.013	5.806
118097990	XP_414860	novel protein, name not assigned	E4F1	0.013	6.557
118100783	XP_417456	similar to PLAGL2		0.013	7.009
57525310	NP_001006218	coiled-coil-helix-coiled-coil-helix domain-containing protein 2, mitochondrial	CHCHD2	0.014	0.0899847
118100940	XP_001233312	novel protein, name not assigned	MRPS16	0.014	0.0993246
71894755	NP_001026276	cytohesin-1	CYTH1	0.014	0.145709
118120367	XP_001234877	novel protein, name not assigned		0.014	0.146778
118083403	XP_416534	novel protein, name not assigned	STYK1	0.014	0.163345
118091220	XP_420970	similar to JAW1-related protein	MRVI1	0.014	0.173827
118083904	XP_425555	similar to UDP-Gal:GlcNAc beta1,3-galactosyltransferase 5	B3GALT5	0.014	0.175963
45383858	NP_989457	sterol regulatory element binding transcription factor 1		0.014	0.187684
118100648	XP_417396	similar to Synaptonemal complex protein 2 (SCP-2) (Synaptonemal complex lateral element protein) (hsSCP2)	SYCP2	0.014	0.199386
45382025	NP_990059	peroxisome proliferator-activated receptor delta	PPARD	0.014	0.201898
118095492	XP_413713	similar to CPEB1 protein	CPEB1	0.014	0.210811
50729300	XP_425501	novel protein, name not assigned	CAPZA3	0.014	0.221419
118083451	XP_416551	novel protein, name not assigned	GTF2E1	0.014	0.22159
118101638	XP_425780	similar to FLJ00201 protein	COL8A2	0.014	0.252094
118100996	XP_417551	similar to PR domain containing 16	PRDM16	0.014	0.316266
118102433	XP_417978	similar to Chromosome 1 open reading frame 116	C1ORF116	0.014	0.340056
50748618	XP_421328	novel protein, name not assigned	LGMN	0.014	0.372489
71896499	NP_001025508	frizzled-1 precursor	FZD1	0.014	0.379666
60302772	NP_001012579	E3 ubiquitin-protein ligase MYLIP	MYLIP	0.014	0.398169
118086307	XP_418883	similar to Adenylate cyclase type 1 (Adenylate cyclase type I) (ATP pyrophosphate-lyase 1) (Ca(2+)/calmodulin-activated adenylyl cyclase)	ADCY1	0.014	0.450308
118099221	XP_415522	similar to pregnancy-associated plasma protein A	PAPPA	0.014	0.506586
60302844	NP_001012615	ATP-binding cassette sub-family D member 3	ABCD3	0.014	0.532995
118093547	XP_001234153	similar to Titin (Connectin) (Rhabdomyosarcoma antigen MU-RMS-40		0.014	0.647385
45382957	NP_989936	prothrombin	F2	0.014	1.68117
45384194	NP_990402	insulin-like growth factor 2 mRNA-binding protein 1	IGF2BP1	0.014	1.93856
45383251	NP_989788	granzyme A	GZMA	0.014	2.12617
71894867	NP_001026365	vam6/Vps39-like protein	VPS39	0.014	2.27375
118090617	XP_423827	similar to TBC1 (tre-2/USP6, BUB2, cdc16) domain family, member 1	TBC1D1	0.014	2.354
118100591	XP_425704	similar to delayed rectifier potassium channel Kv2	KCNB1	0.014	2.68531
118085464	XP_418494	similar to natural killer tumor recognition protein		0.014	3.42286
118093660	XP_001235190	similar to Bardet-Biedl syndrome 5		0.014	3.55535
118089854	XP_420421	novel protein, name not assigned	USP38	0.014	3.75085
118094220	XP_426629	similar to zinc finger and BTB domain containing 37	ZBTB37	0.014	4.35681
118100787	XP_001235117	novel protein, name not assigned	C20ORF112	0.014	4.62163
118087536	XP_419305	similar to KIAA2035 protein	ZC3H6	0.014	5.0198
118103734	XP_425019	similar to EGF-like, fibronectin type III and laminin G domains	EGFLAM	0.014	6.43103
118094527	XP_001234941	similar to vitelliform macular dystrophy 2-like protein 2	BEST4	0.014	7.082
118090198	XP_001234103	novel protein, name not assigned		0.015	0.11202
118097166	XP_001232016	novel protein, name not assigned	NDUFA2	0.015	0.136809
57529969	NP_001006477	eukaryotic translation initiation factor 2 subunit 1	EIF2S1	0.015	0.144718
118083765	XP_425539	similar to enteropeptidase	PRSS7	0.015	0.153728
118095108	XP_426700	novel protein, name not assigned	FAM43A	0.015	0.18233
113206160	NP_001038149	transcription factor Sp5	SP5	0.015	0.186776
118092881	XP_421694	similar to KIAA1768	KNDC1	0.015	0.192845
61098368	NP_001012932	signal transducer and activator of transcription 1-alpha/beta	STAT1	0.015	0.204581
71895091	NP_001026267	putative Polycomb group protein ASXL2	ASXL2	0.015	0.222294
118405182	NP_001072966	small ubiquitin-related modifier 3 precursor	SUMO3	0.015	0.243715
118087406	XP_001231630	novel protein, name not assigned		0.015	0.29721
118101780	XP_425786	similar to adenylate kinase (EC 2	AK2	0.015	0.302685
118104337	XP_424719	similar to MEGF10 protein (KIAA1780)	MEGF10	0.015	0.315041
118103962	XP_424927	ankyrin repeat domain protein 15	KANK1	0.015	0.357506
118083718	XP_416662	similar to KIAA0466 protein	IGSF3	0.015	0.369808
118102349	XP_417944	similar to one twenty two protein	RBM15	0.015	0.384381
118099617	XP_415612	novel protein, name not assigned	TNRC6C	0.015	0.408668
118091680	XP_421165	similar to ubiquitin ligase E3 alpha-I	UBR1	0.015	0.769452
118083216	XP_417234	similar to RAD51AP1 protein	RAD51AP1	0.015	1.64798
118101510	XP_425767	similar to KIAA1555 protein	HIVEP3	0.015	1.65207
118092156	XP_421354	similar to zinc finger protein hRit1 alpha	BCL11B	0.015	1.75938
118089336	XP_420132	novel protein, name not assigned		0.015	2.1904
118093894	XP_422134	similar to cyclin T2	CCNT2	0.015	2.19822
118090480	XP_001232120	similar to Exocyst complex component 1 isoform 2	EXOC1	0.015	2.33741
45383888	NP_989440	paladin	KIAA1274	0.015	2.43976
124249416	NP_001074331	non-SMC condensin I complex, subunit D2		0.015	2.44356
71894963	NP_001026385	glia maturation factor beta	GMFB	0.015	2.45433
118126473	XP_422925	novel protein, name not assigned		0.015	2.48075
60302850	NP_001012622	macrophage erythroblast attacher	MAEA	0.015	2.6018
118088446	XP_419693	similar to Sorting nexin 9	SNX9	0.015	2.7459
45383676	NP_989555	calcium-activated potassium channel subunit alpha-1	KCNMA1	0.015	2.76819
118094496	XP_426648	novel protein, name not assigned		0.015	3.07359
118098507	XP_415137	similar to JEMMA protein	FBXL10	0.015	3.27201
45382705	NP_990810	myosin light chain, embryonic	MYL4	0.015	3.6533
118087159	XP_001233122	similar to fibrinogen silencer binding protein		0.015	3.97421
50754971	XP_414564	similar to SRY (sex determining region Y)-box 30	SOX30	0.015	4.01956
118129778	XP_424445	similar to bloodthirsty		0.015	4.32484
118090482	XP_429984	similar to zeta-sarcoglycan	SGCZ	0.015	4.47586
118089206	XP_001234774	similar to polycystic kidney and hepatic disease 1		0.015	6.1004
49169816	NP_001001777	glutathione S-transferase	GSTA3	0.015	9.1383
118095017	XP_001233530	similar to AD030	MFF	0.016	0.187344
118102836	XP_425834	similar to mSUG1 protein	PSMC5	0.016	0.193532
118085882	XP_001235516	similar to Diacylglycerol kinase beta (Diglyceride kinase beta) (DGK-beta) (DAG kinase beta) (90 kDa diacylglycerol kinase)	DGKB	0.016	0.200693
118086888	XP_419160	similar to sudD suppressor of bimD6 homolog	RIOK3	0.016	0.212085
45383173	NP_989827	heterogeneous nuclear ribonucleoprotein H	HNRNPH1	0.016	0.262434
113206140	NP_001038140	interleukin 6 receptor alpha		0.016	0.276169
118094646	XP_422466	similar to RIKEN cDNA 4922503N01 gene	TTC39A	0.016	0.279328
118089058	XP_001232518	similar to mKIAA1805 protein	ZNF512	0.016	0.302335
45384122	NP_990446	LIM domain kinase 2	LIMK2	0.016	0.317056
71895659	NP_001026673	dnaJ homolog subfamily C member 7	DNAJC7	0.016	0.362602
118098046	XP_414895	similar to limkain b1	KIAA0430	0.016	0.585852
45383588	NP_989604	60S ribosomal protein L35	RPL35	0.016	0.718307
118082459	XP_416123	novel protein, name not assigned	TMTC2	0.016	1.41103
45384502	NP_990322	GDNF family receptor alpha-4 precursor		0.016	1.56597
118101276	XP_001232924	novel protein, name not assigned		0.016	1.91556
118092528	XP_426494	similar to ZNF511 protein	ZNF511	0.016	1.92802
118104053	XP_424821	similar to DENN/MADD domain containing 4C	DENND4C	0.016	2.16979
118082070	XP_415955	similar to SFRS protein kinase 2	SRPK2	0.016	2.33539
118089748	XP_001232132	similar to LOC495113 protein	MND1	0.016	2.37305
90017718	NP_001035001	5'-AMP-activated protein kinase subunit beta-1	PRKAB1	0.016	2.40873
113951673	NP_001039304	FYVE and coiled-coil domain containing 1	FYCO1	0.016	2.58072
118098554	XP_425272	similar to mitogen-activated protein kinase-activated protein kinase 5	MAPKAPK5	0.016	3.02416
118085176	XP_425649	similar to angiomotin like 1	AMOTL1	0.016	3.12752
118084703	XP_001233344	novel protein, name not assigned		0.016	3.15591
118093410	XP_421916	similar to 130kDa-Ins(1,4,5)P3 binding protein	PLCL1	0.016	3.46956
148747844	NP_001092080	FancA associated protein of 100 kDa		0.016	3.48019
45382101	NP_990774	urokinase-type plasminogen activator precursor	PLAU	0.016	3.80716
118102561	XP_418047	similar to MGC97811 protein	BYSL	0.016	3.92464
45383480	NP_989668	nibrin	NBN	0.016	4.79865
118096127	XP_001232498	similar to Translin-associated factor X interacting protein 1	TSNAXIP1	0.016	5.08306
45383109	NP_989864	protein mab-21-like 1	MAB21L1	0.016	5.64295
118093798	XP_422082	similar to Tyrosine-protein phosphatase non-receptor type 4 (Protein-tyrosine phosphatase MEG1) (PTPase-MEG1) (MEG)	PTPN4	0.016	5.86
118093988	XP_422185	similar to G-protein signalling modulator 2 (AGS3-like, C	GPSM2	0.017	0.140627
118103229	XP_001233948	similar to ATP-binding cassette transporter 1		0.017	0.203089
118104243	XP_001233375	similar to Signal recognition particle 19kDa	SRP19	0.017	0.218732
118098436	XP_415093	similar to splicing factor, arginine/serine-rich 8	SFRS8	0.017	0.246418
45382425	NP_990213	vitamin D-binding protein	GC	0.017	0.383301
71894939	NP_001026249	E3 ubiquitin-protein ligase HACE1	HACE1	0.017	1.81256
45383840	NP_989464	aryl hydrocarbon receptor nuclear translocator-like protein 2	ARNTL2	0.017	1.9339
118089189	XP_420040	similar to B lymphoid kinase	BLK	0.017	2.35797
50760793	XP_418133	novel protein, name not assigned	RUNDC1	0.017	2.66595
118095225	XP_422757	similar to ATP-binding cassette, sub-family F (GCN20), member 3	ABCF3	0.017	2.71251
118082441	XP_416108	novel protein, name not assigned	OSBPL8	0.017	3.57288
118091100	XP_001234285	novel protein, name not assigned		0.017	3.61828
118092194	XP_001235087	similar to 40S ribosomal protein S29	RPS29	0.017	3.79538
118082511	XP_416146	similar to NY-REN-58 antigen	CCDC41	0.017	3.93468
118088751	XP_419843	novel protein, name not assigned	RNGTT	0.017	4.07373
118088689	XP_419787	similar to LOC446300 protein	SLC22A16	0.017	4.22252
50744988	XP_426206	novel protein, name not assigned	KBTBD11	0.017	4.34488
71895105	NP_001026005	protein phosphatase methylesterase 1	PPME1	0.017	5.00296
71895483	NP_001025754	lysyl-tRNA synthetase	KARS	0.017	5.14941
118083972	XP_416787	similar to Mitogen-activated protein kinase kinase kinase 7 interacting protein 3	MAP3K7IP3	0.017	5.19485
118085581	XP_418555	similar to WD repeat domain 60	WDR60	0.017	5.2892
118088467	XP_419713	novel protein, name not assigned	VTA1	0.017	5.44045
118085566	XP_418541	similar to N-acetylgalactosaminyltransferase	GALNT11	0.017	6.249
118125499	XP_428977	similar to Chromosome 18 open reading frame 25, partial		0.017	6.46515
118082834	XP_416314	similar to Aldehyde dehydrogenase 1 family, member L2	ALDH1L2	0.018	0.189483
45383073	NP_989882	inversin	INVS	0.018	0.192222
118082987	XP_001235369	novel protein, name not assigned		0.018	0.27226
118119492	XP_423987	novel protein, name not assigned	GMCL1	0.018	0.294824
118096152	XP_414032	novel protein, name not assigned	FAM65A	0.018	0.310569
84370207	NP_001033675	lengsin	LGSN	0.018	0.311959
113206146	NP_001038145	NK-lysin		0.018	0.376653
118090202	XP_001234136	similar to CGI-134 protein	MRPS18C	0.018	0.427877
118099945	XP_420128	similar to cask-interacting protein 2	CASKIN2	0.018	0.431519
56605886	NP_001008440	plastin-2	LCP1	0.018	2.09058
148237141	NP_001091000	zinc finger protein 706	ZNF706	0.018	2.18518
118103637	XP_001232870	similar to MGC80777 protein	PIGO	0.018	2.61871
45382659	NP_990039	probable ATP-dependent RNA helicase DDX4	DDX4	0.018	2.81402
118098543	XP_415167	similar to KIAA0293	CUX2	0.018	3.01684
71894829	NP_001025796	HAUS augmin-like complex subunit 1	CCDC5	0.018	3.05854
118092843	XP_001231504	novel protein isoform 1	CEP55	0.018	3.07167
118091776	XP_001232557	novel protein, name not assigned		0.018	3.25829
118097021	XP_414423	similar to TAFA1 isoform 2	FAM19A1	0.018	3.4807
148747848	NP_001092076	adenylate cyclase activating polypeptide 1 (pituitary) receptor type I	ADCYAP1R1	0.018	4.30234
118088954	XP_419907	similar to Leucine rich repeat containing 1	LRRC1	0.018	4.45024
50732537	XP_418682	similar to MGC83241 protein	ICA1	0.018	4.59912
118097894	XP_414820	similar to Smith-Magenis syndrome chromosome region, candidate 7	SMCR7	0.018	5.28886
46048854	NP_990252	T-cell surface glycoprotein CD5	CD5	0.019	0.13587
57530292	NP_001006407	pre-mRNA-processing factor 17	CDC40	0.019	0.149903
118092233	XP_001235203	similar to Pleckstrin homology domain containing, family C (with FERM domain) member 1 isoform 1	FERMT2	0.019	0.173582
118097896	XP_429439	novel protein, name not assigned		0.019	0.204065
118105415	XP_001235803	novel protein, partial		0.019	0.216875
118100942	XP_417526	novel protein, name not assigned	TNFRSF9	0.019	0.265667
118093538	XP_001234123	similar to titin isoform novex-1		0.019	0.501136
118095489	XP_413711	similar to myosin-IXa	MYO9A	0.019	1.3815
118100224	XP_415826	similar to PHD finger protein 12 (PHD factor 1) (Pf1)	PHF12	0.019	1.67895
118090914	XP_420892	novel protein, name not assigned	EXOC6B	0.019	2.04785
45383015	NP_989916	protein DJ-1	PARK7	0.019	2.18921
118095356	XP_001234876	similar to calmodulin binding protein	IQCJ	0.019	2.25312
71894873	NP_001026047	nucleolar complex protein 2 homolog	NOC2L	0.019	2.53543
45383894	NP_989439	muscle, skeletal receptor tyrosine protein kinase precursor	MUSK	0.019	3.16725
118102318	XP_419242	similar to troponin I slow skeletal muscle	TNNI1	0.019	3.20133
118095470	XP_425053	similar to dual oxidase 2	DUOX2	0.019	3.20341
118097320	XP_425197	similar to SH3 and PX domains 2B	SH3PXD2B	0.019	3.21864
71895787	NP_001026301	neuropeptide Y receptor type 5	NPY5R	0.019	3.69512
118089471	XP_420246	similar to sushi-repeat-containing protein, X-linked 2	SRPX2	0.019	3.93124
118099875	XP_426233	novel protein, name not assigned	HGS	0.019	4.41
45382899	NP_989954	testin	TES	0.019	4.47242
45382467	NP_990231	clusterin	CLU	0.019	4.53882
118103603	XP_429204	similar to UBAP1	UBAP1	0.019	4.67777
118093292	XP_421867	similar to ATP-binding cassette, sub-family A, member 12	ABCA12	0.019	4.74548
118090066	XP_420496	similar to endothelial-monocyte activating polypeptide II	SCYE1	0.019	5.46859
118099838	XP_426232	similar to p150 target of rapamycin (TOR)-scaffold protein containing WD-repeats	KIAA1303	0.019	5.7484
86129534	NP_001034403	folliculin-interacting protein 1	FNIP1	0.02	0.212728
118102245	XP_427542	similar to Proteasome (prosome macropain) subunit beta type 4	PSMB4	0.02	0.289406
118086775	XP_419119	similar to KIAA1135 protein	SPIRE1	0.02	0.300543
118085583	XP_418548	novel protein, name not assigned		0.02	0.307827
45384484	NP_990315	paxillin	PXN	0.02	0.355641
118097584	XP_414629	similar to Prp5-like DEAD-box protein	DDX46	0.02	0.372865
118091619	XP_421141	similar to MGC83792 protein	RPAP1	0.02	0.609683
118111069	XP_001236974	similar to Phosphodiesterase 1B, calmodulin-dependent, partial		0.02	1.87025
118091665	XP_421162	similar to kinesin-like protein		0.02	1.94682
118094376	XP_422344	similar to KIAA1107 protein	BTBD8	0.02	1.95956
118104300	XP_424876	similar to phosphodiesterase 6 beta subunit	PDE6B	0.02	2.02629
118104302	XP_001233461	similar to JUN protein	JUN	0.02	2.45795
71895475	NP_001026222	digestive organ expansion factor homolog	C1ORF107	0.02	2.52569
118101408	XP_424402	similar to monocytic leukaemia zinc finger protein	MYST3	0.02	2.77542
118085660	XP_418589	novel protein, name not assigned	MASTL	0.02	2.79768
45382069	NP_990080	alpha-type platelet-derived growth factor receptor precursor	PDGFRA	0.02	2.90915
118100944	XP_425730	similar to peptidylarginine deiminase	PADI2	0.02	2.93489
113206150	NP_001038144	MHC class II beta chain	HLA-DRB1	0.02	2.9608
118086382	XP_001234514	similar to Ring finger protein 182	RNF182	0.02	3.35003
118095385	XP_426718	similar to putative SH3 domain-containing guanine exchange factor SGEF	SGEF	0.02	3.37675
118087267	XP_418373	similar to Collagen triple helix repeat containing 1		0.02	3.97787
118093863	XP_422119	novel protein, name not assigned	HCG 17324	0.02	4.08883
45383562	NP_989620	endoplasmin precursor	HSP90B1	0.021	0.101464
118087769	XP_001232829	similar to Chain A, Crystal Structure Of Mouse Glycine N-Methyltransferase (Tetragonal Form)	GNMT	0.021	0.182065
71895961	NP_001026195	syntenin-1	SDCBP	0.021	0.248521
84105269	NP_001033585	eukaryotic translation initiation factor 5B	EIF5B	0.021	0.316056
118093448	XP_421941	similar to ALS2CR7	PFTK2	0.021	0.321161
118093162	XP_001231850	novel protein, name not assigned	C10ORF122	0.021	0.33176
94536813	NP_001001876	basement membrane-specific heparan sulfate proteoglycan core protein	HSPG2	0.021	0.598013
118100087	XP_001234467	similar to APS	SH2B2	0.021	0.654443
71895051	NP_001026268	ras-related protein Rab-10	RAB10	0.021	0.770358
52138653	NP_001004379	60S ribosomal protein L7a	RPL7A	0.021	1.36218
118099769	XP_415684	similar to coiled-coil domain containing 46	CCDC46	0.021	1.6527
118103078	XP_001231865	similar to ribosomal protein S28		0.021	1.67637
118100372	XP_415914	similar to neurofibromin	NF1	0.021	1.83182
118102070	XP_001231341	similar to papillary renal cell carcinoma translocation-associated gene product isoform 1	PRCC	0.021	1.86907
155969678	NP_001094507	histone H3-like centromeric protein A		0.021	2.07858
118088226	XP_426146	similar to GTP-binding protein SB128	RHOU	0.021	2.2593
118088993	XP_419939	similar to KIAA1250 protein	KIDINS220	0.021	2.27124
45383784	NP_989497	laminin subunit beta-2	LAMB2	0.021	2.34465
45384052	NP_990486	fatty acid synthase	FASN	0.021	2.35927
118094658	XP_001235393	novel protein, name not assigned	CC2D1B	0.021	2.73693
118082842	XP_001234928	similar to host cell factor 2	HCFC2	0.021	2.96603
118101636	XP_417771	similar to Arginine/proline rich coiled-coil 1	MAP7D1	0.021	3.09794
47575889	NP_001001201	hydroxysteroid 11-beta-dehydrogenase 1-like protein precursor	HSD11B1L	0.021	3.81653
118091907	XP_421312	similar to Checkpoint suppressor 1		0.021	3.9408
52138707	NP_001004405	calpain-3	CAPN3	0.021	3.96199
60302804	NP_001012596	long-chain-fatty-acid--CoA ligase 1	ACSL1	0.021	4.26874
83721947	NP_001032915	glucocorticoid receptor	NR3C1	0.021	4.55174
118103285	XP_418240	novel protein, name not assigned		0.021	4.5865
118086978	XP_419215	novel protein, name not assigned	FAM110B	0.022	0.246581
45382871	NP_989962	adenylate cyclase type 5	ADCY5	0.022	0.300938
118093669	XP_422019	similar to Ste-20 related kinase SPAK	STK39	0.022	0.305136
118086030	XP_425999	similar to EF-hand domain family, member B	EFHB	0.022	0.322037
45382807	NP_989991	calcium channel, voltage-dependent, gamma subunit 3		0.022	0.455204
74048411	NP_001027570	eukaryotic translation elongation factor 1 alpha 2	EEF1A2	0.022	1.32878
118101252	XP_417661	similar to Zinc finger, MYND-type containing 12	ZMYND12	0.022	1.82831
57525081	NP_001006166	transducin beta-like protein 3	TBL3	0.022	2.23235
118104440	XP_424915	similar to Proteasome-associated protein ECM29 homolog (Ecm29)	KIAA0368	0.022	2.24634
118096842	XP_414326	novel protein, name not assigned	WNK2	0.022	2.35053
118087977	XP_001234903	leucine-rich PPR-motif containing	LRPPRC	0.022	2.37487
118095031	XP_426684	novel protein, name not assigned	GUCY1B2	0.022	2.46533
50745836	XP_420263	novel protein, name not assigned	FAM46D	0.022	2.49352
118097605	XP_414649	similar to ankyrin repeat domain 43	ANKRD43	0.022	2.61994
55926121	NP_001007486	upstream stimulatory factor 1	USF1	0.022	2.68746
61098438	NP_001012966	deubiquitinating protein VCIP135	VCPIP1	0.022	2.93129
118089847	XP_420394	similar to flocculin-like protein		0.022	2.95205
50755667	XP_414844	novel protein, name not assigned	NDUFB10	0.022	2.95587
118098237	XP_414707	similar to Asparagine-linked glycosylation 1 homolog (yeast, beta-1,4-mannosyltransferase)	ALG1	0.022	3.57397
118098746	XP_001233509	similar to Caldendrin, isoform S2	CABP1	0.022	3.79475
118089262	XP_420168	similar to RhoGTPase regulating protein variant ARHGAP20-1ad		0.022	3.80381
118126261	XP_427422	similar to plectin 1, partial		0.022	4.00597
71895517	NP_001026219	denticleless protein homolog	DTL	0.022	4.3802
50733012	XP_418869	similar to Mitochondrial ribosomal protein L32	MRPL32	0.023	0.199724
118097902	XP_414835	similar to Mesothelin	MSLN	0.023	0.202386
124249430	NP_001074339	triggering receptor expressed on myeloid cells-like 2		0.023	0.214445
118103106	XP_418188	novel protein, name not assigned	APBA3	0.023	0.259504
118104200	XP_424426	similar to Sema domain, immunoglobulin domain (Ig), transmembrane domain (TM) and short cytoplasmic domain, (semaphorin) 4D	SEMA4D	0.023	0.268843
118092751	XP_421656	similar to excision repair protein	ERCC6	0.023	0.274643
118088933	XP_426198	novel protein, name not assigned	EYS	0.023	0.290397
46048848	NP_990276	smooth muscle protein phosphatase type 1-binding subunit		0.023	0.29853
118098239	XP_414704	similar to small optic lobes homolog	SOLH	0.023	0.325461
118095579	XP_413695	similar to transcriptional co-repressor Sin3A	SIN3A	0.023	0.326686
50731319	XP_417226	similar to potassium voltage-gated channel shaker-related subfamily 5	KCNA5	0.023	0.402395
118092202	XP_001235622	novel protein, name not assigned		0.023	0.427501
118096682	XP_001233581	similar to ribosomal protein L29	RPL29	0.023	0.602999
118100895	XP_417509	similar to nuclear factor of activated T-cells, cytoplasmic, calcineurin-dependent 2	NFATC2	0.023	1.64829
71896675	NP_001026160	SH3 domain-binding protein 5	SH3BP5	0.023	1.65196
57530626	NP_001006345	60S ribosomal protein L7		0.023	1.81796
118102320	XP_419241	similar to linear IgA disease antigen homolog	LAD1	0.023	1.95715
163914386	NP_001106277	CDC28 protein kinase regulatory subunit 1B	CKS1B	0.023	1.97664
118085114	XP_417185	novel protein, name not assigned	FLJ32810	0.023	2.0406
155371811	NP_001094504	insulin-like growth factor binding protein 3		0.023	2.20743
118087141	XP_418305	novel protein, name not assigned	ZNF704	0.023	2.93032
118129668	XP_428852	similar to Krt6b protein		0.023	3.01165
45383077	NP_989880	eukaryotic initiation factor 4A-II	EIF4A2	0.023	3.03179
226437575	NP_001139804	NADH dehydrogenase [ubiquinone] iron-sulfur protein 3, mitochondrial precursor		0.023	3.37517
118118595	XP_424147	novel protein, name not assigned		0.023	3.6962
118085485	XP_418505	similar to C1orf142 protein	SNAP47	0.023	3.97439
71895295	NP_001026281	SAM and SH3 domain-containing protein 3	SASH3	0.023	4.45126
118103194	XP_425891	similar to KIAA1981 protein	ANKRD24	0.023	4.68328
118089402	XP_426264	similar to mKIAA1232 protein	DLG3	0.023	4.96226
50747222	XP_420792	similar to MGC80689 protein	LYAR	0.024	0.159246
50738734	XP_419331	novel protein, name not assigned	SNRPB2	0.024	0.180367
52138639	NP_001004368	vascular endothelial growth factor receptor 2	KDR	0.024	0.232473
50760202	XP_417932	novel protein, name not assigned	PIH1D2	0.024	0.300079
118092419	XP_421498	similar to Family with sequence similarity 35, member A	FAM35A	0.024	0.318093
118082943	XP_416367	similar to gonad expressed transcript	C12ORF35	0.024	0.330322
46195820	NP_996859	syntaxin-binding protein 1	STXBP1	0.024	0.337592
118100037	XP_415726	novel protein, name not assigned	TYW1	0.024	0.427462
118097888	XP_001234037	novel protein, name not assigned		0.024	0.690452
118084235	XP_416867	novel protein, name not assigned		0.024	1.77038
118094908	XP_001232774	similar to serine/threonine kinase isoform 1	PAK2	0.024	1.78867
50760515	XP_425816	similar to prokineticin 1	PROK1	0.024	1.8058
71897331	NP_001025859	ankyrin repeat and SOCS box protein 6	ASB6	0.024	2.23895
118083081	XP_001235245	novel protein, name not assigned	RERGL	0.024	2.45871
118095391	XP_422837	similar to bone specific CMF608	IGSF10	0.024	3.05717
45384260	NP_990378	nucleoside diphosphate kinase	NME2	0.024	3.4133
118116724	XP_001236109	similar to Probable ATP-dependent RNA helicase DHX34 (DEAH box protein 34)		0.024	3.71878
118098082	XP_414915	similar to KIAA0419	CP110	0.025	0.192096
118101633	XP_001233592	novel protein, name not assigned		0.025	0.230197
118098018	XP_001234080	component of oligomeric golgi complex 7	COG7	0.025	0.336057
118093677	XP_422021	similar to PN1	SCN9A	0.025	0.337421
57530231	NP_001006421	DNA replication licensing factor MCM3	MCM3	0.025	0.352799
118100932	XP_425728	novel protein, name not assigned	KLHDC7A	0.025	0.506459
146219852	NP_989607	breast cancer 2, early onset	BRCA2	0.025	0.601951
118085285	XP_001231805	similar to NUMA1 protein	NUMA1	0.025	0.701875
118099826	XP_420077	novel protein, name not assigned	AZI1	0.025	1.30214
118093200	XP_426548	similar to mKIAA4091 protein	JAKMIP3	0.025	1.67325
45383153	NP_989838	dehydrogenase/reductase SDR family member 11 precursor	DHRS11	0.025	1.96899
118084311	XP_416917	similar to Sodium/hydrogen exchanger 4 (Na(+)/H(+) exchanger 4) (NHE-4) (Solute carrier family 9 member 4)	SLC9A4	0.025	1.97332
118086801	XP_423594	similar to protein serine/threonine phosphatase 4 subunit PP4Rmeg	PPP4R1	0.025	2.12166
118088593	XP_001232866	similar to HINT4	HINT3	0.025	2.20066
71895285	NP_001025793	kinesin-like protein KIF3A	KIF3A	0.025	2.35827
118094887	XP_001232650	similar to phosphofructokinase isoform 2	PFKL	0.025	2.54816
118082941	XP_425492	similar to bicaudal-D	BICD1	0.025	2.97045
118099278	XP_415496	novel protein, name not assigned	GLE1	0.025	3.41707
118117240	XP_001235480	novel protein, name not assigned		0.025	3.65546
118117845	XP_001234349	novel protein, name not assigned		0.025	3.80256
118094503	XP_422455	similar to cytochrome P450, family 4, subfamily b, polypeptide 1	CYP4A11	0.025	3.90923
118116557	XP_428151	novel protein, partial	TUT1	0.025	4.54624
71896891	NP_001026475	DRE1 protein		0.025	4.82733
118092769	XP_421664	similar to pantothenate kinase 1 gamma	PANK1	0.025	5.27446
118115738	XP_001236935	similar to Chain A, The Crystal Structure Of Human Barrier-To-Autointegration Factor (Baf), partial		0.025	6.5967
118096584	XP_001232211	similar to Pabpn1-prov protein	PABPN1	0.026	0.276907
50736519	XP_419118	similar to Chain A, Crystal Structure Of Human Myo-Inositol Monophosphatase 2 (Impa2) With Phosphate Ion (Orthorhombic Form)	IMPA2	0.026	0.492392
118098698	XP_425280	similar to adenosine receptor	ADORA2A	0.026	0.79257
45384082	NP_990467	catenin alpha-2	CTNNA2	0.026	1.79524
118088651	XP_419802	similar to SEC63 homolog (S	SEC63	0.026	1.80794
118095910	XP_413874	similar to A-kinase anchor protein 13	AKAP13	0.026	1.84076
118102967	XP_418122	similar to HL23 ribosomal protein	RPL23	0.026	1.92537
118086402	XP_418944	similar to human immunodeficiency virus type I enhancer binding protein 1	HIVEP1	0.026	2.08014
118094640	XP_422520	similar to putative autophagy-related cysteine endopeptidase	ATG4C	0.026	2.57548
45383315	NP_989756	cysteine-rich motor neuron 1 protein precursor	CRIM1	0.026	2.70907
118097139	XP_414463	similar to FYVE, RhoGEF and PH domain-containing protein 5 (Zinc finger FYVE domain-containing protein 23)	FGD5	0.026	3.05233
118405146	NP_001072941	sodium/calcium exchanger 1	SLC8A1	0.026	3.43226
46048789	NP_990401	LIM domain-binding protein 1	LDB1	0.026	3.46682
118107171	XP_001236183	novel protein, partial		0.026	3.47353
118096374	XP_414125	similar to KIAA1474 protein	TSHZ3	0.026	4.26256
61098274	NP_001012804	F-box/LRR-repeat protein 18	FBXL18	0.026	4.3135
118101053	XP_417591	novel protein, name not assigned	KLHL17	0.026	4.85009
118087445	XP_001232628	similar to Eukaryotic translation elongation factor 1 delta (guanine nucleotide exchange protein)	EEF1D	0.026	8.37024
118083871	XP_001233118	similar to mitochondrial complex I subunit NDUFV3 isoform 1	NDUFV3	0.027	0.0949848
45382805	NP_990831	cystatin precursor	CST3	0.027	0.140825
118095393	XP_422838	similar to KIAA1635 protein	MED12L	0.027	0.284072
56605918	NP_001008459	BTB/POZ domain-containing protein 9	BTBD9	0.027	0.338845
118119631	XP_423509	novel protein, name not assigned		0.027	0.440925
118092190	XP_421374	novel protein, name not assigned	ZNF839	0.027	0.465356
118101208	XP_417640	similar to Mitofusin 2	MFN2	0.027	0.645021
118102840	XP_418075	potassium voltage-gated channel, subfamily H (eag-related), member 6	KCNH6	0.027	1.75214
118082556	XP_425451	similar to vesicular glutamate transporter 3	SLC17A8	0.027	1.83888
118095280	XP_422790	similar to epithelial cell transforming sequence 2 oncogene protein	ECT2	0.027	2.01669
71896121	NP_001026753	proteasome inhibitor PI31 subunit	PSMF1	0.027	2.04621
50732012	XP_418458	similar to KIAA0854 protein	ZHX2	0.027	2.20556
118097493	XP_429413	novel protein, name not assigned		0.027	2.35306
45382453	NP_990699	elongation factor 2	EEF2	0.027	2.39052
118093169	XP_421818	novel protein, name not assigned	C10ORF90	0.027	2.84832
50732806	XP_418773	novel protein, name not assigned	ANO10	0.027	2.86518
67514587	NP_001019999	DNA (cytosine-5)-methyltransferase 3B	DNMT3B	0.027	2.92752
45384478	NP_990311	chordin	CHRD	0.027	2.96637
118097688	XP_001231933	novel protein, name not assigned		0.027	3.3751
48976103	NP_001001753	cholesterol 7-alpha-monooxygenase	CYP7A1	0.027	3.79464
118082047	XP_001231903	similar to Round spermatid basic protein 1-like	RSBN1L	0.027	4.9242
118405214	NP_001072961	60S ribosomal protein L37a	RPL37A	0.027	5.16932
45383700	NP_989541	protein diaphanous homolog 1	DIAPH1	0.028	0.232732
125745102	YP_001033980	deoxyuridine triphosphatase [Gallid herpesvirus 2]		0.028	0.253846
118098584	XP_001235395	novel protein, name not assigned		0.028	0.27175
71895205	NP_001025983	phosducin-like protein 3	PDCL3	0.028	0.289284
55741600	NP_001007082	estrogen-related receptor gamma	ESRRG	0.028	0.302728
118082033	XP_001231455	similar to aczonin		0.028	0.56944
118119082	XP_427045	similar to epiplakin	EPPK1	0.028	0.586957
118085051	XP_417160	similar to ATM	ATM	0.028	1.69639
118101716	XP_417796	similar to taxilin	TXLNA	0.028	1.75347
118084294	XP_416911	novel protein, name not assigned	RNF149	0.028	1.77166
71896183	NP_001026765	protein artemis	DCLRE1C	0.028	1.99775
57525152	NP_001006181	DNA topoisomerase 3-beta-1	TOP3B	0.028	2.17534
118116211	XP_001235333	novel protein, name not assigned	CCDC87	0.028	2.55696
45384276	NP_990370	potassium voltage-gated channel subfamily G member 2	KCNG2	0.028	3.53431
50746054	XP_420357	similar to myotubularin	MTM1	0.028	4.83198
50729642	XP_416597	novel protein, name not assigned	COL8A1	0.028	4.86927
118082527	XP_001232183	similar to IKIP2 isoform 1	IKIP	0.029	0.188588
118098350	XP_424611	similar to ubiquinol--cytochrome c reductase	UQCRC2	0.029	0.224468
45383448	NP_989684	insulin-like growth factor binding protein 4		0.029	0.231983
50755487	XP_414763	similar to MGC11257 protein	C7ORF50	0.029	0.285697
118102447	XP_417986	novel protein, name not assigned	CAMK1G	0.029	0.287838
45384490	NP_990665	collagen alpha-1(XIV) chain precursor	COL14A1	0.029	0.372089
118088320	XP_426150	similar to Plasminogen precursor		0.029	0.37854
45384106	NP_990454	protein phosphatase 1 regulatory subunit 12A	PPP1R12A	0.029	0.38644
118095735	XP_413798	similar to Munc13-3	UNC13C	0.029	0.541963
118088564	XP_419746	similar to laminin, alpha 2 (merosin, congenital muscular dystrophy)	LAMA2	0.029	0.579014
113206052	NP_001038098	apolipoprotein B	APOB	0.029	1.72165
118085984	XP_418786	novel protein, name not assigned	CPNE4	0.029	2.22002
50752383	XP_422765	similar to apo AI promoter B-region binding protein	FETUB	0.029	2.30392
118090633	XP_426346	similar to ARAP2	ARAP2	0.029	2.37158
46195834	NP_996864	nicotinate phosphoribosyltransferase	NAPRT1	0.029	2.42126
118094283	XP_422317	similar to amylo-1,6-glucosidase, 4-alpha-glucanotransferase	AGL	0.029	2.53321
118100048	XP_415736	similar to cytoplasmic linker 2	CLIP2	0.029	2.6953
118089604	XP_420310	similar to capacitative calcium entry channel 2	TRPC5	0.029	2.84465
118097587	XP_414639	similar to PDZ domain-containing guanine nucleotide exchange factor PDZ-GEF2		0.029	2.89145
118093919	XP_422145	novel protein, name not assigned		0.029	3.6598
45433514	NP_989855	interleukin-1 beta	IL1B	0.029	3.66582
118099187	XP_415533	similar to anaphase-promoting complex subunit 2	ANAPC2	0.03	0.290605
118097372	XP_001232680	novel protein, name not assigned		0.03	0.324891
118095301	XP_426714	similar to early development regulator 3	PHC3	0.03	0.36448
118089617	XP_420313	similar to Capn5 protein	CAPN6	0.03	0.504839
118097459	XP_414584	similar to protocadherin Fat 2	FAT2	0.03	0.557914
45382691	NP_990807	sodium/potassium-transporting ATPase subunit alpha-2		0.03	1.83975
[truncated: 9,961 more rows]

## Sheet: ChIP Identified Proteins
GI Number	NCBI Accession	Gene Symbol	Description
241982727	NP_001155273	AHCTF1	AT hook containing transcription factor 1
118088747	XP_419809	AIM1	similar to AIM1
118093428	XP_421940	ALS2	similar to ALS2
118101410	XP_424403	AP3M2	similar to clathrin-like protein
118083664	XP_416642	ARL13B	similar to ADP-ribosylation factor-like 2-like 1
118094350	XP_422334	BCAR3	similar to breast cancer antiestrogen resistance 3
118092679	XP_421605	COMTD1	novel protein, name not assigned
118085118	XP_417167	CWF19L2	similar to CWF19L2 protein
221325662	NP_001138320	DRD1	dopamine receptor D1
118097459	XP_414584	FAT2	similar to protocadherin Fat 2
48994235	NP_001001774	GRIA1	glutamate receptor, ionotropic, AMPA 1
164419728	NP_001106270	GRIA3	glutamate receptor, ionotrophic, AMPA 3 isoform 1 precursor
164419726	NP_990546	GRIA3	glutamate receptor, ionotrophic, AMPA 3 isoform 2 precursor
164419768	NP_001106657	GRIA4	glutamate receptor, ionotrophic, AMPA 4 isoform 1 precursor
45382593	NP_990545	GRIA4	glutamate receptor, ionotrophic, AMPA 4 isoform 2 precursor
118092252	XP_001235689	JAG2	similar to C-Serrate-2
118099355	XP_415459	KIAA0515	similar to RP11-334J6.1
118083140	XP_429559	LOC418218	novel protein, name not assigned
118102491	XP_418014	LOC419888	similar to orphan nuclear receptor FOR1
118089143	XP_420013	LOC422005	novel protein, name not assigned
118092029	XP_426454	LOC428899	similar to chromosome 14 open reading frame 145
118123340	XP_001236316	LOC776816	similar to Actin, beta, partial
118095660	XP_413768	MTMR15	similar to KIAA1018 protein
118085635	XP_418580	PAPD1	novel protein, name not assigned
56119084	NP_001007825	RCJMB04_1h13	actin, gamma 1 propeptide
45382927	NP_990849	RCJMB04_4h19	beta actin
50731622	XP_418296	RDH10	similar to retinol dehydrogenase 10
118095677	XP_413785	RNF111	similar to ring finger protein
118087873	XP_419410	SLC30A10	similar to solute carrier family 30 (zinc transporter), member 10
118089110	XP_426216	TMEM214	novel protein, name not assigned
118094562	XP_422476	ZCCHC11	similar to zinc finger, CCHC domain containing 11

## Sheet: NFKB isoforms subcellular locat
Name	Cell type	Number of extranculear peptides	Number of nuclear peptides
p50	CD30hi	1	6
	CD30lo	3	0
p52	CD30hi	1	3
	CD30lo	2	3
p65	CD30hi	0	3
	CD30lo	0	0
RELB	CD30hi	11	8
	CD30lo	3	4
CREL	CD30hi	1	1
	CD30lo	0	0

## Sheet: Phosphorylated peptides locatio
Name	Cell type	Phosphorylated peptides	Non-phosphorylated peptides
IKKalpha	CD30hi	60	40
	CD30lo	30	70
IKKbeta	CD30hi	34	66
	CD30lo	33	67
