# Supplementary material for: Nuclear Factor kappa B is central to Marek’s Disease herpesvirus induced neoplastic transformation of CD30 expressing lymphocytes in-vivo
Source: BMC Syst Biol. 2012 Sep 14;6:123. doi: 10.1186/1752-0509-6-123 (PMC3472249; doi:10.1186/1752-0509-6-123)
Supplement: Additional file 2 — contains three worksheets, sheet 1 contains the results from the statistical analysis of microarray data, sheet 2 contains expression data for only miRNAs and sheet 3 contains predicted targets genes and the relative protein expression of the targets of the miRNAs. (XLS 8422 kb) [file 1752-0509-6-123-S2.xls]

## Sheet: All RNA
Accession	Description	Gene Symbol	Description	P-value	Fold change (CD30hi / CD30lo)
CR389359	no hits	-	-	1.08175e-06	0.580964
A_87_P040260	Unknown	-	-	3.89199e-06	1.3817
CR385125	ENSGALP00000028391 : ENSGALP00000028391 pep:novel chromosome:WASHUC1:Un:153934185:153934999:-1 gene:ENSGALG00000017758 transcript:ENSGALT00000028464	-	-	1.48196e-05	0.665176
AJ719438	P25236 : gi:134424:sp:P25236:SEPP1_RAT Selenoprotein P precursor (SeP)	-	-	1.57465e-05	0.642403
AJ395317	no hits	-	-	2.18545e-05	0.743829
CO765706	spleen_EST01432 Spleen cDNA Library Gallus gallus cDNA 3', mRNA sequence [CO765706]	-	-	6.08429e-05	0.666496
AJ719917	Q5ZL17 : (Q5ZL17) Hypothetical protein	CHN1 (includes EG:1123)*	chimerin (chimaerin) 1	6.6126e-05	1.54905
ENSGALT00000001790.2	no hits	-	-	8.02294e-05	1.33984
CR353112	Gallus gallus finished cDNA, clone ChEST214f17. [CR353112]	-	-	8.4899e-05	0.778748
CR386382	no hits	-	-	9.44354e-05	0.58711
CR406183	Gallus gallus finished cDNA, clone ChEST848b16. [CR406183]	TNRC6C	trinucleotide repeat containing 6C	0.000101759	0.509853
M14230	P04354 : (P04354) Calbindin (Vitamin D-dependent calcium-binding protein, avian-type) (Calbindin D28) (D-28K)	CALB1	calbindin 1, 28kDa	0.000131003	0.397119
BU413522	no hits	-	-	0.00015714	0.29127
CR353615	Gallus gallus finished cDNA, clone ChEST110a18. [CR353615]	DYNLL2	dynein, light chain, LC8-type 2	0.000159943	1.53028
AJ720105	Q5ZKH9 : (Q5ZKH9) Hypothetical protein	KIF20A*	kinesin family member 20A	0.000162952	1.66681
BU439999	no hits	-	-	0.000188707	1.26569
U70045	Q98949 : (Q98949) Axl-related receptor tyrosine kinase	TYRO3	TYRO3 protein tyrosine kinase	0.000207299	0.364365
CO770241	testis_EST01338 Testis cDNA Library Gallus gallus cDNA 3', mRNA sequence [CO770241]	-	-	0.000209598	1.33818
AJ450813	no hits	-	-	0.000217186	1.17853
TC227353	Unknown	-	-	0.000217709	1.40429
CR406422	no hits	-	-	0.000236407	0.565862
BX935089	Gallus gallus finished cDNA, clone ChEST17m19. [BX935089]	BLOC1S2*	biogenesis of lysosomal organelles complex-1, subunit 2	0.000265523	1.53361
BU322501	no hits	-	-	0.000266786	0.621101
BU142242	Q54A31 : (Q54A31) Similar to B15 subunit of the NADH: ubiquinone oxidoreductase complex (Fragment)	-	-	0.000272535	1.16577
BU298759	no hits	-	-	0.000281478	0.55599
CR387535	Gallus gallus finished cDNA, clone ChEST504b7. [CR387535]	BEST3	bestrophin 3	0.000282307	0.675992
CR353923	Gallus gallus finished cDNA, clone ChEST362k5. [CR353923]	-	-	0.000282996	1.50123
BX934110	Gallus gallus finished cDNA, clone ChEST110f22. [BX934110]	-	-	0.00031032	0.713836
V00390	Messenger fragment for chicken pro-alpha-2 (I) collagen. [V00390]	COL1A2	collagen, type I, alpha 2	0.000315794	1.17881
TC227003	Unknown	-	-	0.000326399	0.487854
TC218789	Unknown	-	-	0.000361199	1.69372
CR406868	no hits	-	-	0.000365405	0.498045
BU287345	XP_416062 : gi:50728270:ref:XP_416062.1: PREDICTED: similar to SLIT-ROBO Rho GTPase-activating protein 1 [Gallus gallus]	-	-	0.000367721	1.11695
CR733120	Gallus gallus finished cDNA, clone ChEST705a17. [CR733120]	CD83	CD83 molecule	0.000371925	0.16606
BU200457	no hits	-	-	0.000372956	1.49059
M59925	G.gallus CD3 glycoprotein mRNA, complete cds. [M59925]	CD3D*	CD3d molecule, delta (CD3-TCR complex)	0.000389957	0.850324
BX272121	no hits	-	-	0.000396477	0.640062
CO767686	spleen_EST03412 Spleen cDNA Library Gallus gallus cDNA 3', mRNA sequence [CO767686]	-	-	0.000417141	0.56389
CR389976	Gallus gallus finished cDNA, clone ChEST913c4. [CR389976]	SCPEP1*	serine carboxypeptidase 1	0.00042434	1.53951
BU121033	Q8NDB7 : (Q8NDB7) Hypothetical protein DKFZp667C1711 (Fragment)	-	-	0.000428841	0.590732
BX930023	Q86UY6 : (Q86UY6) Hypothetical protein FLJ13848	-	-	0.000445089	1.3341
BX929456	Gallus gallus finished cDNA, clone ChEST190a17. [BX929456]	COQ3	coenzyme Q3 homolog, methyltransferase (S. cerevisiae)	0.000449044	1.24452
BG712154	XP_420139 : gi:50745521:ref:XP_420139.1: PREDICTED: similar to X-prolyl aminopeptidase 2, membrane-bound; X-prolyl aminopeptidase 2 (aminopeptidase P); aminoacylproline aminopeptidase; aminopeptidase P [Gallus gallus]	-	-	0.000470326	1.151
CR391251	Gallus gallus finished cDNA, clone ChEST700c1. [CR391251]	KDM2B	lysine (K)-specific demethylase 2B	0.000490148	0.788352
BX929860	Gallus gallus finished cDNA, clone ChEST333k20. [BX929860]	RNASEH2B*	ribonuclease H2, subunit B	0.000530252	1.27774
CO768609	spleen_EST04335 Spleen cDNA Library Gallus gallus cDNA 3', mRNA sequence [CO768609]	-	-	0.000540301	0.193287
CN231081	Q68KZ3 : (Q68KZ3) Optomotor blind (Fragment)	-	-	0.000553749	1.22963
BU412439	ENSGALP00000003818 : ENSGALP00000003818 pep:novel chromosome:WASHUC1:8:2590866:2617274:-1 gene:ENSGALG00000002431 transcript:ENSGALT00000003826	-	-	0.000561508	0.369627
BU205928	XP_415123 : gi:50756347:ref:XP_415123.1: PREDICTED: similar to hypothetical protein FLJ13491 [Gallus gallus]	-	-	0.000572434	0.833425
AJ442097	no hits	-	-	0.000579715	0.714384
AJ720809	no hits	SIKE1	suppressor of IKBKE 1	0.000580521	1.49569
CR389231	XP_231763 : gi:62647258:ref:XP_231763.3: PREDICTED: similar to Nrf3 [Rattus norvegicus]	HNRNPA2B1*	heterogeneous nuclear ribonucleoprotein A2/B1	0.000584585	0.788708
CR406564	XP_415752 : gi:50758082:ref:XP_415752.1: PREDICTED: similar to RAB, member RAS oncogene family-like 5; RAB, member of RAS oncogene family-like 5 [Gallus gallus]	RABL5*	RAB, member RAS oncogene family-like 5	0.000594437	1.44017
CR524410	Gallus gallus finished cDNA, clone ChEST265f1. [CR524410]	RPL35A	ribosomal protein L35a	0.000595309	0.890398
BU230480	no hits	-	-	0.000609256	0.671974
CV862117	gonad_EST09233 Embryonic gonad cDNA Library Gallus gallus cDNA 5', mRNA sequence [CV862117]	-	-	0.000613523	1.51162
CR389040	Gallus gallus finished cDNA, clone ChEST826a13. [CR389040]	-	-	0.00062893	0.756491
BU273001	XP_699228 : gi:68438357:ref:XP_699228.1: PREDICTED: similar to pim (mammalian oncogene) Related Kinase (prk-1), partial [Danio rerio]	-	-	0.00063435	0.589413
BU259960	XP_418994 : gi:50734171:ref:XP_418994.1: PREDICTED: similar to Phosphatidylinositol glycan, class N [Gallus gallus]	-	-	0.000639903	1.58584
CV862272	gonad_EST09748 Embryonic gonad cDNA Library Gallus gallus cDNA 5', mRNA sequence [CV862272]	-	-	0.00064927	1.72721
AJ721031	Q804Z8 : (Q804Z8) Interleukin-16	IL16	interleukin 16 (lymphocyte chemoattractant factor)	0.00065112	0.385653
CR353527	Gallus gallus finished cDNA, clone ChEST133m17. [CR353527]	EIF2S3*	eukaryotic translation initiation factor 2, subunit 3 gamma, 52kDa	0.000654818	1.63852
BU288156	XP_415383 : gi:50757111:ref:XP_415383.1: PREDICTED: similar to olfactomedin-like [Gallus gallus]	-	-	0.00065496	0.874204
CR353005	Gallus gallus finished cDNA, clone ChEST543n17. [CR353005]	-	-	0.000661375	0.440085
BX935188	Gallus gallus finished cDNA, clone ChEST536b21. [BX935188]	CCDC109B*	coiled-coil domain containing 109B	0.00066273	1.22305
BX929358	Q5QZD9 : (Q5QZD9) Predicted intracellular protease/amidase, ThiJ/PfpL family	PDDC1*	Parkinson disease 7 domain containing 1	0.000678053	1.31874
CR354117	no hits	-	-	0.000745944	0.687297
TC200970	Q6SES0 (Q6SES0) Delta-6 fatty acyl desaturase, partial (9%) [TC200970]	-	-	0.000801638	0.754039
CR523860	no hits	DCTN4	dynactin 4 (p62)	0.000836162	1.23339
TC202726	Unknown	-	-	0.000851117	0.809139
CD764871	no hits	-	-	0.000866461	1.45557
TC223480	Unknown	-	-	0.00086682	0.669911
D16151	Gallus gallus mRNA for Ig-superfamily protein (ZOV3 gene product), complete cds. [D16151]	EMB	embigin homolog (mouse)	0.00087078	2.38038
CF255129	mdvn124_e03 Marek's disease virus-infected spleen Gallus gallus cDNA, mRNA sequence [CF255129]	-	-	0.000877246	0.632695
CR733120	Q01151 : (Q01151) CD83 antigen precursor (Cell surface protein HB15) (B-cell activation protein)	CD83	CD83 molecule	0.000887609	0.195301
BU374092	Q9Y4P3 : (Q9Y4P3) Transducin beta-like 2 protein (WS beta-transducin repeats protein) (WS-betaTRP) (Williams-Beuren syndrome chromosome region 13 protein)	-	-	0.000921639	1.24935
BX931442	Q5VV04 : (Q5VV04) Arachidonate 5-lipoxygenase-activating protein	-	-	0.000928273	0.335248
AJ719456	Gallus gallus mRNA for hypothetical protein, clone 2i11. [AJ719456]	RNF103	ring finger protein 103	0.000953366	0.717922
BU247208	XP_420463 : gi:50746365:ref:XP_420463.1: PREDICTED: similar to hypothetical protein MGC33302 [Gallus gallus]	-	-	0.000974573	0.58957
TC218045	Q6S5B0 (Q6S5B0) DNA-dependent protein kinase catalytic subunit (Fragment), partial (14%) [TC218045]	-	-	0.000986822	0.973693
BU304911	no hits	-	-	0.000988101	0.599403
AJ720385	Gallus gallus mRNA for hypothetical protein, clone 16i10. [AJ720385]	CCNL2	cyclin L2	0.00100497	0.823245
BU340018	no hits	-	-	0.00102358	1.80532
CR524272	no hits	-	-	0.00105032	1.41438
AJ720213	Q5ZK71 : (Q5ZK71) Hypothetical protein (Topoisomerase III beta)	TOP3B	topoisomerase (DNA) III beta	0.00105758	0.711954
AJ719833	Q5ZLA1 : (Q5ZLA1) Hypothetical protein	NEURL	neuralized homolog (Drosophila)	0.00106291	2.20948
BU375742	no hits	-	-	0.00107865	0.559262
CR353945	no hits	-	-	0.00107963	0.362039
BU236989	no hits	-	-	0.00110519	1.21918
AJ851588	Q5F3R2 : (Q5F3R2) Hypothetical protein	KDM5B	lysine (K)-specific demethylase 5B	0.00111263	0.665448
AJ720547	Gallus gallus mRNA for hypothetical protein, clone 20b4. [AJ720547]	C7ORF60	chromosome 7 open reading frame 60	0.00112031	1.0947
BU443113	XP_420936 : gi:50747628:ref:XP_420936.1: PREDICTED: similar to 1200015F23Rik protein [Gallus gallus]	-	-	0.00112635	1.32647
AJ720412	O00258 : (O00258) Tryptophan-rich protein (Congenital heart disease 5 protein)	WRB	tryptophan rich basic protein	0.00112916	1.16694
TC193882	Q5XGP9 (Q5XGP9) LOC398669 protein, partial (48%) [TC193882]	-	-	0.00114708	1.56841
TC202911	Unknown	-	-	0.00115959	1.30859
TC212147	Q6NZJ6 (Q6NZJ6) Eif4g1 protein, partial (6%) [TC212147]	-	-	0.00116102	1.38384
M12153	P05081 : (P05081) Adenylate kinase isoenzyme 1 (ATP-AMP transphosphorylase) (AK1) (Myokinase)	-	-	0.00117331	1.79466
CR523974	Gallus gallus finished cDNA, clone ChEST205o18. [CR523974]	-	-	0.00117591	1.38547
CR390019	Gallus gallus finished cDNA, clone ChEST1008h11. [CR390019]	-	-	0.00118607	0.64521
BU313691	XP_420004 : gi:50745166:ref:XP_420004.1: PREDICTED: similar to Hydroxyacyl dehydrogenase, subunit B [Gallus gallus]	-	-	0.00119203	1.21288
BU240939	no hits	-	-	0.00120541	0.822351
BX934487	O97658 : (O97658) Serine protease (Fragment)	-	-	0.00120555	0.428203
AJ851578	Q9QZC7 : (Q9QZC7) Pleckstrin homology domain-containing protein family B member 2 (Evectin-2)	PLEKHB2	pleckstrin homology domain containing, family B (evectins) member 2	0.00120689	0.609657
AJ851404	Q5F496 : (Q5F496) Hypothetical protein	GGA3	golgi associated, gamma adaptin ear containing, ARF binding protein 3	0.00121862	0.713833
TC214677	Unknown	-	-	0.00130574	1.4875
AJ719543	Q5ZM41 : (Q5ZM41) Testis expressed sequence 10 protein homolog	TEX10	testis expressed 10	0.00130871	1.24576
CR406967	XP_425113 : gi:50753653:ref:XP_425113.1: PREDICTED: similar to galactosyltransferase [Gallus gallus]	-	-	0.00132637	0.713718
TC194894	O91975 (O91975) Polyprotein (Fragment), partial (7%) [TC194894]	-	-	0.00133347	0.899293
BU364128	no hits	-	-	0.0013339	1.5927
BX932338	Gallus gallus finished cDNA, clone ChEST355i22. [BX932338]	-	-	0.00135923	1.05397
BU123185	no hits	-	-	0.00139318	1.47544
BU446200	XP_425784 : gi:50759948:ref:XP_425784.1: PREDICTED: similar to gap junction protein, beta 5 (connexin 31.1) [Gallus gallus]	-	-	0.00139966	0.795439
TC226559	Unknown	-	-	0.00140379	1.07197
AJ720418	Q9UN19 : (Q9UN19) Dual adapter for phosphotyrosine and 3-phosphotyrosine and 3-phosphoinositide (hDAPP1) (B cell adapter molecule of 32 kDa) (B lymphocyte adapter protein Bam32)	DAPP1	dual adaptor of phosphotyrosine and 3-phosphoinositides	0.00140592	0.491138
TC203722	Unknown	-	-	0.00143505	0.74361
BU456342	no hits	-	-	0.00145994	0.712395
BX929784	no hits	TAF1D*	TATA box binding protein (TBP)-associated factor, RNA polymerase I, D, 41kDa	0.00146174	1.48634
CR389892	Gallus gallus finished cDNA, clone ChEST269d13. [CR389892]	ERI3	exoribonuclease 3	0.00146823	0.877451
DR431825	no hits	-	-	0.00148177	1.08894
AJ719578	Gallus gallus mRNA for hypothetical protein, clone 3o11. [AJ719578]	PRIM2	primase, DNA, polypeptide 2 (58kDa)	0.00151672	1.21264
CR385526	Gallus gallus finished cDNA, clone ChEST378g17. [CR385526]	DENND2C*	DENN/MADD domain containing 2C	0.00152112	1.58087
CR385960	no hits	-	-	0.00155595	0.780372
CR389252	Gallus gallus finished cDNA, clone ChEST251f11. [CR389252]	SLC25A28	solute carrier family 25, member 28	0.00155703	0.806985
TC192060	Q7S1Q7 (Q7S1Q7) Predicted protein, partial (7%) [TC192060]	-	-	0.00159079	0.653147
AJ719948	Gallus gallus mRNA for hypothetical protein, clone 8k18. [AJ719948]	TMEM65	transmembrane protein 65	0.00159466	1.37149
BI066521	no hits	-	-	0.00161537	0.501017
TC206747	Unknown	-	-	0.00162409	0.596163
BX935038	XP_421235 : gi:50748416:ref:XP_421235.1: PREDICTED: similar to Sorting nexin 6 (TRAF4-associated factor 2) [Gallus gallus]	EAPP	E2F-associated phosphoprotein	0.001625	1.34859
TC205189	Unknown	-	-	0.00163833	1.12279
U62026	Q98940 : (Q98940) Cardiac muscle factor 1 CMF1	CENPF	centromere protein F, 350/400ka (mitosin)	0.00163936	1.19957
NM_001031289	Gallus gallus v-jun sarcoma virus 17 oncogene homolog (avian) (JUN), mRNA [NM_001031289]	JUN	jun oncogene	0.00164366	0.617687
Z21536	Q25059 : (Q25059) Fibropellin III (Fragment)	-	-	0.00164565	0.0983816
AJ719423	Gallus gallus mRNA for hypothetical protein, clone 2c12. [AJ719423]	KIAA0776	KIAA0776	0.00166343	1.18766
CR405767	Gallus gallus finished cDNA, clone ChEST571a10. [CR405767]	-	-	0.00167611	1.20416
CR389222	Gallus gallus finished cDNA, clone ChEST502a6. [CR389222]	-	-	0.00172947	1.30292
CR388716	no hits	-	-	0.00173397	2.40154
BU433061	no hits	-	-	0.0017484	1.30147
CR523413	no hits	-	-	0.00176811	1.15428
AJ401469	Chicken heart mRNA for adenylyl cyclase type IX (Ac9 gene). [AJ401469]	ADCY9	adenylate cyclase 9	0.00177656	1.21404
CR387261	Gallus gallus finished cDNA, clone ChEST138h14. [CR387261]	-	-	0.00178311	1.53021
BX929686	XP_428806 : gi:50806286:ref:XP_428806.1: PREDICTED: similar to HTPAP protein [Gallus gallus]	-	-	0.00178823	1.52453
AJ293854	Gallus gallus mRNA for zw10 protein. [AJ293854]	ZW10	ZW10, kinetochore associated, homolog (Drosophila)	0.0017892	1.24418
BU451177	O35927 : (O35927) Catenin delta-2 (Neural plakophilin-related ARM-repeat protein) (NPRAP) (Neurojungin)	-	-	0.0018128	1.32991
AY700573	Gallus gallus menthol receptor mRNA, complete cds. [AY700573]	TRPM8	transient receptor potential cation channel, subfamily M, member 8	0.00181707	0.827771
CR391491	Gallus gallus finished cDNA, clone ChEST770g13. [CR391491]	-	-	0.00181793	1.22268
CR390584	XP_421595 : gi:50749344:ref:XP_421595.1: PREDICTED: similar to cadherin-related 23 protein [Gallus gallus]	-	-	0.00183768	0.455023
CF256267	mdvn137_g12 Marek's disease virus-infected spleen Gallus gallus cDNA, mRNA sequence [CF256267]	-	-	0.00185172	0.573014
TC206537	Unknown	-	-	0.00186518	0.715272
CR354222	ENSDARP00000059369 : ENSDARP00000059369 pep:novel scaffold:ZFISH5:Zv5_NA8580:5112:21888:-1 gene:ENSDARG00000040567 transcript:ENSDART00000059370	-	-	0.00187127	0.721208
A_87_P040434	Unknown	-	-	0.0019003	0.609497
CR389925	no hits	-	-	0.00190607	0.586883
CO772836	testis_EST03933 Testis cDNA Library Gallus gallus cDNA 3', mRNA sequence [CO772836]	-	-	0.00190997	0.780039
CO764320	spleen_EST00046 Spleen cDNA Library Gallus gallus cDNA 3', mRNA sequence [CO764320]	-	-	0.00191516	1.91636
A_87_P040798	Unknown	-	-	0.00193098	1.58427
BU419266	Q9JMJ2 : (Q9JMJ2) F-box/WD-repeat protein 4 (F-box and WD-40 domain protein 4) (Hagoromo protein)	-	-	0.00193447	1.2952
A_87_P041221	Unknown	-	-	0.00193708	1.15923
BX933017	Gallus gallus finished cDNA, clone ChEST994i8. [BX933017]	-	-	0.00195429	0.710455
BX932817	Q8IYE8 : (Q8IYE8) Chromosome 13 open reading frame 22	-	-	0.00197921	0.714712
CR407264	Gallus gallus finished cDNA, clone ChEST1034o19. [CR407264]	BIRC2	baculoviral IAP repeat-containing 2	0.00202813	0.490697
BU290379	no hits	-	-	0.00203177	1.32615
MI0001216	gga-mir-10b	-	-	0.00205022	1.19514
AJ720012	Gallus gallus mRNA for hypothetical protein, clone 9g24. [AJ720012]	RHOF	ras homolog gene family, member F (in filopodia)	0.0020696	0.558661
TC208474	TXN5_MOUSE (Q91W90) Thioredoxin domain containing protein 5 precursor (Thioredoxin-like protein p46) (Endoplasmic reticulum protein ERp46), partial (84%) [TC208474]	-	-	0.00208349	1.2632
A_87_P041855	Unknown	-	-	0.00210711	1.3165
L34552	Q90825 : (Q90825) Cytokine	-	-	0.00211162	0.184958
CR386057	no hits	-	-	0.00211795	0.380394
CN229736	no hits	-	-	0.00214964	1.21903
AJ720531	Q5ZJA3 : (Q5ZJA3) Hypothetical protein	CDR2	cerebellar degeneration-related protein 2, 62kDa	0.00215561	0.826241
AJ851561	Gallus gallus mRNA for hypothetical protein, clone 7d7. [AJ851561]	UGDH	UDP-glucose dehydrogenase	0.00215966	1.44598
L06125	Chicken mRNA sequence. [L06125]	HSF2	heat shock transcription factor 2	0.00215983	1.54936
AJ720639	Q5ZIZ5 : (Q5ZIZ5) Hypothetical protein	NONO	non-POU domain containing, octamer-binding	0.00217224	1.46203
TC223500	AY074481 immunoglobulin lambda light chain variable region {Trichosurus vulpecula;} , partial (9%) [TC223500]	-	-	0.00219106	0.27058
BX950236	Gallus gallus finished cDNA, clone ChEST696d15. [BX950236]	-	-	0.00219787	1.56065
CR407418	Gallus gallus finished cDNA, clone ChEST716j13. [CR407418]	KIAA0430*	KIAA0430	0.00220859	0.642332
BU454104	no hits	-	-	0.0022358	1.29648
AJ719833	Gallus gallus mRNA for hypothetical protein, clone 7a21. [AJ719833]	NEURL	neuralized homolog (Drosophila)	0.00225387	2.07602
BX934606	Gallus gallus finished cDNA, clone ChEST382e18. [BX934606]	PSMG3*	proteasome (prosome, macropain) assembly chaperone 3	0.00225612	1.32358
CO757785	brain_EST00977 Brain cDNA Library Gallus gallus cDNA 3', mRNA sequence [CO757785]	-	-	0.00225759	2.6524
CR390563	XP_417079 : gi:50730919:ref:XP_417079.1: PREDICTED: similar to transmembrane phosphatase with tensin homology isoform A [Gallus gallus]	-	-	0.00228079	2.16401
AJ719433	Q5ZMF1 : (Q5ZMF1) Hypothetical protein	PTPN6	protein tyrosine phosphatase, non-receptor type 6	0.0022907	0.581048
TC190629	Q8QG56 (Q8QG56) Chemokine ah221, complete [TC190629]	-	-	0.00230196	0.113643
AJ719661	Q5ZLS3 : (Q5ZLS3) Hypothetical protein	RNF20	ring finger protein 20	0.00230981	1.28553
BX935533	Gallus gallus finished cDNA, clone ChEST536m12. [BX935533]	-	-	0.0023152	1.27998
A_87_P040710	Unknown	-	-	0.00231856	0.663504
BX934556	Q5ZHL1 : (Q5ZHL1) Hypothetical protein	RFC4*	replication factor C (activator 1) 4, 37kDa	0.00231912	1.49848
A_87_P040758	Unknown	SCLT1*	sodium channel and clathrin linker 1	0.00233195	0.870185
BX932395	XP_422367 : gi:50751374:ref:XP_422367.1: PREDICTED: similar to hypothetical protein FLJ13511 [Gallus gallus]	-	-	0.00234349	1.88202
CR406037	Gallus gallus finished cDNA, clone ChEST642h15. [CR406037]	-	-	0.00234932	0.552398
AJ719927	Gallus gallus mRNA for hypothetical protein, clone 8f7. [AJ719927]	PPP1R8	protein phosphatase 1, regulatory (inhibitor) subunit 8	0.00235151	1.29837
BU305532	ENSGALP00000012409 : ENSGALP00000012409 pep:novel chromosome:WASHUC1:15:9908010:9927532:-1 gene:ENSGALG00000007665 transcript:ENSGALT00000012423	-	-	0.00236628	1.64849
D16151	Q6PCB8 : (Q6PCB8) Embigin precursor	EMB	embigin homolog (mouse)	0.00236842	2.7378
CF250503	esa013_e06 Eimeiria tenella-infected caecal tonsil Gallus gallus cDNA, mRNA sequence [CF250503]	-	-	0.00238866	0.569648
CR524014	ENSGALP00000001267 : ENSGALP00000001267 pep:novel chromosome:WASHUC1:19:183138:246462:1 gene:ENSGALG00000000865 transcript:ENSGALT00000001269	-	-	0.00239692	0.547766
AJ720787	Q5ZIJ7 : (Q5ZIJ7) Hypothetical protein	-	-	0.00240439	0.677966
CR354090	no hits	-	-	0.00240757	0.71526
BX932878	P04212 : (P04212) T-cell receptor beta chain V region LB2 precursor	-	-	0.00241337	0.624826
CR523765	no hits	-	-	0.00246272	1.94889
AF205066	Gallus gallus ATP-gated ion channel receptor P2X8 mRNA, complete cds. [AF205066]	P2RX5	purinergic receptor P2X, ligand-gated ion channel, 5	0.00246903	0.13927
TC193011	Q95TU2 (Q95TU2) LD23187p (CG6686-PA, isoform A), partial (3%) [TC193011]	-	-	0.00247175	1.11072
AJ719661	Gallus gallus mRNA for hypothetical protein, clone 5a23. [AJ719661]	RNF20	ring finger protein 20	0.00249011	1.48151
BU296192	Q86YS3 : (Q86YS3) Rab11-family interacting protein 4 (Rab11-FIP4)	-	-	0.00250911	1.23942
BU388583	XP_419872 : gi:50744782:ref:XP_419872.1: PREDICTED: similar to pleckstrin homology domain interacting protein [Gallus gallus]	-	-	0.00253218	1.59042
AJ443473	no hits	-	-	0.00254897	0.277747
CR390636	Gallus gallus finished cDNA, clone ChEST353k13. [CR390636]	-	-	0.00255182	1.34102
BU385227	XP_414020 : gi:50753519:ref:XP_414020.1: PREDICTED: similar to RIKEN cDNA G630055P03 gene [Gallus gallus]	-	-	0.00256415	1.17132
CV859507	gonad_EST06983 Embryonic gonad cDNA Library Gallus gallus cDNA 5', mRNA sequence [CV859507]	-	-	0.00256669	1.26213
BU372941	XP_415296 : gi:50756735:ref:XP_415296.1: PREDICTED: similar to PES1 protein [Gallus gallus]	-	-	0.00257737	1.60988
BX950738	XP_421014 : gi:50747848:ref:XP_421014.1: PREDICTED: similar to tumor susceptibility protein 101 [Gallus gallus]	UEVLD	UEV and lactate/malate dehyrogenase domains	0.00258536	1.17409
AJ720831	Gallus gallus mRNA for hypothetical protein, clone 27c22. [AJ720831]	UFSP2	UFM1-specific peptidase 2	0.0025881	1.41377
BU419067	no hits	-	-	0.00259632	1.33885
TC204507	P73787 (P73787) Phosphate transport system permease protein; PstA, partial (5%) [TC204507]	-	-	0.0026177	1.19744
BX929405	Gallus gallus finished cDNA, clone ChEST183n15. [BX929405]	LMO7*	LIM domain 7	0.00261823	1.51511
BX935605	Gallus gallus finished cDNA, clone ChEST167n19. [BX935605]	-	-	0.00263055	1.92617
A_87_P040551	Unknown	-	-	0.00265775	1.63194
BU202212	no hits	-	-	0.00266998	1.56165
A_87_P040932	Unknown	-	-	0.00270356	0.484571
CR352454	no hits	-	-	0.00270897	1.14712
AJ719751	XP_231158 : gi:62644969:ref:XP_231158.3: PREDICTED: similar to PBX3a [Rattus norvegicus]	PBX3	pre-B-cell leukemia homeobox 3	0.00271093	1.40011
CN217071	XP_423888 : gi:50796740:ref:XP_423888.1: PREDICTED: similar to BRCA2 and CDKN1A-interacting protein, isoform BCCIPbeta [Gallus gallus]	-	-	0.0027118	1.45827
BU214007	no hits	-	-	0.0027191	1.47638
BU307434	Q5T4V8 : (Q5T4V8) Transcription elongation factor A (SII), 3	-	-	0.00275161	1.14295
CR386682	no hits	-	-	0.00276264	1.34971
BU133261	XP_428036 : gi:50794717:ref:XP_428036.1: PREDICTED: similar to Inhibitor of nuclear factor kappa-B kinase epsilon subunit (I kappa-B kinase epsilon) (IkBKE) (IKK-epsilon) (IKK-E) (Inducible I kappa-B kinase) (IKK-i), partial [Gallus gallus]	-	-	0.00278878	0.712546
AJ719272	Gallus gallus mRNA for hypothetical protein, clone 1a13. [AJ719272]	MTSS1	metastasis suppressor 1	0.00278978	0.311259
TC205683	Unknown	-	-	0.00280698	0.801681
CR524111	Gallus gallus finished cDNA, clone ChEST647i15. [CR524111]	-	-	0.00283479	1.28818
BX932966	XP_416928 : gi:50730488:ref:XP_416928.1: PREDICTED: similar to PINCH-1 [Gallus gallus]	-	-	0.00286663	0.524371
BU439622	ENSGALP00000003049 : ENSGALP00000003049 pep:novel chromosome:WASHUC1:14:1541007:1556295:1 gene:ENSGALG00000001967 transcript:ENSGALT00000003053	-	-	0.00288342	0.718612
BU124070	O42488 : (O42488) Hypothetical protein	-	-	0.00288629	0.585475
AJ720022	Q810L4 : (Q810L4) Transmembrane protein 39b	-	-	0.00288786	1.22966
AJ720855	ENSGALP00000018258 : ENSGALP00000018258 pep:novel chromosome:WASHUC1:5:45222236:45280355:1 gene:ENSGALG00000011209 transcript:ENSGALT00000018280	EVL	Enah/Vasp-like	0.00288992	0.458994
CR338766	Gallus gallus finished cDNA, clone ChEST1031c18. [CR338766]	-	-	0.00291258	1.21143
BU469988	no hits	-	-	0.00291846	1.84244
AJ719318	Q5ZMR6 : (Q5ZMR6) Hypothetical protein	CTSS	cathepsin S	0.00292345	0.255953
BX932400	Q99417 : (Q99417) C-Myc binding protein (Associate of Myc 1) (AMY-1)	-	-	0.00293231	0.778709
BU286018	XP_417653 : gi:50759463:ref:XP_417653.1: PREDICTED: similar to C1q C chain [Gallus gallus]	-	-	0.00296084	0.42049
BX950285	Gallus gallus finished cDNA, clone ChEST655h17. [BX950285]	-	-	0.00296689	0.58398
CR390743	Gallus gallus finished cDNA, clone ChEST627d18. [CR390743]	LYZ*	lysozyme (renal amyloidosis)	0.00299326	0.687254
AJ720333	Q64693 : (Q64693) POU domain class 2, associating factor 1 (B-cell-specific coactivator OBF-1) (OCT binding factor 1) (BOB-1) (BOB1) (OCA-B)	POU2AF1	POU class 2 associating factor 1	0.00299795	2.18487
A_87_P039800	Unknown	-	-	0.00301748	1.39509
X70101	Q04619 : (Q04619) Heat shock cognate protein HSP 90-beta	HSP90AB1	heat shock protein 90kDa alpha (cytosolic), class B member 1	0.00305378	1.76619
CR388530	no hits	-	-	0.00305538	1.43681
BX930311	XP_423258 : gi:50776278:ref:XP_423258.1: PREDICTED: similar to potassium channel tetramerisation domain containing 12b [Gallus gallus]	-	-	0.00306143	0.3628
CR387487	Gallus gallus finished cDNA, clone ChEST487i11. [CR387487]	-	-	0.00307456	1.17808
TC207482	Q7QC42 (Q7QC42) ENSANGP00000014951, partial (12%) [TC207482]	-	-	0.003075	1.53585
U90541	Gallus gallus GDNF receptor alpha (GDNFRalpha) mRNA, complete cds. [U90541]	GFRA1	GDNF family receptor alpha 1	0.00307783	3.20964
CO759586	brain_EST02778 Brain cDNA Library Gallus gallus cDNA 3', mRNA sequence [CO759586]	-	-	0.00317203	1.39102
AJ720642	Q13558 : (Q13558) NN8-4AG (Fragment)	SMYD5*	SMYD family member 5	0.00317254	1.27154
U04611	XP_428839 : gi:50806562:ref:XP_428839.1: PREDICTED: similar to T cell receptor alpha [Gallus gallus]	-	-	0.00319807	0.478835
CR385825	Q6DKD2 : (Q6DKD2) MGC83430 protein	LSM7*	LSM7 homolog, U6 small nuclear RNA associated (S. cerevisiae)	0.003201	1.61236
BU405675	no hits	-	-	0.0032362	0.774272
BU338361	no hits	-	-	0.00323886	0.760258
BU329605	XP_417536 : gi:50759143:ref:XP_417536.1: PREDICTED: similar to hypothetical protein FLJ32096 [Gallus gallus]	-	-	0.00324606	1.66887
AJ720822	Q5ZIG2 : (Q5ZIG2) Hypothetical protein	SLU7	SLU7 splicing factor homolog (S. cerevisiae)	0.00324848	1.17481
TC199671	Unknown	-	-	0.00324909	0.73129
TC186314	Q6AZP2 (Q6AZP2) MGC82698 protein, partial (14%) [TC186314]	-	-	0.00326359	1.20837
AJ721061	Q13901 : (Q13901) Hypothetical protein C1D (Nuclear DNA-binding protein)	LOC642521	similar to nuclear DNA-binding protein	0.00327613	1.31654
CR390572	Gallus gallus finished cDNA, clone ChEST43f17. [CR390572]	UBASH3B	ubiquitin associated and SH3 domain containing, B	0.00328186	1.52228
BX929774	Gallus gallus finished cDNA, clone ChEST790o7. [BX929774]	-	-	0.0033048	0.677326
CR523917	Gallus gallus finished cDNA, clone ChEST671g7. [CR523917]	-	-	0.00330892	0.562863
BX929403	Q5GQE1 : (Q5GQE1) Putative exonuclease	C20ORF72	chromosome 20 open reading frame 72	0.00334828	1.65152
CR354229	P13284 : (P13284) Gamma-interferon inducible lysosomal thiol reductase precursor (Gamma-interferon-inducible protein IP-30)	-	-	0.00335015	0.358521
CR353615	no hits	DYNLL2	dynein, light chain, LC8-type 2	0.00336253	1.61845
TC224379	BC009336 NEK9 protein {Homo sapiens;} , partial (7%) [TC224379]	-	-	0.00336613	0.859966
Y14698	P08267 : (P08267) Ferritin heavy chain (Ferritin H subunit)	FTH1	ferritin, heavy polypeptide 1	0.00337255	0.487309
CO767345	spleen_EST03071 Spleen cDNA Library Gallus gallus cDNA 3', mRNA sequence [CO767345]	-	-	0.00338656	0.78228
AJ271386	Gallus gallus mRNA for beta-carotene 15,15'-dioxygenase (bCDO gene). [AJ271386]	BCMO1	beta-carotene 15,15'-monooxygenase 1	0.00339347	0.541471
BX931577	XP_424417 : gi:50806329:ref:XP_424417.1: PREDICTED: similar to glyoxylate reductase/hydroxypyruvate reductase [Gallus gallus]	-	-	0.00339766	1.84979
AJ719947	Q5ZKY7 : (Q5ZKY7) Hypothetical protein	CD82	CD82 molecule	0.00340025	0.173841
BU277878	XP_415612 : gi:50757697:ref:XP_415612.1: PREDICTED: similar to KIAA1582 protein [Gallus gallus]	-	-	0.00340441	0.550712
BU266634	no hits	-	-	0.00342898	1.46416
BU311458	Q789D2 : (Q789D2) Reverse transcriptase (Fragment)	-	-	0.0034411	0.779526
BX932481	XP_416669 : gi:50729828:ref:XP_416669.1: PREDICTED: similar to PDZ domain containing 1 [Gallus gallus]	PDZK1	PDZ domain containing 1	0.00345128	0.668355
J04496	Chicken CEF-10 protein mRNA, complete cds. [J04496]	CYR61	cysteine-rich, angiogenic inducer, 61	0.00345916	0.498985
AJ719356	Gallus gallus mRNA for hypothetical protein, clone 1j12. [AJ719356]	-	-	0.00346243	1.19517
BU387505	Q5F424 : (Q5F424) Hypothetical protein	-	-	0.00348278	1.33083
BX929874	Q96FX2 : (Q96FX2) CSL-type zinc finger-containing protein 2 (DelGEF interacting protein 1) (DelGIP1)	-	-	0.00349214	1.16346
A_87_P039853	Unknown	-	-	0.00350389	0.823181
BU420127	no hits	-	-	0.00351379	0.540878
BU274659	ENSGALP00000011181 : ENSGALP00000011181 pep:novel chromosome:WASHUC1:9:11892699:12023416:-1 gene:ENSGALG00000006908 transcript:ENSGALT00000011195	-	-	0.00353777	1.88999
TC206005	Q676W4 (Q676W4) Histone H1 (Fragment), partial (10%) [TC206005]	-	-	0.00355534	1.36347
TC202664	Unknown	-	-	0.00356506	0.508768
AY728140	Gallus gallus putative LEDGF/p75 transcription factor (PSIP1) mRNA, complete cds. [AY728140]	PSIP1*	PC4 and SFRS1 interacting protein 1	0.00358901	0.76081
AJ719876	Q5ZL58 : (Q5ZL58) Hypothetical protein	SNRPD3	small nuclear ribonucleoprotein D3 polypeptide 18kDa	0.00360755	1.4742
BU249100	no hits	-	-	0.00361593	1.18624
TC223306	VE4_HPV13 (Q02265) Probable E4 protein, partial (14%) [TC223306]	-	-	0.00362806	1.93245
CR389124	no hits	-	-	0.00362913	1.32176
CR391051	XP_420083 : gi:50745372:ref:XP_420083.1: PREDICTED: similar to chromosome 17 open reading frame 27 [Gallus gallus]	RNF213*	ring finger protein 213	0.00363271	0.680716
BU347377	Q9H2X6 : gi:21431782:sp:Q9H2X6:HIPK2_HUMAN Homeodomain-interacting protein kinase 2 (hHIPk2)	-	-	0.00363849	0.756958
AJ720423	Gallus gallus mRNA for hypothetical protein, clone 17f16. [AJ720423]	GALNT1	UDP-N-acetyl-alpha-D-galactosamine:polypeptide N-acetylgalactosaminyltransferase 1 (GalNAc-T1)	0.00363963	2.20125
BU120114	ENSGALP00000009865 : ENSGALP00000009865 pep:novel chromosome:WASHUC1:5:9323824:9359827:-1 gene:ENSGALG00000006121 transcript:ENSGALT00000009879	-	-	0.00364148	0.705556
BX929322	Gallus gallus finished cDNA, clone ChEST183f5. [BX929322]	ITGB3BP	integrin beta 3 binding protein (beta3-endonexin)	0.00364241	1.46612
ENSGALT00000009210.2	no hits	-	-	0.00364697	1.18089
BU372888	Q7ZXU4 : (Q7ZXU4) Krt8-prov protein	-	-	0.00364697	0.733496
CR406679	XP_428894 : gi:50807157:ref:XP_428894.1: PREDICTED: similar to KIAA0614 protein, partial [Gallus gallus]	C12ORF51	chromosome 12 open reading frame 51	0.00365182	1.25842
BU249892	XP_414684 : gi:50755286:ref:XP_414684.1: PREDICTED: similar to Dimethylglycine dehydrogenase, mitochondrial precursor (ME2GLYDH) [Gallus gallus]	-	-	0.00367601	0.802263
A_87_P041781	Unknown	-	-	0.00367604	0.23345
AJ719428	Q5ZMF6 : (Q5ZMF6) Hypothetical protein	TRAP1	TNF receptor-associated protein 1	0.00368619	1.61792
CR385977	XP_416915 : gi:50730460:ref:XP_416915.1: PREDICTED: similar to interleukin 1 receptor, type I [Gallus gallus]	-	-	0.00371013	1.31724
CR353428	Gallus gallus finished cDNA, clone ChEST145i17. [CR353428]	-	-	0.00371872	1.40147
CR733129	Gallus gallus finished cDNA, clone ChEST696e15. [CR733129]	-	-	0.00373621	1.31257
DR430533	no hits	-	-	0.00375943	1.296
CR386967	no hits	-	-	0.00377229	1.66323
BX930849	Q7R9Z6 : (Q7R9Z6) Hypothetical protein	SKA2*	spindle and kinetochore associated complex subunit 2	0.00377486	1.35726
CR406687	Gallus gallus finished cDNA, clone ChEST761i10. [CR406687]	BRWD1*	bromodomain and WD repeat domain containing 1	0.00381352	1.29484
X05343	P10079 : gi:1345964:sp:P10079:FBP1_STRPU Fibropellin I precursor (Epidermal growth factor-related protein 1) (UEGF-1) &gt;gnl:BL_ORD_ID:146355 gi:161467:gb:AAA62164.1: fibropellin Ia	-	-	0.00381833	0.142431
AJ720559	Q5ZJ75 : (Q5ZJ75) Hypothetical protein	SLC9A8	solute carrier family 9 (sodium/hydrogen exchanger), member 8	0.00382138	0.498363
AJ743924	AJ743924 riken1 Gallus gallus cDNA clone 22b23s1, mRNA sequence [AJ743924]	-	-	0.00383145	1.18187
CR523215	XP_573513 : gi:62659742:ref:XP_573513.1: PREDICTED: similar to signaling lymphocytic activation molecule [Rattus norvegicus]	-	-	0.00383299	0.480602
TC192031	Q8R430 (Q8R430) Pregnancy-induced growth inhibitor OKL38 (OKL38-2.3) (OKL38-2.3A), partial (25%) [TC192031]	-	-	0.00383454	0.72724
AJ312905	Q90ZK7 : (Q90ZK7) Putative FK506-binding protein	FKBP3	FK506 binding protein 3, 25kDa	0.00383514	1.42205
CD218605	no hits	-	-	0.00388108	1.18323
BU113775	no hits	-	-	0.00390889	0.647372
CR386581	no hits	-	-	0.00392117	0.6248
BX271169	BX271169 AGENAE Gallus gallus multi-tissues normalized and once-subtracted cDNA library (gcal) Gallus gallus cDNA clone gcal0001c.l.11 5prim, mRNA sequence [BX271169]	-	-	0.00393963	0.634145
BU270555	XP_417872 : gi:50760033:ref:XP_417872.1: PREDICTED: similar to suppression of tumorigenicity 14; suppression of tumorigenicity 14 (colon carcinoma, matriptase, epithin); suppression of tumorigenicity 14 (colon carcinoma); suppression of tumorigenicity 14	-	-	0.00394688	0.588063
BX930771	Q8N7B6 : (Q8N7B6) Hypothetical protein FLJ25826	PACRGL	PARK2 co-regulated-like	0.00394701	0.748703
BX935494	Gallus gallus finished cDNA, clone ChEST864m9. [BX935494]	FASTKD2	FAST kinase domains 2	0.00395637	1.45616
AJ720843	Q5ZIE1 : (Q5ZIE1) Hypothetical protein	WRN (includes EG:7486)	Werner syndrome, RecQ helicase-like	0.00396211	1.10154
BU481905	no hits	-	-	0.00396387	1.24466
BX932594	Gallus gallus finished cDNA, clone ChEST119j20. [BX932594]	-	-	0.00396509	1.37025
AJ720353	Gallus gallus mRNA for hypothetical protein, clone 15p13. [AJ720353]	C3ORF37	chromosome 3 open reading frame 37	0.00397159	1.56907
BU469444	no hits	-	-	0.00398967	0.728368
AL588025	AL588025 BP Chicken Brain Library Gallus gallus cDNA clone ROS066F05, mRNA sequence [AL588025]	-	-	0.00402252	1.33907
CR338891	XP_419085 : gi:50736221:ref:XP_419085.1: PREDICTED: similar to chromosome 9 open reading frame 19; 17kD fetal brain protein [Gallus gallus]	GLIPR2*	GLI pathogenesis-related 2	0.00402325	0.475496
BX931037	Q96BS2 : (Q96BS2) Tescalcin (TSC)	TESC	tescalcin	0.00403882	0.539615
CR390239	XP_227461 : gi:34858260:ref:XP_227461.2: PREDICTED: similar to histone protein Hist2h3c1 [Rattus norvegicus]	-	-	0.00404409	0.800782
TC203134	Unknown	-	-	0.00404763	1.41533
CR388797	XP_425938 : gi:50731860:ref:XP_425938.1: PREDICTED: similar to striated muscle activator of Rho-dependent signaling [Gallus gallus]	-	-	0.00406358	1.23766
BU464211	no hits	-	-	0.00410121	0.712491
BU334078	Q9I882 : (Q9I882) Protein kinase C inhibitor	-	-	0.0041058	0.562541
AJ720302	Gallus gallus mRNA for hypothetical protein, clone 14h18. [AJ720302]	NUFIP1	nuclear fragile X mental retardation protein interacting protein 1	0.00410671	1.52201
BU338148	no hits	-	-	0.00413224	1.43439
DQ272298	Gallus gallus deoxyribonuclease II precursor (DNASE2) mRNA, complete cds. [DQ272298]	DNASE2B*	deoxyribonuclease II beta	0.00413816	0.436292
TC190398	O00302 (O00302) ERPROT 213-21, partial (11%) [TC190398]	-	-	0.00415287	1.31106
BX933081	XP_688138 : gi:68365510:ref:XP_688138.1: PREDICTED: similar to RIKEN cDNA C030018G13 gene [Danio rerio]	CCDC92 (includes EG:80212)	coiled-coil domain containing 92	0.00416076	1.51003
BU445439	no hits	-	-	0.00416298	1.33143
CR390230	no hits	-	-	0.00416445	0.277107
CR407046	no hits	-	-	0.00416593	0.40846
BU450421	no hits	-	-	0.00416706	1.48941
TC212096	AF067790 truncated palmitoyl-protein thioesterase {Rattus norvegicus;} , partial (12%) [TC212096]	-	-	0.0042151	0.599595
CR389931	no hits	-	-	0.00423019	0.406899
TC206048	Unknown	-	-	0.00424842	1.37855
TC225188	Unknown	-	-	0.0042591	0.708085
TC202260	Unknown	-	-	0.00428787	1.49602
AJ720581	Gallus gallus mRNA for hypothetical protein, clone 20k8. [AJ720581]	ARHGAP25	Rho GTPase activating protein 25	0.00430439	0.794894
CR353630	Gallus gallus finished cDNA, clone ChEST230g9. [CR353630]	DUS1L	dihydrouridine synthase 1-like (S. cerevisiae)	0.00432984	1.22424
BU484869	no hits	-	-	0.00433607	1.68895
AL585549	AL585549 BP Chicken Embryo Library Gallus gallus cDNA clone ROS025D10, mRNA sequence [AL585549]	-	-	0.00433779	1.70816
CN234481	Q8W0X4 : (Q8W0X4) Putative pol protein	-	-	0.00434097	0.647883
TC218407	Unknown	-	-	0.00437134	0.647279
BU219603	Q5FBB8 : (Q5FBB8) Shugoshin-like protein 1, transcript variant A1 (Shugoshin-like 1)	-	-	0.00437889	1.3243
CR388826	no hits	-	-	0.00439904	0.778931
MI0001254	gga-mir-1b	-	-	0.00441737	1.50964
BU209777	XP_421961 : gi:50750343:ref:XP_421961.1: PREDICTED: similar to KIAA1681 protein [Gallus gallus]	-	-	0.00442294	2.06013
CR352967	Gallus gallus finished cDNA, clone ChEST538d13. [CR352967]	-	-	0.00442447	1.64954
CR338859	no hits	-	-	0.00442703	0.638047
CR385461	Q9D230 : (Q9D230) Mus musculus 6 days neonate skin cDNA, RIKEN full-length enriched library, clone:A030005K14 product:hypothetical Cysteine-rich region/4Fe-4S ferredoxin, iron-sulfur binding domain/von Willebrand factor, type C repeat/Cystine-knot do	NME1	non-metastatic cells 1, protein (NM23A) expressed in	0.00443029	0.654961
AJ720757	Gallus gallus mRNA for hypothetical protein, clone 24o2. [AJ720757]	TXNDC5	thioredoxin domain containing 5 (endoplasmic reticulum)	0.00445156	2.28946
NM_001006685	Gallus gallus heat shock protein 70 (HSP70), mRNA [NM_001006685]	HSPA2	heat shock 70kDa protein 2	0.00445216	0.484777
BX929571	Gallus gallus finished cDNA, clone ChEST748i8. [BX929571]	LDHB*	lactate dehydrogenase B	0.00445581	1.361
AJ720912	Q5ZI72 : (Q5ZI72) Hypothetical protein	HNRPDL	heterogeneous nuclear ribonucleoprotein D-like	0.00447142	0.673413
TC202009	Unknown	-	-	0.00449563	0.550012
AJ851472	Gallus gallus mRNA for hypothetical protein, clone 3l6. [AJ851472]	EIF3L	eukaryotic translation initiation factor 3, subunit L	0.00449653	1.63749
NM_001004377	no hits	MAGMAS	mitochondria-associated protein involved in granulocyte-macrophage colony-stimulating factor signal transduction	0.00450909	0.896916
BX932811	ENSGALP00000006855 : ENSGALP00000006855 pep:novel chromosome:WASHUC1:14:5408752:5431758:-1 gene:ENSGALG00000004310 transcript:ENSGALT00000006866	-	-	0.0045095	0.464192
TC226627	Q8VC89 (Q8VC89) Solute carrier family 22 (Organic cation transporter), member 13, partial (15%) [TC226627]	-	-	0.00454425	1.4711
BU269449	no hits	-	-	0.00454952	1.53399
BX933972	Q7Z6B8 : (Q7Z6B8) KIAA0276 protein	DCUN1D4	DCN1, defective in cullin neddylation 1, domain containing 4 (S. cerevisiae)	0.00458397	1.14783
BU372644	XP_422729 : gi:50752305:ref:XP_422729.1: PREDICTED: similar to photolyase [Gallus gallus]	-	-	0.0046241	1.5215
CR407447	no hits	-	-	0.00466019	1.44164
CR352728	no hits	-	-	0.00466486	1.31881
A_87_P040493	Unknown	PLEKHH2*	pleckstrin homology domain containing, family H (with MyTH4 domain) member 2	0.00469553	1.24559
CR406187	no hits	-	-	0.00469645	0.523404
BX934342	Q8BH95 : (Q8BH95) Enoyl-CoA hydratase, mitochondrial precursor (Short chain enoyl-CoA hydratase) (SCEH) (Enoyl-CoA hydratase 1)	-	-	0.00469677	0.804723
CR407040	ENSGALP00000002611 : ENSGALP00000002611 pep:novel chromosome:WASHUC1:11:964874:971323:-1 gene:ENSGALG00000001702 transcript:ENSGALT00000002614	-	-	0.0047144	1.46981
BU265164	no hits	-	-	0.00472592	0.415101
CR390338	no hits	C1ORF52	chromosome 1 open reading frame 52	0.0047272	1.28901
U10546	Gallus gallus lysosome-associated membrane glycoprotein LAMP-2a (LAMP-2) mRNA, partial cds. [U10546]	LAMP2*	lysosomal-associated membrane protein 2	0.00473202	1.37803
AJ851825	Gallus gallus mRNA for hypothetical protein, clone 39o12. [AJ851825]	KLHDC4 (includes EG:54758)	kelch domain containing 4	0.004737	1.33674
CR523660	XP_420979 : gi:50747758:ref:XP_420979.1: PREDICTED: similar to Importin 7 (Imp7) (Ran-binding protein 7) (RanBP7) [Gallus gallus]	-	-	0.00474345	1.29328
CR353055	no hits	-	-	0.00475145	1.36408
TC204070	Unknown	-	-	0.00476207	0.793784
CR353485	XP_414440 : gi:50754608:ref:XP_414440.1: PREDICTED: similar to ADP-ribosylation factor-like 10C [Gallus gallus]	-	-	0.00476856	1.15335
AB005618	Gallus gallus mRNA for chromobox protein (CHCB2), complete cds. [AB005618]	CBX3	chromobox homolog 3 (HP1 gamma homolog, Drosophila)	0.00480355	1.58112
BU440157	no hits	-	-	0.00481559	0.935075
BX950301	Gallus gallus finished cDNA, clone ChEST901m22. [BX950301]	C1ORF58*	chromosome 1 open reading frame 58	0.00482534	1.43012
A_87_P041429	Unknown	-	-	0.00483621	1.18932
BX931290	XP_421226 : gi:50748396:ref:XP_421226.1: PREDICTED: similar to Adapter-related protein complex 4 sigma 1 subunit (Sigma subunit of AP-4) (AP-4 adapter complex sigma subunit) [Gallus gallus]	-	-	0.00484309	1.43361
BX930994	XP_420622 : gi:50746715:ref:XP_420622.1: PREDICTED: similar to Cetn2-prov protein [Gallus gallus]	CETN1*	centrin, EF-hand protein, 1	0.00488537	1.67835
BU469549	XP_421335 : gi:50748634:ref:XP_421335.1: PREDICTED: similar to KIAA1409 [Gallus gallus]	-	-	0.00492187	0.848982
BX935025	O70572 : (O70572) Sphingomyelin phosphodiesterase 2 (Neutral sphingomyelinase) (nSMase) (N-SMase) (Lyso-platelet activating factor-phospholipase C) (Lyso-PAF-PLC)	-	-	0.00493258	0.729639
CR390627	no hits	-	-	0.00496053	0.884967
AJ720783	Q5ZIK1 : (Q5ZIK1) Hypothetical protein	TRAIP	TRAF interacting protein	0.00497194	1.56687
BU123178	XP_422826 : gi:50752550:ref:XP_422826.1: PREDICTED: similar to cyclin L1; cyclin L ania-6a [Gallus gallus]	-	-	0.00498208	0.750682
CO761627	brain_EST04819 Brain cDNA Library Gallus gallus cDNA 3', mRNA sequence [CO761627]	-	-	0.00498364	0.52284
CR387707	XP_415308 : gi:50756759:ref:XP_415308.1: PREDICTED: similar to NIPSNAP1 protein [Gallus gallus]	NIPSNAP1	nipsnap homolog 1 (C. elegans)	0.00500535	1.23251
CR389775	no hits	-	-	0.00501964	1.24294
BX934698	Q9PW67 : (Q9PW67) Ubiquitin carboxyl-terminal hydrolase-6	UCHL3*	ubiquitin carboxyl-terminal esterase L3 (ubiquitin thiolesterase)	0.00502036	1.21702
CR390819	Gallus gallus finished cDNA, clone ChEST370k24. [CR390819]	-	-	0.00502474	0.716926
A_87_P040723	Unknown	-	-	0.00505016	1.15575
TC221646	Unknown	-	-	0.00505781	1.83482
A_87_P041299	Unknown	-	-	0.00506032	0.802875
CR389348	no hits	-	-	0.00508713	1.28728
BU264054	no hits	-	-	0.00512527	1.15084
CR387315	Gallus gallus finished cDNA, clone ChEST342g12. [CR387315]	-	-	0.00512762	1.40719
BU140936	XP_420888 : gi:50747472:ref:XP_420888.1: PREDICTED: similar to Early growth response protein 4 (EGR-4) (Early response protein NGFI-C) (Nerve growth factor-induced protein C) [Gallus gallus]	-	-	0.00515745	0.754712
AJ720426	Q5ZJK8 : (Q5ZJK8) Hypothetical protein	CCT7	chaperonin containing TCP1, subunit 7 (eta)	0.00516089	1.31135
BU385992	no hits	-	-	0.00517978	1.57778
AF226988	Q9DG07 : (Q9DG07) SLP-76 adaptor protein	LCP2	lymphocyte cytosolic protein 2 (SH2 domain containing leukocyte protein of 76kDa)	0.00518413	0.197953
TC208542	Unknown	-	-	0.00519018	0.176334
BU471878	no hits	-	-	0.00521134	1.49709
BU239024	no hits	-	-	0.00521143	1.40091
AJ719490	XP_416758 : gi:50730073:ref:XP_416758.1: PREDICTED: similar to ES1 protein homolog, mitochondrial precursor (Protein KNP-I) (GT335 protein) [Gallus gallus]	C21ORF33*	chromosome 21 open reading frame 33	0.00521328	1.37571
TC212512	Q640Q1 (Q640Q1) AT rich interactive domain 1A (Swi1 like), partial (22%) [TC212512]	-	-	0.00521483	0.890505
AJ720988	Gallus gallus mRNA for hypothetical protein, clone 31p4. [AJ720988]	-	-	0.00522791	0.445763
BX929705	XP_575939 : gi:62649917:ref:XP_575939.1: PREDICTED: similar to novel protein [Rattus norvegicus]	OTUD3*	OTU domain containing 3	0.00523626	1.41904
CR352642	no hits	-	-	0.00523881	0.715311
CR352762	ENSGALP00000027130 : ENSGALP00000027130 pep:novel chromosome:WASHUC1:1:130614630:130636307:-1 gene:ENSGALG00000016834 transcript:ENSGALT00000027181	-	-	0.005282	0.281444
X03012	Chicken mRNA for calcitonin. [X03012]	-	-	0.00530184	0.711949
MI0001225	gga-mir-204-2	-	-	0.00530335	1.27069
TC203548	Unknown	-	-	0.00530633	1.11614
BU254993	Q9UQ53 : (Q9UQ53) UDP-N-acetylglucosamine: alpha-1,3-D-mannoside beta-1,4-N-acetylglucosaminyltransferase IV (Aminyltransferase)	-	-	0.00530847	1.40684
BX934150	ENSGALP00000026076 : ENSGALP00000026076 pep:novel chromosome:WASHUC1:1:103726977:103753254:1 gene:ENSGALG00000016205 transcript:ENSGALT00000026124	-	-	0.00532207	1.3517
TC222110	Unknown	-	-	0.0053228	0.713807
CR385869	no hits	-	-	0.00532913	1.21265
CR352825	Gallus gallus finished cDNA, clone ChEST121k3. [CR352825]	-	-	0.00534911	0.857173
TC224294	Q8R508 (Q8R508) Fat3, partial (7%) [TC224294]	-	-	0.005351	1.72998
BU302363	Q08525 : (Q08525) Hypothetical protein	-	-	0.00536432	0.619715
BX257971	BX257971 AGENAE Gallus gallus multi-tissues normalized library (gcag) Gallus gallus cDNA clone gcag0007c.c.19 5prim, mRNA sequence [BX257971]	-	-	0.00543586	1.09995
CR386540	Gallus gallus finished cDNA, clone ChEST337h3. [CR386540]	-	-	0.00544335	1.45791
TC223304	Unknown	-	-	0.00546093	0.337208
BX929702	Gallus gallus finished cDNA, clone ChEST793e23. [BX929702]	-	-	0.00548875	1.90569
TC223124	Q8TAL0 (Q8TAL0) PPARGC1B protein (Fragment), partial (22%) [TC223124]	-	-	0.00550399	1.28281
BU395250	no hits	-	-	0.0055072	0.76713
CR389369	no hits	-	-	0.00554333	0.52318
BX931263	Gallus gallus finished cDNA, clone ChEST258h18. [BX931263]	-	-	0.00556075	1.37163
AM067107	AM067107 Chicken immune 3 - CSEQRBN33 Gallus gallus cDNA clone C0000473G06_T7, mRNA sequence [AM067107]	-	-	0.00556962	0.805351
CN237341	XP_419793 : gi:50744598:ref:XP_419793.1: PREDICTED: similar to KIAA0441 [Gallus gallus]	-	-	0.00558722	1.69141
BU362233	Q800I0 : (Q800I0) CD30 protein precursor	-	-	0.00559064	2.66909
BU271251	XP_422433 : gi:50751510:ref:XP_422433.1: PREDICTED: similar to mutY homolog; mutY (E. coli) homolog [Gallus gallus]	-	-	0.00559239	1.45351
CR386999	Gallus gallus finished cDNA, clone ChEST436m7. [CR386999]	-	-	0.00559248	1.26811
BX933308	XP_425052 : gi:50752727:ref:XP_425052.1: PREDICTED: similar to Sorting nexin 1 [Gallus gallus]	-	-	0.00559712	0.485055
BX935349	XP_425756 : gi:50759485:ref:XP_425756.1: PREDICTED: similar to complement component 1, q subcomponent, beta polypeptide precursor; complement component C1q, B chain [Gallus gallus]	-	-	0.00562107	0.180525
L34554	Q90986 : (Q90986) Lymphocyte antigen Ly-6E precursor (Stem cell antigen 2) (SCA-2)	-	-	0.00562248	0.405841
BU119503	XP_426201 : gi:50744978:ref:XP_426201.1: PREDICTED: similar to Sam68-like mammalian protein 1 [Gallus gallus]	-	-	0.00563179	1.12709
A_87_P041568	Unknown	-	-	0.00563665	1.62393
CN228749	no hits	-	-	0.00566869	1.50602
CR389151	Gallus gallus finished cDNA, clone ChEST277h15. [CR389151]	-	-	0.00568489	0.705201
CR389200	Gallus gallus finished cDNA, clone ChEST951k20. [CR389200]	SMPD4*	sphingomyelin phosphodiesterase 4, neutral membrane (neutral sphingomyelinase-3)	0.00569789	0.695634
CR386517	no hits	-	-	0.00569955	0.686712
BM426078	no hits	-	-	0.00570902	1.18838
BX933957	XP_419897 : gi:50744834:ref:XP_419897.1: PREDICTED: similar to BAG-family molecular chaperone regulator-2 [Gallus gallus]	BAG2*	BCL2-associated athanogene 2	0.00571178	1.42253
AJ720316	Gallus gallus mRNA for hypothetical protein, clone 15a2. [AJ720316]	DTL*	denticleless homolog (Drosophila)	0.00574428	2.26095
CD733807	no hits	-	-	0.00575603	0.316154
BX935427	XP_419494 : gi:50740557:ref:XP_419494.1: PREDICTED: similar to mitochondrial ribosomal protein L14; mitochondrial ribosomal protein L32 [Gallus gallus]	MRPL14	mitochondrial ribosomal protein L14	0.00576277	1.35736
AB050005	Q9DD78 : (Q9DD78) Toll-like receptor 2 type 1 precursor	TLR2*	toll-like receptor 2	0.0057883	0.257794
CR523932	no hits	-	-	0.00579032	0.806901
CR388611	no hits	-	-	0.00580273	0.614859
AJ721079	Gallus gallus mRNA for hypothetical protein, clone 34i2. [AJ721079]	-	-	0.0058077	0.476406
BU357329	no hits	-	-	0.00581996	0.694779
TC206667	Unknown	-	-	0.00583201	0.834352
AJ276964	Gallus gallus partial mRNA for CD30 protein. [AJ276964]	TNFRSF8	tumor necrosis factor receptor superfamily, member 8	0.005835	2.47415
CO768928	testis_EST00025 Testis cDNA Library Gallus gallus cDNA 3', mRNA sequence [CO768928]	-	-	0.00585173	1.78384
AJ428876	Q710A0 : (Q710A0) Secreted phosphoprotein 24 precursor	-	-	0.00585562	0.639829
TC186308	UBCHA5 tubulin alpha-5 chain - chicken {Gallus gallus;} , complete [TC186308]	-	-	0.00595917	1.42548
BX930154	XP_414573 : gi:50754991:ref:XP_414573.1: PREDICTED: similar to mitochondrial ribosomal protein L22 [Gallus gallus]	MRPL22	mitochondrial ribosomal protein L22	0.00601501	1.35755
BU104750	ENSGALP00000003614 : ENSGALP00000003614 pep:novel chromosome:WASHUC1:9:2023042:2062551:1 gene:ENSGALG00000002302 transcript:ENSGALT00000003621	-	-	0.00602268	1.29192
BX930399	Gallus gallus finished cDNA, clone ChEST619j21. [BX930399]	-	-	0.00603721	0.779844
CR390903	Gallus gallus finished cDNA, clone ChEST396f4. [CR390903]	-	-	0.00604071	1.45491
CR389392	Gallus gallus finished cDNA, clone ChEST186j13. [CR389392]	-	-	0.00604086	1.32264
BX932010	Gallus gallus finished cDNA, clone ChEST222i6. [BX932010]	MDH1	malate dehydrogenase 1, NAD (soluble)	0.00606025	1.53394
TC198365	Q7X9V8 (Q7X9V8) PR10 protein, partial (8%) [TC198365]	-	-	0.00606358	0.529118
BX930013	ENSGALP00000026815 : ENSGALP00000026815 pep:novel chromosome:WASHUC1:3:104360884:104597266:1 gene:ENSGALG00000016641 transcript:ENSGALT00000026866	-	-	0.00607524	1.54978
AJ851778	Q5F372 : (Q5F372) Hypothetical protein	WWP1	WW domain containing E3 ubiquitin protein ligase 1	0.00607861	0.690441
CR386996	XP_414650 : gi:50755202:ref:XP_414650.1: PREDICTED: similar to apical protein [Gallus gallus]	-	-	0.0060813	0.827551
CB270886	no hits	-	-	0.00609621	0.68454
TC210304	Unknown	-	-	0.00610382	0.783055
TC203518	ASPM_MACMU (P62292) Abnormal spindle-like microcephaly-associated protein homolog, partial (9%) [TC203518]	-	-	0.00611512	1.36295
AJ720452	Q5JSV2 : (Q5JSV2) Inhibitor of kappa light polypeptide gene enhancer in B-cells, kinase complex-associated protein	IKBKAP	inhibitor of kappa light polypeptide gene enhancer in B-cells, kinase complex-associated protein	0.00612385	1.36657
DR428863	no hits	-	-	0.00613098	1.54114
BU293098	no hits	-	-	0.00613324	1.38354
CR385727	no hits	-	-	0.00614843	0.748986
M74544	Q9Z1E3 : (Q9Z1E3) NF-kappaB inhibitor alpha (I-kappa-B-alpha) (IkappaBalpha) (IKB-alpha)	NFKBIA	-	0.00619736	0.767781
CR406276	XP_420012 : gi:50745184:ref:XP_420012.1: PREDICTED: similar to RIKEN cDNA 2410004I17 [Gallus gallus]	-	-	0.00621094	1.91175
BX932674	P00378 : gi:118985:sp:P00378:DYR_CHICK Dihydrofolate reductase &gt;gnl:BL_ORD_ID:134990 gi:231296:pdb:8DFR: Dihydrofolate Reductase &gt;gnl:BL_ORD_ID:134990 gi:442842:pdb:1DR7: Dihydrofolate Reductase With Cys 11 Covalently Bound To Mercuribenzoate Co	DHFR*	dihydrofolate reductase	0.00621711	1.67232
TC223460	I50209 reverse transcriptase VTGIII, pol-like - chicken (fragment) {Gallus gallus;} , partial (12%) [TC223460]	-	-	0.00623945	0.688531
CR389395	Gallus gallus finished cDNA, clone ChEST982d17. [CR389395]	FUSIP1*	FUS interacting protein (serine/arginine-rich) 1	0.00626556	1.42013
AJ721001	Gallus gallus mRNA for hypothetical protein, clone 32c7. [AJ721001]	PPP1R16B	protein phosphatase 1, regulatory (inhibitor) subunit 16B	0.00629418	0.294383
CR386005	Gallus gallus finished cDNA, clone ChEST237j21. [CR386005]	-	-	0.00631902	0.894246
ENSGALT00000010221.2	no hits	-	-	0.00634033	0.764845
BU359216	no hits	-	-	0.00634595	0.558241
BU453402	no hits	-	-	0.0063549	1.52313
AJ721095	Q5ZHN9 : (Q5ZHN9) Hypothetical protein	PGS1	phosphatidylglycerophosphate synthase 1	0.00635561	0.667408
BX934189	Q96RD6 : gi:20139072:sp:Q96RD6:PANX2_HUMAN Pannexin-2 &gt;gnl:BL_ORD_ID:1272415 gi:15193207:gb:AAK91715.1: pannexin 2 isoform 1 [Homo sapiens] &gt;gnl:BL_ORD_ID:1272415 gi:16418341:ref:NP_443071.1: pannexin 2 [Homo sapiens]	-	-	0.00637294	2.14381
TC226552	Unknown	-	-	0.00638399	0.648924
CR391030	Gallus gallus finished cDNA, clone ChEST198l10. [CR391030]	-	-	0.00643635	1.32754
J03781	Chicken villin mRNA, complete cds. [J03781]	VIL1	villin 1	0.00643819	0.680989
BX278602	no hits	-	-	0.00643858	0.805954
U34616	Gallus gallus homeobox protein Hax mRNA, partial cds. [U34616]	HESX1*	HESX homeobox 1	0.0064458	1.74407
CR385492	no hits	-	-	0.00645794	1.41846
BU394719	no hits	-	-	0.00645956	1.28497
MDV129	MDV129	-	-	0.00651153	0.526842
BU470063	ENSGALP00000004605 : ENSGALP00000004605 pep:novel chromosome:WASHUC1:18:4862494:4864121:1 gene:ENSGALG00000002923 transcript:ENSGALT00000004614	-	-	0.00652286	2.37329
CR388951	Gallus gallus finished cDNA, clone ChEST759e19. [CR388951]	-	-	0.00653117	0.923041
BU329686	ENSGALP00000017448 : ENSGALP00000017448 pep:novel chromosome:WASHUC1:8:25330686:25345609:-1 gene:ENSGALG00000010735 transcript:ENSGALT00000017469	-	-	0.00653608	1.41915
CR385531	Gallus gallus finished cDNA, clone ChEST377l1. [CR385531]	BMS1*	BMS1 homolog, ribosome assembly protein (yeast)	0.00656199	1.36663
BX931533	XP_415850 : gi:50758290:ref:XP_415850.1: PREDICTED: similar to Tax1 (human T-cell leukemia virus type I) binding protein 3; Tax interaction protein 1 [Gallus gallus]	TAX1BP3	Tax1 (human T-cell leukemia virus type I) binding protein 3	0.0065848	1.16871
AY049705	Q13394 : (Q13394) CAGR1 (MAB21L1 protein) (Mab-21-like 1) (C. elegans)	MAB21L1	mab-21-like 1 (C. elegans)	0.00659882	1.6478
CK608766	IFNd_M06 Interferon Stimulated Chicken PBL Macrophage Gallus gallus cDNA clone IFNd_M06 5', mRNA sequence [CK608766]	-	-	0.00663301	0.322764
TC202982	Unknown	-	-	0.00663882	0.332779
BU258442	Q9H049 : (Q9H049) Hypothetical protein DKFZp547A1913	-	-	0.00664387	1.41209
BU380847	XP_415517 : gi:50757426:ref:XP_415517.1: PREDICTED: similar to CDK5 regulatory subunit associated protein 2 (CDK5 activator-binding protein C48) [Gallus gallus]	-	-	0.00664508	0.5844
CR524323	no hits	-	-	0.00665061	2.4189
TC219796	Unknown	-	-	0.00665654	1.31638
CF258011	XP_417613 : gi:50759307:ref:XP_417613.1: PREDICTED: similar to exosome component 10; autoantigen PM-SCL; polymyositis/scleroderma autoantigen 2 (100kD); polymyositis/scleroderma autoantigen 2, 100kDa [Gallus gallus]	-	-	0.00667684	1.85644
TC203636	Q756B8 (Q756B8) AER349Cp, partial (10%) [TC203636]	-	-	0.0066861	0.50829
BU303085	no hits	-	-	0.00668995	0.581256
TC225594	Unknown	-	-	0.00670003	1.27615
BX934570	Gallus gallus finished cDNA, clone ChEST87g6. [BX934570]	-	-	0.00672414	0.72086
TC206521	Unknown	-	-	0.00672922	0.525923
AF224275	Gallus gallus extracellular matrix protein F22 mRNA, complete cds. [AF224275]	BAZ2B	bromodomain adjacent to zinc finger domain, 2B	0.00674316	0.536463
BU114438	no hits	-	-	0.00674595	0.61189
MI0001276	gga-mir-31	-	-	0.00676135	1.24115
BU450681	no hits	-	-	0.00676456	0.431678
A_87_P040006	Unknown	-	-	0.00677166	1.39255
BU396679	XP_419659 : gi:50742514:ref:XP_419659.1: PREDICTED: similar to SAM and SH3 domains containing protein 1 (Proline-glutamate repeat-containing protein) [Gallus gallus]	-	-	0.0067771	0.414999
AJ719515	Q5ZM69 : (Q5ZM69) Hypothetical protein	RRM1 (includes EG:6240)	ribonucleotide reductase M1	0.0067898	1.70787
AJ719507	Q8AWB9 : (Q8AWB9) Condensin complex subunit	SMC4*	structural maintenance of chromosomes 4	0.00679737	0.718301
CV859368	gonad_EST06844 Embryonic gonad cDNA Library Gallus gallus cDNA 5', mRNA sequence [CV859368]	-	-	0.00679904	1.39794
BU309098	XP_422510 : gi:50751680:ref:XP_422510.1: PREDICTED: similar to cytochrome P450, family 2, subfamily J, polypeptide 2; cytochrome P450, subfamily IIJ (arachidonic acid epoxygenase) polypeptide 2; microsomal monooxygenase; flavoprotein-linked monooxygenase	-	-	0.00680449	0.711035
AB046395	Q98TF7 : (Q98TF7) Ribosomal protein L35	RPL35	ribosomal protein L35	0.00680482	1.35686
A_87_P041499	Unknown	-	-	0.0068059	1.49102
TC195379	Unknown	-	-	0.00680685	0.637508
AY570552	Gallus gallus AUT2B mRNA, complete cds. [AY570552]	ATG4B	ATG4 autophagy related 4 homolog B (S. cerevisiae)	0.00681533	1.54146
CR385206	no hits	-	-	0.00682682	1.32922
CR406226	XP_416624 : gi:50729704:ref:XP_416624.1: PREDICTED: similar to huntingtin-interacting protein-1 protein interactor; Vestrogen-related receptor beta like 1 [Gallus gallus]	-	-	0.00683038	1.5151
CR407050	XP_429861 : gi:50741029:ref:XP_429861.1: PREDICTED: hypothetical protein XP_429861 [Gallus gallus]	-	-	0.00683336	0.643532
BX934411	Gallus gallus finished cDNA, clone ChEST51d20. [BX934411]	GALNTL4*	UDP-N-acetyl-alpha-D-galactosamine:polypeptide N-acetylgalactosaminyltransferase-like 4	0.00686364	1.84578
BX935065	XP_416488 : gi:50729376:ref:XP_416488.1: PREDICTED: similar to RIKEN cDNA 9430079M16 [Gallus gallus]	-	-	0.00688142	0.441458
CR353534	no hits	-	-	0.00688173	1.46796
TC223882	Unknown	-	-	0.0068867	0.704277
BU343621	XP_416560 : gi:50729550:ref:XP_416560.1: PREDICTED: similar to chromodomain helicase DNA binding protein 1-like [Gallus gallus]	-	-	0.00688934	1.32617
AJ719314	Gallus gallus mRNA for hypothetical protein, clone 1f15. [AJ719314]	KIF11	kinesin family member 11	0.00689826	1.58024
BU484261	no hits	-	-	0.0069016	0.896516
TC190883	Q8CE67 (Q8CE67) Mus musculus 10 days neonate skin cDNA, RIKEN full-length enriched library, clone:4732470M22 product:unclassifiable, full insert sequence, partial (40%) [TC190883]	-	-	0.00691325	0.595823
ENSGALT00000024491.2	no hits	-	-	0.00691504	1.11456
CN227404	no hits	-	-	0.00694825	1.48625
CR387450	no hits	-	-	0.00695185	1.22014
BU467443	no hits	-	-	0.00696431	0.480359
TC214143	O43916 (O43916) Chondroitin-6-sulfotransferase (Keratan sulfate Gal-6-sulfotransferase) (Carbohydrate sulfotransferase 1) (Carbohydrate (Keratan sulfate Gal-6) sulfotransferase 1), partial (40%) [TC214143]	-	-	0.00696604	1.34781
CO767993	spleen_EST03719 Spleen cDNA Library Gallus gallus cDNA 3', mRNA sequence [CO767993]	-	-	0.00696778	1.36812
TC225458	Q65EP3 (Q65EP3) OpuCB (Glycine betaine/carnitine/choline ABC transporter) (Membrane protein), partial (6%) [TC225458]	-	-	0.00698407	2.03251
CR354306	XP_425708 : gi:50759031:ref:XP_425708.1: PREDICTED: similar to opioid growth factor receptor [Gallus gallus]	-	-	0.00698716	1.1937
TC225298	Unknown	-	-	0.00699327	1.49141
TC197036	P95714 (P95714) FliF, partial (6%) [TC197036]	-	-	0.00700448	1.47155
TC211070	Unknown	-	-	0.00700681	0.317052
BU281654	XP_419127 : gi:50736549:ref:XP_419127.1: PREDICTED: similar to Nucleoporin SEH1 (SEC13-like protein) [Gallus gallus]	-	-	0.00701179	1.51531
BU253086	no hits	-	-	0.00702167	0.745913
AJ719475	Gallus gallus mRNA for hypothetical protein, clone 2k18. [AJ719475]	KPNA2	karyopherin alpha 2 (RAG cohort 1, importin alpha 1)	0.00703197	1.38265
BX930668	Gallus gallus finished cDNA, clone ChEST971g16. [BX930668]	XRCC2	X-ray repair complementing defective repair in Chinese hamster cells 2	0.00704707	1.57592
A_87_P041963	Unknown	-	-	0.00705058	1.49776
BU269607	no hits	-	-	0.00707078	0.608455
CR524450	no hits	-	-	0.00708837	0.298196
BX930762	Gallus gallus finished cDNA, clone ChEST377k15. [BX930762]	-	-	0.00709505	0.617832
L34552	Gallus gallus clone 391 cytokine mRNA, complete cds. [L34552]	-	-	0.00710995	0.150586
CR406641	Gallus gallus finished cDNA, clone ChEST901f9. [CR406641]	-	-	0.00711823	0.875469
CR387275	Gallus gallus finished cDNA, clone ChEST665c20. [CR387275]	CCDC123	coiled-coil domain containing 123	0.00713775	1.10318
CR406432	Gallus gallus finished cDNA, clone ChEST831l10. [CR406432]	-	-	0.00714308	1.34405
BX929368	Gallus gallus finished cDNA, clone ChEST187e7. [BX929368]	FLCN*	folliculin	0.00714758	1.31334
AF320331	Gallus gallus interferon regulatory factor 4 (IRF-4) mRNA, complete cds, alternatively spliced. [AF320331]	IRF4	interferon regulatory factor 4	0.00714802	2.4647
TC226464	Unknown	-	-	0.00715216	1.27838
CN231949	XP_419655 : gi:50742503:ref:XP_419655.1: PREDICTED: similar to CaLPain family member (clp-2) [Gallus gallus]	-	-	0.0071549	1.8011
BU425906	NP_067053 : gi:10864041:ref:NP_067053.1: myeloid/lymphoid or mixed-lineage leukemia 3 isoform 1 [Homo sapiens] &gt;gnl:BL_ORD_ID:65597 gi:10568112:gb:AAF74766.2: ALR-like protein [Homo sapiens]	-	-	0.00716017	0.732146
TC191928	Unknown	-	-	0.00717238	2.14567
CR386737	XP_417717 : gi:50759639:ref:XP_417717.1: PREDICTED: similar to Dnajc8 protein [Gallus gallus]	DNAJC8	DnaJ (Hsp40) homolog, subfamily C, member 8	0.00717297	1.24246
CR353585	no hits	-	-	0.00720675	0.74865
TC227013	Unknown	-	-	0.00720771	0.511115
BU297099	no hits	-	-	0.00721182	0.748689
BU255433	Q789D2 : (Q789D2) Reverse transcriptase (Fragment)	-	-	0.00723798	0.617497
CO762404	brain_EST05596 Brain cDNA Library Gallus gallus cDNA 3', mRNA sequence [CO762404]	-	-	0.00726356	1.22244
CN234856	WLA104C05.ab1 WLbrain Gallus gallus cDNA 5', mRNA sequence [CN234856]	-	-	0.00726945	1.88195
AJ719629	Q5ZLV5 : (Q5ZLV5) Hypothetical protein	CNDP2	CNDP dipeptidase 2 (metallopeptidase M20 family)	0.00728792	1.103
BU464754	XP_426432 : gi:50748986:ref:XP_426432.1: PREDICTED: similar to KIAA1824 protein [Gallus gallus]	-	-	0.00729152	0.746464
AJ721021	O43684 : (O43684) Mitotic checkpoint protein BUB3	BUB3	budding uninhibited by benzimidazoles 3 homolog (yeast)	0.00732162	1.33833
CR385443	Q4RWT9 : (Q4RWT9) Chromosome 15 SCAF14981, whole genome shotgun sequence. (Fragment)	-	-	0.0073294	0.741092
BX929652	Gallus gallus finished cDNA, clone ChEST804m6. [BX929652]	CARKD*	carbohydrate kinase domain containing	0.007336	1.42253
BF724012	XP_417709 : gi:50759621:ref:XP_417709.1: PREDICTED: similar to CTP synthase (UTP--ammonia ligase) (CTP synthetase) [Gallus gallus]	-	-	0.00733722	1.42839
CR407453	Gallus gallus finished cDNA, clone ChEST786m6. [CR407453]	-	-	0.00734505	0.427801
CR389104	no hits	-	-	0.00735387	0.735936
BU284298	no hits	-	-	0.00736682	0.689852
AF062392	O93342 : (O93342) Matrix metalloproteinase	MMP27	matrix metallopeptidase 27	0.00737235	1.19593
M37336	P09481 : (P09481) Neuronal acetylcholine receptor protein, alpha-3 subunit precursor	CHRNA3	cholinergic receptor, nicotinic, alpha 3	0.0073726	0.633942
AJ720880	Gallus gallus mRNA for hypothetical protein, clone 28l23. [AJ720880]	GUSB*	glucuronidase, beta	0.00737296	0.874108
CD739823	XP_419458 : gi:50740425:ref:XP_419458.1: PREDICTED: similar to ATP-binding cassette, sub-family G (WHITE), member 8 [Gallus gallus]	-	-	0.0073744	1.15302
BX935003	Gallus gallus finished cDNA, clone ChEST986p17. [BX935003]	C1ORF163*	chromosome 1 open reading frame 163	0.00738136	1.1537
A_87_P040222	Unknown	-	-	0.00738363	0.615636
TC207164	AF042107 ribosomal protein S3a {Eimeria tenella;} , partial (34%) [TC207164]	-	-	0.00738404	1.32775
CR391666	no hits	-	-	0.0073849	0.646876
S81675	Q91436 : (Q91436) Tyrosinase	TYR*	tyrosinase (oculocutaneous albinism IA)	0.0074056	1.64848
MI0003708	gga-mir-489	-	-	0.00740656	1.038
CR388920	no hits	-	-	0.00741011	1.78431
BU317022	no hits	-	-	0.00742103	1.66297
CR405801	Gallus gallus finished cDNA, clone ChEST575g6. [CR405801]	-	-	0.00742241	0.588282
TC206047	Unknown	-	-	0.00744753	0.582681
BU257886	Q6DK75 : (Q6DK75) MGC69420 protein	-	-	0.00744984	0.761681
A_87_P040645	Unknown	-	-	0.00749867	0.835799
BU265008	no hits	-	-	0.00752792	1.50967
BU456851	no hits	-	-	0.00753968	0.831835
TC186695	RL2B_HUMAN (P62750) 60S ribosomal protein L23a, partial (92%) [TC186695]	-	-	0.00755258	1.35081
BI390388	ENSGALP00000014649 : ENSGALP00000014649 pep:novel chromosome:WASHUC1:17:10299075:10314488:1 gene:ENSGALG00000009014 transcript:ENSGALT00000014665	-	-	0.00755576	1.26358
AJ271386	Q9I993 : (Q9I993) Beta,beta-carotene 15,15&apos;-monooxygenase (Beta-carotene dioxygenase 1)	BCMO1	beta-carotene 15,15'-monooxygenase 1	0.00758895	0.435125
CR523694	Gallus gallus finished cDNA, clone ChEST23p6. [CR523694]	TINP1*	TGF beta-inducible nuclear protein 1	0.00759979	1.22645
M81779	P33150 : gi:416744:sp:P33150:CAD13_CHICK Cadherin-13 precursor (Truncated-cadherin) (T-cadherin) (T-cad) &gt;gnl:BL_ORD_ID:165452 gi:212709:gb:AAA49079.1: T-cadherin	CDH13	cadherin 13, H-cadherin (heart)	0.00761111	0.778704
AJ720666	Q5ZIW8 : (Q5ZIW8) Hypothetical protein	RRAS2	related RAS viral (r-ras) oncogene homolog 2	0.00761467	2.01986
AM066296	XP_422113 : gi:50750722:ref:XP_422113.1: PREDICTED: similar to hypothetical protein FLJ40597 [Gallus gallus]	-	-	0.00762471	0.537342
X17199	Chicken mRNA for nucleolin C23. [X17199]	NCL	nucleolin	0.0076281	1.44498
AJ812228	Q5QRU6 : (Q5QRU6) Eye-globin	-	-	0.00764082	1.27494
BU226902	XP_417852 : gi:50759985:ref:XP_417852.1: PREDICTED: similar to hypothetical protein FKSG32 [Gallus gallus]	-	-	0.00767217	1.20995
ENSGALT00000034883.1	no hits	-	-	0.00767609	0.20862
A_87_P040898	Unknown	-	-	0.00770404	0.647951
CR352692	no hits	-	-	0.00770492	0.724047
A_87_P041492	Unknown	-	-	0.0077057	1.45105
BU325823	XP_421665 : gi:50749502:ref:XP_421665.1: PREDICTED: similar to hypothetical protein [Gallus gallus]	-	-	0.00770815	1.38006
CO773246	testis_EST04343 Testis cDNA Library Gallus gallus cDNA 3', mRNA sequence [CO773246]	-	-	0.00770977	0.634867
BU479712	no hits	-	-	0.00773169	0.579219
TC200647	Unknown	-	-	0.00775109	1.18822
AF035677	XP_236103 : gi:62653542:ref:XP_236103.3: PREDICTED: similar to class I MHC-restricted T cell associated molecule [Rattus norvegicus]	CRTAM*	cytotoxic and regulatory T cell molecule	0.00775229	0.47978
CR523017	Q9ERE4 : gi:50400215:sp:Q9ERE4:GOLP3_RAT Golgi phosphoprotein 3 (Coat-protein GPP34) (Trans-Golgi protein GMx33) &gt;gnl:BL_ORD_ID:1337312 gi:11245455:gb:AAG33623.1: trans-Golgi protein GMx33 [Rattus norvegicus]	-	-	0.007765	0.852784
BU106680	no hits	-	-	0.00780525	1.23229
AJ729425	AJ729425 riken1 Gallus gallus cDNA clone 35f2r8, mRNA sequence [AJ729425]	-	-	0.00780905	0.706542
CR387504	XP_419507 : gi:50740602:ref:XP_419507.1: PREDICTED: similar to zinc finger protein 318; endocrine regulator [Gallus gallus]	-	-	0.00781001	0.790465
CK608311	no hits	-	-	0.00781253	0.255549
AJ720750	Q5ZIN4 : (Q5ZIN4) Hypothetical protein	PIAS2	protein inhibitor of activated STAT, 2	0.0078364	1.23508
BU216044	no hits	-	-	0.00783696	0.619618
TC214856	MYLE_HUMAN (O95424) MYLE protein (Dexamethasone-induced protein), partial (75%) [TC214856]	-	-	0.00784186	1.19945
TC224672	Q28464 (Q28464) Photolyase, partial (21%) [TC224672]	-	-	0.00784898	1.43614
CD761903	XP_420178 : gi:50745636:ref:XP_420178.1: PREDICTED: similar to Histone deacetylase 8 (HD8) [Gallus gallus]	-	-	0.00785003	1.30534
AJ721001	Q95N27 : (Q95N27) Protein phosphatase 1 regulatory inhibitor subunit 16B (TGF-beta-inhibited membrane-associated protein) (bTIMAP) (CAAX box protein TIMAP)	PPP1R16B	protein phosphatase 1, regulatory (inhibitor) subunit 16B	0.00793406	0.66347
AJ719327	ENSGALP00000026438 : ENSGALP00000026438 pep:novel chromosome:WASHUC1:1:113323208:113545725:1 gene:ENSGALG00000016420 transcript:ENSGALT00000026488	SH3KBP1	SH3-domain kinase binding protein 1	0.00793701	0.463185
AJ721080	Q9W793 : (Q9W793) Acetyl-CoA acetyltransferase 2	ACAT2	acetyl-Coenzyme A acetyltransferase 2	0.00794004	1.58867
BU372629	XP_418958 : gi:50734055:ref:XP_418958.1: PREDICTED: similar to RIO kinase 1 isoform 1; AD034 protein [Gallus gallus]	-	-	0.00794331	1.18637
BX932678	Gallus gallus finished cDNA, clone ChEST492o5. [BX932678]	C15ORF24*	chromosome 15 open reading frame 24	0.00794375	1.45489
AJ719623	Q5ZLW1 : (Q5ZLW1) Hypothetical protein	TARS	threonyl-tRNA synthetase	0.00795358	1.34084
X71786	Q92070 : (Q92070) Integrin beta 2 subunit (CD18) precursor	ITGB2	integrin, beta 2 (complement component 3 receptor 3 and 4 subunit)	0.00795728	0.748121
BU467087	Q8N5T2 : gi:59798964:sp:Q8N5T2:TBC19_HUMAN TBC1 domain family member 19 &gt;gnl:BL_ORD_ID:1123185 gi:21594859:gb:AAH31642.1: TBC1 domain family, member 19 [Homo sapiens]	-	-	0.00798579	1.50818
CF255149	mdvn124_g02 Marek's disease virus-infected spleen Gallus gallus cDNA, mRNA sequence [CF255149]	-	-	0.00799998	0.389813
CR523693	no hits	ETF1	eukaryotic translation termination factor 1	0.00800455	1.62854
CR733118	no hits	-	-	0.00800634	0.652508
AL588845	no hits	-	-	0.00800891	1.49783
D38026	Chicken mRNA for m-calpain large subunit (mCL), complete cds. [D38026]	CAPN2	calpain 2, (m/II) large subunit	0.0080274	0.688404
BX932160	no hits	-	-	0.00802959	1.39252
CR405965	Gallus gallus finished cDNA, clone ChEST586f12. [CR405965]	-	-	0.00803041	1.5167
TC201435	O70495 (O70495) Plenty-of-prolines-101, partial (3%) [TC201435]	-	-	0.00807325	0.844875
BU336001	Q08525 : (Q08525) Hypothetical protein	-	-	0.0080929	1.16174
CR338891	Gallus gallus finished cDNA, clone ChEST650i12. [CR338891]	GLIPR2*	GLI pathogenesis-related 2	0.00810469	0.63275
X64743	G.gallus RSFR mRNA. [X64743]	-	-	0.00811312	0.141064
CR354347	XP_420782 : gi:50747202:ref:XP_420782.1: PREDICTED: similar to Gag-Pro-Pol-Env protein [Gallus gallus]	-	-	0.00812484	0.354456
BU118028	P15786 : gi:127377:sp:P15786:MT1_COLLI Metallothionein-I (MT-1) &gt;gnl:BL_ORD_ID:151016 gi:86092:pir::S08190 metallothionein 1 - pigeon	-	-	0.00813053	2.09132
A_87_P039954	Unknown	-	-	0.00815424	1.55973
CR524162	no hits	-	-	0.008165	1.49624
BX934165	Gallus gallus finished cDNA, clone ChEST440l12. [BX934165]	MPPE1*	metallophosphoesterase 1	0.00817085	1.39967
D82364	Gallus gallus mRNA for a variant of TSC-22, complete cds. [D82364]	TSC22D1	TSC22 domain family, member 1	0.00818505	0.77195
TC202767	Unknown	-	-	0.00819271	1.45948
CV859782	gonad_EST07258 Embryonic gonad cDNA Library Gallus gallus cDNA 5', mRNA sequence [CV859782]	-	-	0.0082005	1.68143
BU248355	Q8GJ42 : (Q8GJ42) Beta-xylosidase B	-	-	0.00828897	1.2143
AF003631	O57405 : (O57405) 5,6-dihydroxyindole-2-carboxylic acid oxidase precursor (DHICA oxidase) (Tyrosinase-related protein 1) (TRP-1) (TRP1)	TYRP1	tyrosinase-related protein 1	0.00829828	1.66842
AJ720951	Q5ZI33 : (Q5ZI33) Hypothetical protein	KLHL7*	kelch-like 7 (Drosophila)	0.00835188	0.688771
TC205860	Unknown	-	-	0.00836501	0.922125
BX936082	Gallus gallus finished cDNA, clone ChEST491a10. [BX936082]	SYNE1*	spectrin repeat containing, nuclear envelope 1	0.00841679	0.501581
CR524170	Gallus gallus finished cDNA, clone ChEST901g1. [CR524170]	CEP290*	centrosomal protein 290kDa	0.00843887	0.867077
BU444205	no hits	-	-	0.00844234	1.98177
BU426292	P13609 : (P13609) Secretory granule proteoglycan core protein precursor (Mastocytoma proteoglycan core protein) (Serglycin)	-	-	0.00845478	0.654448
BX263323	no hits	-	-	0.00846009	0.694676
TC205351	HSNAKS4 Na,K-ATPase alpha subunit {Homo sapiens;} , partial (11%) [TC205351]	-	-	0.0084684	1.11595
CR524085	no hits	-	-	0.0084704	1.77658
BU307766	O43809 : (O43809) Pre-mRNA cleavage factor I 25 kDa subunit (Cleavage and polyadenylation specific factor 5, 25 kD subunit)	-	-	0.00847168	1.30039
CF256205	mdvn137_a11 Marek's disease virus-infected spleen Gallus gallus cDNA, mRNA sequence [CF256205]	-	-	0.00851671	0.77229
CR386481	XP_419326 : gi:50738613:ref:XP_419326.1: PREDICTED: similar to p53-associated parkin-like cytoplasmic protein; UbcH7-associated protein 1 [Gallus gallus]	CUL9	cullin 9	0.00852338	0.77388
AJ719967	Q6PE01 : (Q6PE01) WD-repeat protein 57	SNRNP40*	small nuclear ribonucleoprotein 40kDa (U5)	0.00852885	1.29698
MI0001226	gga-mir-7-2	-	-	0.00853829	1.28077
TC223849	Q789D2 (Q789D2) Reverse transcriptase (Fragment), partial (12%) [TC223849]	-	-	0.00857342	0.880657
CR524357	no hits	-	-	0.00858126	0.646745
CR391257	no hits	-	-	0.00858509	0.852001
CR386599	Gallus gallus finished cDNA, clone ChEST295d24. [CR386599]	-	-	0.00858927	1.81657
BU377399	no hits	-	-	0.00859165	0.418105
BI392229	pgp1n.pk007.d19 Normalized Chicken Pituitary [BI392229]	-	-	0.00859516	0.650628
AB160951	Q68BG1 : (Q68BG1) NAD-dependent deacetylase SIRT2	-	-	0.0086272	1.17292
AJ719966	Gallus gallus mRNA for hypothetical protein, clone 8n18. [AJ719966]	HDX	highly divergent homeobox	0.00863194	1.42483
CR523998	Gallus gallus finished cDNA, clone ChEST206m22. [CR523998]	IFT81	intraflagellar transport 81 homolog (Chlamydomonas)	0.0086335	1.76463
AJ720992	ENSRNOP00000035622 : ENSRNOP00000035622 pep:novel chromosome:RGSC3.4:4:21548297:21689564:-1 gene:ENSRNOG00000008463 transcript:ENSRNOT00000030224	RUNDC3B*	RUN domain containing 3B	0.00864646	0.454132
CO766853	spleen_EST02579 Spleen cDNA Library Gallus gallus cDNA 3', mRNA sequence [CO766853]	-	-	0.00865157	0.466454
CR388602	no hits	-	-	0.00867795	0.362422
CR523062	XP_685505 : gi:68359663:ref:XP_685505.1: PREDICTED: hypothetical protein XP_680413 [Danio rerio]	-	-	0.00869604	0.795123
AJ720133	Gallus gallus mRNA for hypothetical protein, clone 11d7. [AJ720133]	UCHL5	ubiquitin carboxyl-terminal hydrolase L5	0.00872426	1.5346
BX933615	Gallus gallus finished cDNA, clone ChEST944l11. [BX933615]	PSMA4*	proteasome (prosome, macropain) subunit, alpha type, 4	0.00873647	1.22359
U25823	P13216 : gi:113470:sp:P13216:ADX_CHICK Adrenodoxin, mitochondrial precursor (Adrenal ferredoxin) &gt;gnl:BL_ORD_ID:148906 gi:211099:gb:AAA48576.1: adrenodoxin precursor	-	-	0.00879155	1.17718
AF465270	Gallus gallus anticoagulant protein C precursor (PROC) mRNA, complete cds. [AF465270]	PROC	protein C (inactivator of coagulation factors Va and VIIIa)	0.00884498	0.843819
CR352803	no hits	-	-	0.00884712	0.379324
TC191641	Q6IRD5 (Q6IRD5) LOC298012 protein (Fragment), partial (6%) [TC191641]	-	-	0.00885235	1.34239
BX271198	Q91WV3 : (Q91WV3) Glucose-6-phosphatase, catalytic (Mus musculus adult male liver tumor cDNA, RIKEN full-length enriched library, clone:C730032P15 product:glucose-6-phosphatase, catalytic, full insert sequence) (Mus musculus 0 day neonate kidney cDNA	-	-	0.00888003	0.606392
AB160952	Gallus gallus sirt1 mRNA for NAD-dependent deacetylase SIRT1, complete cds. [AB160952]	SIRT1	sirtuin (silent mating type information regulation 2 homolog) 1 (S. cerevisiae)	0.00890633	0.771373
BU274112	no hits	-	-	0.00894078	1.25091
TC223199	Unknown	-	-	0.00896699	0.895553
AJ005071	O73895 : (O73895) Tapasin precursor (TPSN) (TPN) (TAP-binding protein) (TAP-associated protein)	TAPBP	TAP binding protein (tapasin)	0.00896988	0.732077
AJ851755	Gallus gallus mRNA for hypothetical protein, clone 27d23. [AJ851755]	-	-	0.00897214	1.41139
AJ851392	Q5F4A8 : (Q5F4A8) Hypothetical protein	-	-	0.00897399	1.74977
BX931540	XP_420604 : gi:50746675:ref:XP_420604.1: PREDICTED: similar to hypothetical protein FLJ38991 [Gallus gallus]	-	-	0.00897561	1.43548
BX270534	BX270534 AGENAE Gallus gallus multi-tissues normalized library (gcag) Gallus gallus cDNA clone gcag0018c.m.20 3prim, mRNA sequence [BX270534]	-	-	0.00898302	0.604835
TC197319	Unknown	-	-	0.00899674	1.7467
BU479520	ENSGALP00000017549 : ENSGALP00000017549 pep:novel chromosome:WASHUC1:5:41586198:41608219:1 gene:ENSGALG00000010806 transcript:ENSGALT00000017570	-	-	0.00899958	0.540819
CR386554	no hits	-	-	0.00902145	1.17791
CR406909	O15265 : (O15265) Ataxin-7 (Spinocerebellar ataxia type 7 protein)	ATXN7	ataxin 7	0.00902302	0.794514
TC190378	Q8AVE7 (Q8AVE7) 1i973-prov protein, partial (7%) [TC190378]	-	-	0.00902668	1.36945
CR385281	Gallus gallus finished cDNA, clone ChEST804c14. [CR385281]	-	-	0.00902812	1.45502
AF208228	Gallus gallus ribosomal protein S6 mRNA, partial cds. [AF208228]	RPS6*	ribosomal protein S6	0.00903904	1.51358
AJ721028	Gallus gallus mRNA for hypothetical protein, clone 32n8. [AJ721028]	GRPEL1	GrpE-like 1, mitochondrial (E. coli)	0.00905977	1.19128
BU458381	no hits	-	-	0.00907077	0.554756
CR524166	Gallus gallus finished cDNA, clone ChEST901n14. [CR524166]	-	-	0.0090723	1.37981
CR386940	Gallus gallus finished cDNA, clone ChEST164a18. [CR386940]	PTPLA	protein tyrosine phosphatase-like (proline instead of catalytic arginine), member A	0.00907293	1.46551
TC215793	Q5SK58 (Q5SK58) Pilus assembly protein PilC, partial (5%) [TC215793]	-	-	0.0090941	1.20677
CR523761	no hits	-	-	0.00909554	0.863825
BX931504	Q8MJK1 : (Q8MJK1) Chibby protein (PIGEA-14) (Cytosolic leucine-rich protein)	-	-	0.00909742	1.77264
AJ720080	Gallus gallus mRNA for hypothetical protein, clone 10e14. [AJ720080]	MESDC2	mesoderm development candidate 2	0.00909907	1.51911
BX932574	Gallus gallus finished cDNA, clone ChEST620o13. [BX932574]	-	-	0.00910109	1.4453
ENSGALT00000004341.2	no hits	-	-	0.00912491	1.18729
AJ720757	Q5ZIM7 : (Q5ZIM7) Hypothetical protein	TXNDC5	thioredoxin domain containing 5 (endoplasmic reticulum)	0.0091277	2.1839
A_87_P041400	Unknown	-	-	0.0091477	0.335714
BU268903	Q4SIE4 : (Q4SIE4) Chromosome 5 SCAF14581, whole genome shotgun sequence. (Fragment)	-	-	0.00920402	1.31041
AJ719669	Gallus gallus mRNA for hypothetical protein, clone 5b19. [AJ719669]	UQCRFS1	ubiquinol-cytochrome c reductase, Rieske iron-sulfur polypeptide 1	0.00920847	1.74339
BU142773	no hits	-	-	0.00921219	1.18544
CR407383	ENSGALP00000004477 : ENSGALP00000004477 pep:novel chromosome:WASHUC1:6:6070654:6488921:1 gene:ENSGALG00000002845 transcript:ENSGALT00000004486	-	-	0.00921551	1.19208
CR389682	XP_429641 : gi:50758801:ref:XP_429641.1: PREDICTED: hypothetical protein XP_429641 [Gallus gallus]	-	-	0.00921837	0.770531
BX950575	XP_420489 : gi:50746421:ref:XP_420489.1: PREDICTED: similar to ribosomal protein L34; 60S ribosomal protein L34 [Gallus gallus]	-	-	0.00923958	1.35431
CD730103	4038159 1GAL - Chicken Intestinal Lymphocyte Gallus gallus cDNA clone 1GAL_89D02 5', mRNA sequence [CD730103]	-	-	0.00925728	0.584832
CR390100	Gallus gallus finished cDNA, clone ChEST916e16. [CR390100]	BZRAP1*	benzodiazapine receptor (peripheral) associated protein 1	0.00925751	0.536525
AJ720484	Q5ZJF0 : (Q5ZJF0) Hypothetical protein	CKAP2	cytoskeleton associated protein 2	0.00927003	2.54929
BX935123	Q9D2K4 : (Q9D2K4) Mus musculus adult male testis cDNA, RIKEN full-length enriched library, clone:4921504K03 product:similar to PROTEIN KINASE NYD-SP5	-	-	0.00927677	1.43693
BU484694	XP_425280 : gi:50756803:ref:XP_425280.1: PREDICTED: similar to Adenosine A2a receptor [Gallus gallus]	-	-	0.00928507	0.568377
BX935781	Gallus gallus finished cDNA, clone ChEST38g12. [BX935781]	ERICH1*	glutamate-rich 1	0.0092857	1.43851
BU124424	Q9PU44 : (Q9PU44) Cytochrome P450	-	-	0.00928708	0.573194
BX263163	no hits	-	-	0.00931654	0.799219
A_87_P040164	Unknown	-	-	0.00932417	0.556964
CR406827	Gallus gallus finished cDNA, clone ChEST732h11. [CR406827]	-	-	0.00934005	0.838695
BU249486	XP_416862 : gi:50730354:ref:XP_416862.1: PREDICTED: similar to Granulocyte-macrophage colony-stimulating factor receptor alpha chain precursor (GM-CSF-R-alpha) (GMR) (CDw116) (CD116 antigen) [Gallus gallus]	-	-	0.00935609	0.32362
TC195609	Q94A92 (Q94A92) At1g75770/F10A5_10, partial (5%) [TC195609]	-	-	0.0093745	1.45133
CR387669	ENSGALP00000010824 : ENSGALP00000010824 pep:novel chromosome:WASHUC1:9:10064577:10128243:-1 gene:ENSGALG00000006704 transcript:ENSGALT00000010838	-	-	0.00938332	0.911282
BU381083	Q75NR8 : (Q75NR8) Zn/Cd transporter homolog	-	-	0.00939266	1.72815
M64990	P27607 : (P27607) Prostaglandin G/H synthase 2 precursor (Cyclooxygenase-2) (COX-2) (Prostaglandin-endoperoxide synthase 2) (Prostaglandin H2 synthase 2) (PGH synthase 2) (PGHS-2) (PHS II) (Mitogen-inducible PGHS)	PTGS2	prostaglandin-endoperoxide synthase 2 (prostaglandin G/H synthase and cyclooxygenase)	0.0093992	0.265452
BU222357	no hits	-	-	0.00940624	0.668671
BX935967	Gallus gallus finished cDNA, clone ChEST435k15. [BX935967]	STAU1*	staufen, RNA binding protein, homolog 1 (Drosophila)	0.00942658	1.20271
CR389310	Q6ZVA8 : (Q6ZVA8) Hypothetical protein FLJ42815	-	-	0.00942663	0.125076
CR353642	Gallus gallus finished cDNA, clone ChEST932h1. [CR353642]	RRM2	ribonucleotide reductase M2	0.00946176	1.77362
AJ719960	XP_422007 : gi:50750467:ref:XP_422007.1: PREDICTED: hypothetical protein XP_422007 [Gallus gallus]	-	-	0.0094641	1.5473
TC224483	Unknown	-	-	0.00946856	0.514995
BX271548	BX271548 AGENAE Gallus gallus multi-tissues normalized and once-subtracted cDNA library (gcal) Gallus gallus cDNA clone gcal0001c.f.20 5prim, mRNA sequence [BX271548]	-	-	0.00947265	0.706401
BX930541	no hits	C11ORF67	chromosome 11 open reading frame 67	0.00947439	1.75728
BU110911	no hits	-	-	0.00948878	0.653178
BX934962	XP_422493 : gi:50751644:ref:XP_422493.1: PREDICTED: similar to CDNA sequence BC027073 [Gallus gallus]	PARS2*	prolyl-tRNA synthetase 2, mitochondrial (putative)	0.00949072	1.22121
BI066423	pgf1n.pk008.b21 normalized chicken fat cDNA library Gallus gallus cDNA clone pgf1n.pk008.b21 5' similar to no significant hits (pLog(P) 4)G, mRNA sequence [BI066423]	-	-	0.00949151	1.55164
TC205865	F323639S20 ATP-binding cassette transporter G1 variant I {Homo sapiens;} , partial (13%) [TC205865]	-	-	0.00950088	1.74388
BU408447	no hits	-	-	0.00950185	1.82383
CR388699	XP_419489 : gi:50740533:ref:XP_419489.1: PREDICTED: similar to Tcte-1 peptide [Gallus gallus]	-	-	0.0095144	1.42444
TC217655	ATPZ_STRCO (P50015) ATP synthase protein I, partial (15%) [TC217655]	-	-	0.00952891	0.503238
BU392571	XP_421240 : gi:50748426:ref:XP_421240.1: PREDICTED: similar to putative phosphatase subunit [Gallus gallus]	-	-	0.00952963	1.1346
BX935638	XP_417302 : gi:50758531:ref:XP_417302.1: PREDICTED: similar to KIAA0681 protein [Gallus gallus]	L3MBTL	l(3)mbt-like (Drosophila)	0.0095382	0.689484
TC217999	O88276 (O88276) N-acetylglucosamine-6-O-sulfotransferase long form, partial (5%) [TC217999]	-	-	0.00956807	1.80981
BU305657	ENSGALP00000027139 : ENSGALP00000027139 pep:novel chromosome:WASHUC1:1:131196131:131318001:1 gene:ENSGALG00000016837 transcript:ENSGALT00000027190	-	-	0.00957029	1.37653
CD218114	XP_414726 : gi:50755387:ref:XP_414726.1: PREDICTED: similar to thioredoxin domain containing 3; spermatid-specific thioredoxin-2 protein [Gallus gallus]	-	-	0.00958087	1.57497
BU471600	XP_430519 : gi:50733098:ref:XP_430519.1: PREDICTED: hypothetical protein XP_430519 [Gallus gallus]	-	-	0.00958256	1.20444
AB083371	Q8AYP6 : (Q8AYP6) Glucose transporter type 8	SLC2A8	solute carrier family 2 (facilitated glucose transporter), member 8	0.00959059	0.675811
X73971	P53488 : (P53488) Actin-like protein 2 (Actin-related protein 2) (Actin-like protein ACTL)	ACTR2	ARP2 actin-related protein 2 homolog (yeast)	0.009594	1.59697
TC196899	ECT2_MOUSE (Q07139) ECT2 protein (Epithelial cell transforming sequence 2 oncogene), partial (9%) [TC196899]	-	-	0.0095965	1.92924
A_87_P039991	Unknown	-	-	0.00960067	1.2219
CR406881	XP_430468 : gi:50808515:ref:XP_430468.1: PREDICTED: hypothetical protein XP_430468 [Gallus gallus]	-	-	0.00962891	0.722553
TC224148	Unknown	-	-	0.00963129	1.31388
BU253517	Q16222 : (Q16222) UDP-N-acetylhexosamine pyrophosphorylase (Antigen X) (AGX) (Sperm-associated antigen 2) [Includes: UDP-N-acetylgalactosamine pyrophosphorylase (AGX-1); UDP-N-acetylglucosamine pyrophosphorylase (AGX-2)]	-	-	0.00963143	1.68886
CD734008	no hits	-	-	0.00963853	1.99336
CR388627	no hits	-	-	0.00964271	1.88215
BX935067	Q5EB23 : (Q5EB23) MGC97820 protein	TUBA4A	tubulin, alpha 4a	0.00965411	1.05023
TC211850	Unknown	-	-	0.00966145	1.46894
BX933970	Q6F6A1 : (Q6F6A1) Cathepsin L	CTSL2	cathepsin L2	0.00966738	0.35824
AJ720080	XP_413849 : gi:50753057:ref:XP_413849.1: PREDICTED: similar to mesoderm development candiate 2 [Gallus gallus]	MESDC2	mesoderm development candidate 2	0.00977251	1.41741
BX932848	Gallus gallus finished cDNA, clone ChEST268p9. [BX932848]	C3ORF75	chromosome 3 open reading frame 75	0.00977816	1.47212
CR407088	Gallus gallus finished cDNA, clone ChEST741e11. [CR407088]	-	-	0.00980065	0.720854
CR386631	Q76KB2 : (Q76KB2) Heparan sulfate 6-O-sulfotransferase	HS6ST1*	heparan sulfate 6-O-sulfotransferase 1	0.00980773	0.466757
BU479829	no hits	-	-	0.0098222	1.36696
BU452624	no hits	-	-	0.00984704	1.35866
BU278416	ENSGALP00000003697 : ENSGALP00000003697 pep:novel chromosome:WASHUC1:Un:39442145:39487923:-1 gene:ENSGALG00000002350 transcript:ENSGALT00000003705	-	-	0.00985086	2.04439
CR387426	Q58E89 : (Q58E89) Hypothetical protein	-	-	0.00987285	1.6333
BX932033	XP_414929 : gi:50755896:ref:XP_414929.1: PREDICTED: similar to Suppressor of cytokine signaling 1 (SOCS-1) (JAK-binding protein) (JAB) (STAT induced STAT inhibitor 1) (SSI-1) (Tec-interacting protein 3) (TIP-3) [Gallus gallus]	-	-	0.0098758	1.56499
TC204935	Q9N6S5 (Q9N6S5) 511.2, partial (4%) [TC204935]	-	-	0.00988086	1.67968
CR524355	no hits	-	-	0.00988593	0.437984
A_87_P040924	Unknown	-	-	0.00988613	1.34682
BU393818	no hits	-	-	0.00990266	1.5487
BU390859	no hits	-	-	0.0099107	0.596207
TC224238	Unknown	-	-	0.00991399	1.99829
CR387722	Q5BK01 : (Q5BK01) Hypothetical protein LOC499465	C6ORF186	chromosome 6 open reading frame 186	0.00992497	0.633508
BX271641	Q59H45 : (Q59H45) 1-phosphatidylinositol-4,5-bisphosphate phosphodiesterase gamma 2 variant (Fragment)	-	-	0.00998672	0.509398
CR354188	Gallus gallus finished cDNA, clone ChEST64j11. [CR354188]	D2HGDH	D-2-hydroxyglutarate dehydrogenase	0.0100435	1.3311
AJ487010	XP_421033 : gi:50747892:ref:XP_421033.1: PREDICTED: similar to Mucin 5B precursor (Mucin 5 subtype B, tracheobronchial) (High molecular weight salivary mucin MG1) (Sublingual gland mucin) [Gallus gallus]	-	-	0.0100489	0.659966
AF380350	Q90WI0 : (Q90WI0) Interferon regulatory factor 10	-	-	0.010081	1.36521
AJ720445	Gallus gallus mRNA for hypothetical protein, clone 17l24. [AJ720445]	UBAC1	UBA domain containing 1	0.010099	1.27679
AY700579	Gallus gallus oxysterol 7alpha-hydroxylase (CYP7B1) mRNA, partial cds. [AY700579]	CYP7B1	cytochrome P450, family 7, subfamily B, polypeptide 1	0.0101039	1.80003
TC197013	Q6PDT8 (Q6PDT8) NCOR1 protein (Fragment), partial (54%) [TC197013]	-	-	0.0101602	1.39369
AL585651	AL585651 BP Chicken Embryo Library Gallus gallus cDNA clone ROS027F07, mRNA sequence [AL585651]	-	-	0.0101653	0.641377
CF254391	mdvn115_d02 Marek's disease virus-infected spleen Gallus gallus cDNA, mRNA sequence [CF254391]	-	-	0.0101768	0.763112
CR386941	no hits	-	-	0.0101851	0.572662
AY139091	Q6YJI4 : (Q6YJI4) Rh type B glycoprotein RhBG	-	-	0.0102054	0.415573
CR353661	Gallus gallus finished cDNA, clone ChEST928i15. [CR353661]	HDAC10	histone deacetylase 10	0.0102093	1.56747
CR389572	Gallus gallus finished cDNA, clone ChEST533h5. [CR389572]	-	-	0.0102428	1.38706
BU202080	no hits	-	-	0.0102587	0.517931
BU455753	no hits	-	-	0.0102719	1.44956
TC204088	BC034733 SH3-domain binding protein 4 {Mus musculus;} , partial (24%) [TC204088]	-	-	0.0102986	0.812026
AJ719527	Q8K2C9 : (Q8K2C9) Butyrate-induced transcript 1	PTPLAD1	protein tyrosine phosphatase-like A domain containing 1	0.0103096	1.52038
TC227571	Q8U0C9 (Q8U0C9) Alkaline serine protease, partial (3%) [TC227571]	-	-	0.0103581	0.618294
BM487397	Q8K1S4 : (Q8K1S4) Netrin receptor UNC5A precursor (Unc-5 homolog A) (Unc-5 homolog 1)	-	-	0.0103604	0.709959
CO770501	XP_417774 : gi:50759770:ref:XP_417774.1: PREDICTED: similar to tektin 2; testicular tektin B1-like protein [Gallus gallus]	-	-	0.0103632	1.30871
AJ720895	XP_224848 : gi:62662652:ref:XP_224848.3: PREDICTED: similar to hypothetical protein [Rattus norvegicus]	C4ORF41	chromosome 4 open reading frame 41	0.0103672	0.714176
AJ720055	Q8BWW1 : (Q8BWW1) Mus musculus 12 days embryo spinal cord cDNA, RIKEN full-length enriched library, clone:C530047H05 product:EUKARYOTIC TRANSLATION INITIATION FACTOR 3 SUBUNIT 7 (EIF-3 ZETA) (EIF3 P66) homolog (Eukaryotic translation initiation facto	FOXRED2*	FAD-dependent oxidoreductase domain containing 2	0.0103875	1.23894
CR353202	Q9CQ45 : (Q9CQ45) SPUF protein precursor (Secreted protein of unknown function)	NENF	neuron derived neurotrophic factor	0.0103932	1.76561
BX934025	XP_413895 : gi:50753192:ref:XP_413895.1: PREDICTED: similar to spastic paraplegia 21 homolog [Gallus gallus]	SPG21*	spastic paraplegia 21 (autosomal recessive, Mast syndrome)	0.0104372	1.14976
BU464403	XP_422434 : gi:50751512:ref:XP_422434.1: PREDICTED: similar to TOE1 homolog [Gallus gallus]	-	-	0.0104549	1.44472
CN778373	XP_419854 : gi:50744738:ref:XP_419854.1: PREDICTED: similar to SNX14 protein [Gallus gallus]	-	-	0.0104739	1.25684
CR523870	Q4RI27 : (Q4RI27) Chromosome 8 SCAF15044, whole genome shotgun sequence	-	-	0.0104827	0.61958
BQ037640	no hits	-	-	0.0104859	0.523936
AJ720627	ENSDARP00000058301 : ENSDARP00000058301 pep:novel scaffold:ZFISH5:Zv5_scaffold1379:234235:249582:1 gene:ENSDARG00000039861 transcript:ENSDART00000058302	CCDC61	coiled-coil domain containing 61	0.010492	0.766214
AB052159	Q90ZI1 : (Q90ZI1) PCAF (Fragment)	KAT2B	K(lysine) acetyltransferase 2B	0.0104967	0.694828
BG710161	XP_417649 : gi:50759445:ref:XP_417649.1: PREDICTED: similar to F-box only protein 6 b [Gallus gallus]	-	-	0.0104991	0.64221
BU469746	no hits	-	-	0.0105023	0.568677
BU327134	XP_422239 : gi:50751059:ref:XP_422239.1: PREDICTED: similar to kinesin-associated protein 3; smg GDS-associated protein; small G protein GDP dissociation stimulator [Gallus gallus]	-	-	0.0105195	1.87423
ENSGALT00000026421.2	no hits	-	-	0.0105318	1.17254
BX935109	Q5ZL96 : (Q5ZL96) Hypothetical protein	-	-	0.0105371	0.66403
BU278555	XP_421811 : gi:50749951:ref:XP_421811.1: PREDICTED: similar to B cell RAG associated protein; N-acetylgalactosamine 4-sulfate 6-O-sulfotransferase [Gallus gallus]	-	-	0.0105432	1.73714
AJ851546	Q9UNN9 : (Q9UNN9) Ras activator RasGRP	RASGRP1	RAS guanyl releasing protein 1 (calcium and DAG-regulated)	0.0105479	0.596837
TC227594	Q6YLV8 (Q6YLV8) Krueppel-like factor 15, partial (21%) [TC227594]	-	-	0.0105671	0.709589
BU229387	Q86Y33 : (Q86Y33) G6VTS76519	-	-	0.0105822	1.90302
AJ720012	Q5ZKS2 : (Q5ZKS2) Hypothetical protein	RHOF	ras homolog gene family, member F (in filopodia)	0.0105837	0.585967
X92112	G.gallus mRNA for guanylate-binding protein. [X92112]	-	-	0.0106392	0.143873
BX259626	P20308 : (P20308) Feather keratin IV (Keratin gene A protein) (F-ker)	-	-	0.0106472	0.729149
X69190	Q04584 : (Q04584) Zyxin	ZYX	zyxin	0.0106592	0.370309
A_87_P039855	Unknown	-	-	0.0106624	0.74258
CR405890	Q18420 : (Q18420) Hypothetical protein max-1	-	-	0.0106775	1.7431
U92461	Gallus gallus putative recombination factor (GdRAD54) mRNA, partial cds. [U92461]	RAD54L	RAD54-like (S. cerevisiae)	0.0107085	1.9237
CR390648	XP_425792 : gi:50760103:ref:XP_425792.1: PREDICTED: similar to Transmembrane protein 24 (DLNB23 protein), partial [Gallus gallus]	-	-	0.0107273	0.791416
BU296419	no hits	-	-	0.0107333	2.19483
TC227262	Unknown	-	-	0.0107453	0.85283
AJ719944	Gallus gallus mRNA for hypothetical protein, clone 8k6. [AJ719944]	POLL	polymerase (DNA directed), lambda	0.0107476	0.725933
AJ851444	Q5F456 : (Q5F456) Hypothetical protein	PTBP1	polypyrimidine tract binding protein 1	0.0107644	0.858213
BX950271	O43324 : (O43324) Eukaryotic translation elongation factor 1 epsilon-1 (Multisynthetase complex auxiliary component p18) (Elongation factor p18)	EEF1E1	eukaryotic translation elongation factor 1 epsilon 1	0.0107877	1.5399
CR389744	no hits	-	-	0.0107936	1.44588
CR406676	no hits	-	-	0.0108463	1.24269
CV858553	gonad_EST06029 Embryonic gonad cDNA Library Gallus gallus cDNA 5', mRNA sequence [CV858553]	-	-	0.0108485	0.885404
DR426644	no hits	-	-	0.010864	1.47745
CD762533	XP_695164 : gi:68364392:ref:XP_695164.1: PREDICTED: similar to putative CDT1 protein [Danio rerio]	-	-	0.0108658	1.67132
BX933592	Gallus gallus finished cDNA, clone ChEST53h23. [BX933592]	-	-	0.0108894	0.475037
BU245444	XP_424811 : gi:50761712:ref:XP_424811.1: PREDICTED: similar to programmed cell death 1 ligand 1 [Gallus gallus]	-	-	0.0108964	0.397884
TC194929	Q869B6 (Q869B6) 6-phosphogluconolactonase, partial (7%) [TC194929]	-	-	0.0108974	0.818625
CR406405	no hits	-	-	0.0109099	0.708129
ENSGALT00000012064.2	no hits	-	-	0.0109138	0.352433
AM066083	AM066083 Chicken immune 2 - CSEQRBN29 Gallus gallus cDNA clone C0000466D15_T7, mRNA sequence [AM066083]	-	-	0.0109164	1.13957
AJ442198	XP_423818 : gi:50795933:ref:XP_423818.1: PREDICTED: similar to immunoglobulin-like receptor CHIR-B3 precursor [Gallus gallus]	-	-	0.0109226	0.824179
BU287634	no hits	-	-	0.0109336	0.628172
CR352622	Gallus gallus finished cDNA, clone ChEST149b5. [CR352622]	GRSF1	G-rich RNA sequence binding factor 1	0.0109828	1.32981
CR338696	Gallus gallus finished cDNA, clone ChEST1009l3. [CR338696]	-	-	0.0110285	1.54775
BX950321	Gallus gallus finished cDNA, clone ChEST978c20. [BX950321]	CD99 (includes EG:4267)	CD99 molecule	0.0110308	0.381042
AY567829	Gallus gallus mannan-binding lectin associated serine protease 3 mRNA, complete cds. [AY567829]	MASP1	mannan-binding lectin serine peptidase 1 (C4/C2 activating component of Ra-reactive factor)	0.011037	1.39665
TC188276	Unknown	-	-	0.0110399	0.74299
BX934871	Gallus gallus finished cDNA, clone ChEST153k8. [BX934871]	ALDH2	aldehyde dehydrogenase 2 family (mitochondrial)	0.0110434	1.45323
CD732483	4043157 1GAL - Chicken Intestinal Lymphocyte Gallus gallus cDNA clone 1GAL_31C08 5', mRNA sequence [CD732483]	-	-	0.0110504	2.09316
AJ005933	Q9PU55 : (Q9PU55) Lymphoid transcription factor	IKZF3	IKAROS family zinc finger 3 (Aiolos)	0.0110529	1.66364
TC194735	Q9YH86 (Q9YH86) Ip3ka protein , partial (11%) [TC194735]	-	-	0.0111397	1.66151
BU210485	XP_427082 : gi:50770552:ref:XP_427082.1: PREDICTED: similar to minichromosome maintenance protein 10 isoform 2; homolog of yeast MCM10 [Gallus gallus]	-	-	0.0111434	1.23627
AJ721025	Q5ZHV9 : (Q5ZHV9) Hypothetical protein	SH3BP2	SH3-domain binding protein 2	0.0111576	0.308988
CR389150	no hits	-	-	0.0111936	1.2223
AJ450706	XP_424734 : gi:50761493:ref:XP_424734.1: PREDICTED: similar to Mitogen-activated protein kinase kinase kinase 1 (MAPK/ERK kinase kinase 1) (MEK kinase 1) (MEKK 1) [Gallus gallus]	-	-	0.011238	0.651516
CR388694	Gallus gallus finished cDNA, clone ChEST884e18. [CR388694]	-	-	0.0112529	1.04252
BU244576	ENSGALP00000000347 : ENSGALP00000000347 pep:novel chromosome:WASHUC1:Un:20627525:20628398:1 gene:ENSGALG00000000266 transcript:ENSGALT00000000348	-	-	0.0112599	1.42713
TC205536	Q6S5B0 (Q6S5B0) DNA-dependent protein kinase catalytic subunit (Fragment), partial (17%) [TC205536]	-	-	0.0112665	1.31202
CR387770	XP_418247 : gi:50761134:ref:XP_418247.1: PREDICTED: similar to KIAA0561 protein [Gallus gallus]	-	-	0.0112882	0.611011
TC205965	Unknown	-	-	0.0112917	1.82781
BU128314	XP_416455 : gi:50729162:ref:XP_416455.1: PREDICTED: similar to CAP-binding protein complex interacting protein 1 isoform a [Gallus gallus]	-	-	0.0113121	0.793237
X53828	P00340 : (P00340) L-lactate dehydrogenase A chain (LDH-A)	LDHA	lactate dehydrogenase A	0.0113203	0.835648
BU450825	no hits	-	-	0.0113257	0.616103
BX934840	XP_418344 : gi:50731726:ref:XP_418344.1: PREDICTED: similar to CG15738-PA [Gallus gallus]	-	-	0.0113764	1.40151
ENSGALT00000014537.2	no hits	-	-	0.0113868	1.44208
BX935425	no hits	-	-	0.0114009	1.45183
CN234630	RJB103C11.ab1 RJtestis Gallus gallus cDNA 5', mRNA sequence [CN234630]	-	-	0.0114213	1.21437
BX258583	no hits	-	-	0.0114281	0.683365
TC202559	Unknown	-	-	0.011435	1.21229
CD762655	GGEZSM1026H10.g Somite associated with neural tube - SM1 Gallus gallus cDNA clone GGEZSM1026H10, mRNA sequence [CD762655]	-	-	0.0114434	1.1633
CR407176	Gallus gallus finished cDNA, clone ChEST745g24. [CR407176]	-	-	0.0114547	0.778293
AJ720675	ENSGALP00000017496 : ENSGALP00000017496 pep:novel chromosome:WASHUC1:2:26033818:26080808:1 gene:ENSGALG00000010770 transcript:ENSGALT00000017517	SCIN	scinderin	0.011459	0.331446
TC204956	Q8MKF9 (Q8MKF9) Retinitis pigmentosa GTPase regulator (Fragment), partial (5%) [TC204956]	-	-	0.0114708	0.724311
TC218644	Q7RZ62 (Q7RZ62) Predicted protein (Related to ribosomal protein YmL11, mitochondrial), partial (5%) [TC218644]	-	-	0.0114762	0.548367
BX273736	BX273736 AGENAE Gallus gallus multi-tissues normalized and once-subtracted cDNA library (gcal) Gallus gallus cDNA clone gcal0005c.i.16 3prim, mRNA sequence [BX273736]	-	-	0.0114812	0.819396
CV857672	gonad_EST05148 Embryonic gonad cDNA Library Gallus gallus cDNA 5', mRNA sequence [CV857672]	-	-	0.0114822	1.42249
AJ720263	Gallus gallus mRNA for hypothetical protein, clone 13l3. [AJ720263]	C15ORF44	chromosome 15 open reading frame 44	0.0115008	1.56142
TC204712	Unknown	-	-	0.0115177	0.669567
A_87_P041733	Unknown	-	-	0.011518	0.942289
BU118929	XP_422604 : gi:50751990:ref:XP_422604.1: PREDICTED: similar to delta-notch-like EGF repeat-containing transmembrane protein [Gallus gallus]	-	-	0.0115229	0.71673
AJ719812	Q5ZLC2 : (Q5ZLC2) Hypothetical protein	L3MBTL2	l(3)mbt-like 2 (Drosophila)	0.0115491	1.35325
TC225465	Unknown	-	-	0.0115495	1.11803
BU345414	no hits	-	-	0.0115505	1.38494
AJ720950	Gallus gallus mRNA for hypothetical protein, clone 30m16. [AJ720950]	-	-	0.0115629	0.539567
U78111	Gallus gallus testis specific AQ mRNA, complete cds. [U78111]	C1ORF158	chromosome 1 open reading frame 158	0.0115887	1.7298
CR385216	ENSDARP00000022490 : ENSDARP00000022490 pep:novel chromosome:ZFISH5:5:26534563:26537289:1 gene:ENSDARG00000021101 transcript:ENSDART00000026717	-	-	0.0115929	1.6095
AJ720484	Gallus gallus mRNA for hypothetical protein, clone 18l13. [AJ720484]	CKAP2	cytoskeleton associated protein 2	0.0115963	2.14475
BU410557	no hits	-	-	0.0116417	1.46628
CR406313	Gallus gallus finished cDNA, clone ChEST536g11. [CR406313]	KIF20A*	kinesin family member 20A	0.0116628	1.54186
BX929315	Q9Y384 : (Q9Y384) CGI-75 protein	-	-	0.0117205	1.3592
TC227486	Unknown	-	-	0.0117235	0.629269
BX935134	Gallus gallus finished cDNA, clone ChEST869g8. [BX935134]	-	-	0.0117243	1.53934
BU283406	no hits	-	-	0.0117378	1.33147
ENSGALT00000032251.1	no hits	-	-	0.0117512	1.31571
CR386543	ENSGALP00000001837 : ENSGALP00000001837 pep:novel chromosome:WASHUC1:16_random:989692:991721:1 gene:ENSGALG00000001212 transcript:ENSGALT00000001839	-	-	0.0117937	1.48725
CR386137	XP_422516 : gi:50751694:ref:XP_422516.1: PREDICTED: hypothetical protein XP_422516 [Gallus gallus]	-	-	0.0118142	0.609328
CR390720	Gallus gallus finished cDNA, clone ChEST596c2. [CR390720]	RILP	Rab interacting lysosomal protein	0.0118519	0.612615
CR524126	Gallus gallus finished cDNA, clone ChEST649m23. [CR524126]	IARS*	isoleucyl-tRNA synthetase	0.0118646	1.64365
BU204256	no hits	-	-	0.0118664	0.17973
AJ720945	Q5ZI39 : (Q5ZI39) Hypothetical protein	PLS3	plastin 3 (T isoform)	0.011874	2.18945
BU345357	no hits	-	-	0.0118929	0.750496
CR390031	XP_421565 : gi:50749276:ref:XP_421565.1: PREDICTED: similar to hypothetical protein [Gallus gallus]	MYPN	myopalladin	0.0118993	0.47166
CR389655	Gallus gallus finished cDNA, clone ChEST435m10. [CR389655]	RRP7A*	ribosomal RNA processing 7 homolog A (S. cerevisiae)	0.0119275	1.79297
TC187687	Q5RJL2 (Q5RJL2) MGC105570 protein, partial (89%) [TC187687]	-	-	0.0119545	1.42435
CO767199	spleen_EST02925 Spleen cDNA Library Gallus gallus cDNA 3', mRNA sequence [CO767199]	-	-	0.0119738	0.190448
BU456843	no hits	-	-	0.0119851	1.47225
BX932210	Q6CS85 : (Q6CS85) Similar to sgd:S0004411 Saccharomyces cerevisiae YLR419w	-	-	0.0119956	1.41584
U20338	Q90643 : (Q90643) Interferon regulatory factor 3 (IRF-3)	IRF7	interferon regulatory factor 7	0.0119968	0.711735
X84043	G.gallus mRNA for hepatocyte growth factor-like/macrophage stimulating protein. [X84043]	MST1	macrophage stimulating 1 (hepatocyte growth factor-like)	0.0120061	0.557382
TC212568	Unknown	-	-	0.012015	1.67696
CR352843	Q5ZMS3 : (Q5ZMS3) Hypothetical protein	EIF2S3*	eukaryotic translation initiation factor 2, subunit 3 gamma, 52kDa	0.0120164	2.00891
AF064462	Gallus gallus transcription factor LEF-1 (Lef-1) mRNA, complete cds. [AF064462]	LEF1*	lymphoid enhancer-binding factor 1	0.012017	1.50793
A_87_P039841	Unknown	-	-	0.01203	1.37372
AJ720216	no hits	FAM105A	family with sequence similarity 105, member A	0.0120491	0.571605
BU327873	XP_413940 : gi:50753286:ref:XP_413940.1: PREDICTED: similar to hypothetical protein FLJ21439 [Gallus gallus]	-	-	0.0120639	0.906321
BU423097	XP_420035 : gi:50745232:ref:XP_420035.1: PREDICTED: similar to peptide methionine sulfoxide reductase [Gallus gallus]	-	-	0.012098	1.31662
NP347381	GB:U77715.1:AAD10203.1 POU [Gallus gallus] [NP347381]	-	-	0.0121066	1.5694
CD736630	Q4T8L3 : (Q4T8L3) Chromosome undetermined SCAF7772, whole genome shotgun sequence. (Fragment)	-	-	0.0121129	0.567645
A_87_P040120	Unknown	-	-	0.0121149	0.513337
BX932892	Q4V9I3 : (Q4V9I3) Hypothetical protein	-	-	0.0121177	0.789512
BX936026	XP_425725 : gi:50759065:ref:XP_425725.1: PREDICTED: similar to Serine/threonine-protein kinase 6 (Serine/threonine kinase 15) (Aurora/IPL1-related kinase 1) (Aurora-related kinase 1) (hARK1) (Aurora-A) (Breast-tumor-amplified kinase) [Gallus gallus]	-	-	0.012141	1.68295
BX935063	ENSGALP00000007498 : ENSGALP00000007498 pep:novel chromosome:WASHUC1:14:6498960:6505198:1 gene:ENSGALG00000004714 transcript:ENSGALT00000007510	CPSF4	cleavage and polyadenylation specific factor 4, 30kDa	0.0121629	1.42067
BU348931	no hits	-	-	0.0121958	1.61433
BX932931	Q8TCA0 : (Q8TCA0) FLJ10751 protein, isoform 1 (Hypothetical protein FLJ37415) (LKKM2429) (Leucine rich repeat containing 20)	-	-	0.0122056	1.80153
A_87_P040900	Unknown	-	-	0.0122118	1.39479
MI0001203	gga-mir-215	-	-	0.0122252	1.24192
BU469743	no hits	-	-	0.0122255	0.286643
CR386090	Gallus gallus finished cDNA, clone ChEST471f12. [CR386090]	WIPF1*	WAS/WASL interacting protein family, member 1	0.0122308	0.44225
BX929890	Gallus gallus finished cDNA, clone ChEST655p16. [BX929890]	GGCT	gamma-glutamyl cyclotransferase	0.0122362	1.44881
D45416	Gallus gallus mRNA for neuropilin precursor, complete cds. [D45416]	NRP1	neuropilin 1	0.0122421	0.595684
BX931191	Q9C002 : (Q9C002) Normal mucosa of esophagus specific gene 1 protein (FOAP-11 protein)	-	-	0.0122514	0.64021
CR523802	Q6IDD9 : (Q6IDD9) Sterile alpha and TIR motif containing protein 1 (Tir-1 homolog)	-	-	0.0122744	0.750018
TC217460	Unknown	-	-	0.0122775	0.785821
BU353009	no hits	-	-	0.0122862	2.17071
U06848	Gallus gallus transcriptional enhancer factor isoform 1A' (TEF-1) mRNA. [U06848]	TEAD4	TEA domain family member 4	0.0122883	0.912471
AJ851673	Gallus gallus mRNA for hypothetical protein, clone 16k9. [AJ851673]	ITM2A	integral membrane protein 2A	0.0123166	0.764257
BU234163	no hits	-	-	0.0123276	2.05214
Y11472	G.gallus mRNA for CD8 alpha chain, substrain H7. [Y11472]	CD8A*	CD8a molecule	0.0123354	0.718791
BX934883	Q6P8F7 : (Q6P8F7) Fructose-1,6-bisphosphatase	FBP1	fructose-1,6-bisphosphatase 1	0.0123568	0.340294
TC204241	MMLAMA4 Laminin alpha 4 {Mus musculus;} , partial (10%) [TC204241]	-	-	0.0123625	1.64048
A_87_P041676	Unknown	-	-	0.0123938	1.51729
CR354345	Q56A55 : (Q56A55) Hypothetical protein zgc:113037	-	-	0.0124101	1.26337
CR387170	Gallus gallus finished cDNA, clone ChEST265n11. [CR387170]	ING1*	inhibitor of growth family, member 1	0.0124189	1.22821
CR387757	no hits	-	-	0.0124233	0.282685
AL587716	AL587716 BP Chicken Brain Library Gallus gallus cDNA clone ROS061B10, mRNA sequence [AL587716]	-	-	0.0124307	0.686111
BU381549	no hits	-	-	0.0124341	0.804273
BX936168	XP_418430 : gi:50731952:ref:XP_418430.1: PREDICTED: similar to N-myc downstream regulated gene 1; differentiation-related gene 1 protein; N-myc downstream regulated gene 1 protein; tunicamycin-responsive protein; nickel-specific induction protein Cap43; p	NDRG1*	N-myc downstream regulated 1	0.0124371	0.343985
AJ851547	Q5F3V3 : (Q5F3V3) Hypothetical protein	PDS5A	PDS5, regulator of cohesion maintenance, homolog A (S. cerevisiae)	0.0124582	0.860373
ENSGALT00000016442.1	no hits	-	-	0.0124786	0.88456
BU217132	XP_424420 : gi:50806369:ref:XP_424420.1: PREDICTED: similar to KIAA1281 protein [Gallus gallus]	-	-	0.0125099	0.506594
X61193	P27043 : (P27043) Angiogenin precursor (Ribonuclease A)	-	-	0.0125103	0.197801
BX934939	Gallus gallus finished cDNA, clone ChEST153c8. [BX934939]	-	-	0.0125127	0.575242
CR387037	Gallus gallus finished cDNA, clone ChEST428f4. [CR387037]	-	-	0.0125245	0.657873
CV860196	gonad_EST07672 Embryonic gonad cDNA Library Gallus gallus cDNA 5', mRNA sequence [CV860196]	-	-	0.0125472	1.68394
CF256032	no hits	-	-	0.0125539	0.835317
AJ535114	Q7T2H2 : (Q7T2H2) Fibroblast growth factor receptor-like 1 precursor	FGFRL1	fibroblast growth factor receptor-like 1	0.0125558	1.5759
A_87_P041600	Unknown	-	-	0.012579	0.891055
BU213505	XP_419597 : gi:50741473:ref:XP_419597.1: PREDICTED: similar to PHD finger protein 10 isoform a; PHD zinc finger protein XAP135 [Gallus gallus]	-	-	0.0125983	0.762365
TC206495	Unknown	-	-	0.0126195	1.35897
CR389764	no hits	XPO5*	exportin 5	0.0126276	1.39232
BX933316	XP_694372 : gi:68358278:ref:XP_694372.1: PREDICTED: similar to SRC-like-adapter (Src-like-adapter protein 1) (mSLAP) [Danio rerio]	-	-	0.0126318	1.20235
AJ720803	Q5ZII1 : (Q5ZII1) Hypothetical protein	RPL4	ribosomal protein L4	0.0126918	1.47755
UL26	UL26	-	-	0.0126922	0.211836
CR523397	Q9H9S5 : (Q9H9S5) Fukutin-related protein	-	-	0.0127166	0.897658
BU263232	XP_421101 : gi:50748091:ref:XP_421101.1: PREDICTED: similar to astacin like metalloendopeptidase [Gallus gallus]	-	-	0.0127267	1.45605
AJ720215	Gallus gallus mRNA for hypothetical protein, clone 12m19. [AJ720215]	PAAF1	proteasomal ATPase-associated factor 1	0.0127414	1.45023
CR388748	no hits	-	-	0.0128174	0.66492
X89245	Q90977 : (Q90977) Transcription factor E2F1 (E2F-1)	E2F1	E2F transcription factor 1	0.0128255	1.41537
CR338985	Gallus gallus finished cDNA, clone ChEST504a3. [CR338985]	LIMS2	LIM and senescent cell antigen-like domains 2	0.0128301	0.842185
TC200466	Q789D2 (Q789D2) Reverse transcriptase (Fragment), partial (32%) [TC200466]	-	-	0.0128356	0.417365
BU475432	XP_425767 : gi:50759669:ref:XP_425767.1: PREDICTED: similar to KIAA1555 protein [Gallus gallus]	-	-	0.0128424	0.543897
BX933420	Gallus gallus finished cDNA, clone ChEST63h18. [BX933420]	PDCD5*	programmed cell death 5	0.0128596	1.31013
BU247226	no hits	-	-	0.012863	0.826148
A_87_P041547	Unknown	-	-	0.012871	0.768456
TC197576	Unknown	-	-	0.0128853	1.72776
CR406569	ENSGALP00000018110 : ENSGALP00000018110 pep:novel chromosome:WASHUC1:4:46649798:46777109:-1 gene:ENSGALG00000011124 transcript:ENSGALT00000018132	-	-	0.0128899	0.354895
A_87_P039897	Unknown	-	-	0.0128915	1.85494
BX931390	XP_418657 : gi:50732485:ref:XP_418657.1: PREDICTED: similar to hypothetical protein FLJ11767 [Gallus gallus]	EFCAB1	EF-hand calcium binding domain 1	0.0129175	1.33933
U26645	Gallus gallus bcl-x (bcl-x) mRNA, complete cds. [U26645]	BCL2L1	BCL2-like 1	0.0129444	1.18615
AJ851421	Q6P7J8 : (Q6P7J8) Serine/threonine kinase 11 interacting protein	STK11IP	serine/threonine kinase 11 interacting protein	0.0129563	0.857432
BU267679	ENSGALP00000004126 : ENSGALP00000004126 pep:novel chromosome:WASHUC1:6:4502354:4522615:-1 gene:ENSGALG00000002624 transcript:ENSGALT00000004135	-	-	0.0129783	1.30819
M61145	Gallus gallus prion-like protein mRNA, complete cds. [M61145]	PRNP	prion protein	0.0130101	0.137003
BU452288	XP_421496 : gi:50749128:ref:XP_421496.1: PREDICTED: similar to multimerin 2; EMILIN-like protein EndoGlyx-1; elastin microfibril interfacer 3 [Gallus gallus]	-	-	0.0130153	0.616527
DQ303427	XP_426200 : gi:50744976:ref:XP_426200.1: PREDICTED: similar to lengsin [Gallus gallus]	LGSN	lengsin, lens protein with glutamine synthetase domain	0.0130212	1.2688
CN227210	RJB015C07.ab1 RJtestis Gallus gallus cDNA 5', mRNA sequence [CN227210]	-	-	0.0130328	0.71625
X64711	Q05502 : (Q05502) Homeobox protein PRH (Hematopoietically expressed homeobox)	HHEX	hematopoietically expressed homeobox	0.0130476	0.373196
CR387740	Gallus gallus finished cDNA, clone ChEST534b21. [CR387740]	-	-	0.0130545	0.61256
AJ851699	Gallus gallus mRNA for hypothetical protein, clone 19b13. [AJ851699]	-	-	0.013055	1.57792
A_87_P040446	Unknown	-	-	0.0130749	1.38499
AF178529	Gallus gallus Rad54b (RAD54B) mRNA, complete cds. [AF178529]	RAD54B	RAD54 homolog B (S. cerevisiae)	0.0130816	1.81348
CR385236	no hits	-	-	0.0130944	1.4429
AF230193	Gallus gallus TGF-beta signal transducer Smad8 mRNA, partial cds. [AF230193]	SMAD9	SMAD family member 9	0.0131008	1.44617
BX931664	ENSGALP00000017780 : ENSGALP00000017780 pep:novel chromosome:WASHUC1:2:30248229:30265580:1 gene:ENSGALG00000010938 transcript:ENSGALT00000017801	KLHL7*	kelch-like 7 (Drosophila)	0.0131041	0.694137
TC203800	Unknown	-	-	0.01311	1.46115
CR389772	no hits	-	-	0.0131711	0.476239
BX934766	XP_420890 : gi:50747476:ref:XP_420890.1: PREDICTED: similar to gamma-SNAP-associated factor 1; Rab11-interacting protein [Gallus gallus]	RAB11FIP5	RAB11 family interacting protein 5 (class I)	0.013177	1.26563
AJ294706	Q9DEQ7 : (Q9DEQ7) NADH-cytochrome b5 reductase (Fragment)	CYB5R2*	cytochrome b5 reductase 2	0.013197	1.27616
TC201631	Q789D2 (Q789D2) Reverse transcriptase (Fragment), partial (4%) [TC201631]	-	-	0.0132081	0.879708
CR406449	XP_415938 : gi:50727986:ref:XP_415938.1: PREDICTED: similar to ATP-binding cassette, sub-family D, member 2 (Adrenoleukodystrophy related protein) (hALDR) (Adrenoleukodystrophy-like 1) [Gallus gallus]	ABCD2	ATP-binding cassette, sub-family D (ALD), member 2	0.0132094	0.497923
AJ448766	no hits	-	-	0.0132213	0.631439
BU388785	no hits	-	-	0.0132235	0.76479
X16532	Chicken MRLC mRNA for myosin regulatory light chain, isoform L20-B1. [X16532]	MYL12A	myosin, light chain 12A, regulatory, non-sarcomeric	0.0132508	1.3848
BX936196	Gallus gallus finished cDNA, clone ChEST13m9. [BX936196]	GJB1*	gap junction protein, beta 1, 32kDa	0.0132676	0.805509
AJ720750	Gallus gallus mRNA for hypothetical protein, clone 24l12. [AJ720750]	PIAS2	protein inhibitor of activated STAT, 2	0.0132767	1.26895
BX933336	Gallus gallus finished cDNA, clone ChEST196o14. [BX933336]	-	-	0.0132838	0.712666
CR524421	Gallus gallus finished cDNA, clone ChEST784j4. [CR524421]	-	-	0.0132987	0.818032
TC223532	Q8XWU8 (Q8XWU8) PROBABLE FORMATE DEHYDROGENASE (IRON-SULFUR SUBUNIT) OXIDOREDUCTASE PROTEIN , partial (6%) [TC223532]	-	-	0.0133337	1.35802
CR406448	ENSGALP00000014939 : ENSGALP00000014939 pep:novel chromosome:WASHUC1:14:20010689:20015975:1 gene:ENSGALG00000009181 transcript:ENSGALT00000014955	-	-	0.0133589	0.820662
CR524065	no hits	-	-	0.0133678	1.60727
A_87_P041405	Unknown	-	-	0.0133847	1.14098
AJ720817	Gallus gallus mRNA for hypothetical protein, clone 26g6. [AJ720817]	ACSL5	acyl-CoA synthetase long-chain family member 5	0.0133877	0.345048
M18866	Chicken mitochondrial creatine kinase mRNA, 3' end. [M18866]	CKMT2	creatine kinase, mitochondrial 2 (sarcomeric)	0.0133887	0.529747
BX935026	Gallus gallus finished cDNA, clone ChEST299g3. [BX935026]	MAT1A	methionine adenosyltransferase I, alpha	0.0134202	0.30491
AJ720830	Q5ZIF4 : (Q5ZIF4) Hypothetical protein	SLC25A13*	solute carrier family 25, member 13 (citrin)	0.0134904	1.46488
X67915	P31043 : (P31043) T-cell-specific surface glycoprotein CD28 homolog precursor (CHT28)	CD28	CD28 molecule	0.0134904	0.433706
M58514	Gallus gallus fibrinogen beta chain mRNA, partial cds. [M58514]	FGB	fibrinogen beta chain	0.013493	0.456683
CR387535	XP_416091 : gi:50728328:ref:XP_416091.1: PREDICTED: similar to Bestrophin 4 (Vitelliform macular dystrophy 2-like protein 3) [Gallus gallus]	BEST3	bestrophin 3	0.0135119	1.79452
BU367112	no hits	-	-	0.0135249	0.718779
BX929825	XP_418117 : gi:50760752:ref:XP_418117.1: PREDICTED: similar to AF-17 protein, partial [Gallus gallus]	-	-	0.0135271	0.76795
A_87_P039951	Unknown	-	-	0.0135587	1.36146
TC213261	Q46502 (Q46502) ORF150' (Fragment), partial (13%) [TC213261]	-	-	0.013568	1.5654
AY429654	Q6T722 : (Q6T722) Mitochondrial topoisomerase I	TOP1MT	topoisomerase (DNA) I, mitochondrial	0.0135825	0.796238
TC203994	Q80WC3 (Q80WC3) Zinc finger protein 469, partial (17%) [TC203994]	-	-	0.0135928	1.22863
TC224250	Unknown	-	-	0.0136125	0.657163
BM489769	no hits	-	-	0.0136142	0.745257
CR406498	Gallus gallus finished cDNA, clone ChEST115h10. [CR406498]	BAG2*	BCL2-associated athanogene 2	0.0136166	1.62966
BU254518	Q96TA6 : (Q96TA6) MADP-1 protein (U11/U12 snRNP 31K)	-	-	0.0136196	1.29758
CK987508	no hits	-	-	0.013633	0.248817
AJ719390	Q5ZMJ4 : (Q5ZMJ4) Hypothetical protein	GK5	glycerol kinase 5 (putative)	0.0136555	2.04943
TC226682	Unknown	-	-	0.0136589	0.661329
CR352790	no hits	-	-	0.0136957	0.635352
TC224973	Q923A5 (Q923A5) Exonuclease 1 (Mus musculus 10 days neonate skin cDNA, RIKEN full-length enriched library, clone:4732447H02 product:exonuclease 1, full insert sequence), partial (13%) [TC224973]	-	-	0.0137048	1.60883
CR391698	Gallus gallus finished cDNA, clone ChEST212m13. [CR391698]	-	-	0.0137073	0.884099
CR389381	XP_415453 : gi:50757261:ref:XP_415453.1: PREDICTED: similar to KIAA0625 protein [Gallus gallus]	SETX	senataxin	0.0137274	0.596705
CR387545	Gallus gallus finished cDNA, clone ChEST252k3. [CR387545]	-	-	0.0137322	1.5803
BU218049	XP_415570 : gi:50757564:ref:XP_415570.1: PREDICTED: similar to quiescent cell proline dipeptidase precursor; QPP [Gallus gallus]	-	-	0.0137573	1.66705
CR389636	no hits	-	-	0.0137662	1.54674
A_87_P039839	Unknown	-	-	0.0137846	0.820616
A_87_P041293	Unknown	BEND4	BEN domain containing 4	0.013796	0.910447
TC224024	MCHI_ECOLI (O86200) Microcin H47 immunity protein mchI, partial (22%) [TC224024]	-	-	0.0138276	1.84455
AJ719787	Q5ZLE7 : (Q5ZLE7) Hypothetical protein	MTF1	metal-regulatory transcription factor 1	0.0138343	0.735134
CR386219	XP_422377 : gi:50751394:ref:XP_422377.1: PREDICTED: similar to deoxyribonuclease II beta isoform 1 precursor; deoxyribonuclease II beta; endonuclease DLAD [Gallus gallus]	DNASE2B*	deoxyribonuclease II beta	0.0138646	0.509586
TC218499	O55092 (O55092) Serine/threoine kinase, partial (4%) [TC218499]	-	-	0.0138685	0.540711
BX935998	Gallus gallus finished cDNA, clone ChEST436b14. [BX935998]	PAP2D	phosphatidic acid phosphatase type 2	0.0138772	0.571534
AJ721134	Gallus gallus partial mRNA for hypothetical protein, clone 38o20. [AJ721134]	WDR43*	WD repeat domain 43	0.0138832	1.76906
AF065629	Gallus gallus ornithine transcarbamylase precursor (OTC) mRNA, complete cds. [AF065629]	OTC	ornithine carbamoyltransferase	0.0139031	1.34728
TC196984	Unknown	-	-	0.0139072	1.11118
MDV006B	MDV006B	-	-	0.0139154	0.0971356
AB055783	Q9H3R5 : (Q9H3R5) Kinetochore protein CENP-H (Centromere protein H)	CENPH (includes EG:64946)	centromere protein H	0.0139161	1.23197
AJ720193	Gallus gallus mRNA for hypothetical protein, clone 12e16. [AJ720193]	CDC27	cell division cycle 27 homolog (S. cerevisiae)	0.0139371	1.30265
BX931252	XP_424479 : gi:50806681:ref:XP_424479.1: PREDICTED: similar to DKFZP586A0522 protein [Gallus gallus]	METTL7A	methyltransferase like 7A	0.0139731	0.402782
CR386596	Gallus gallus finished cDNA, clone ChEST765k8. [CR386596]	VPS13B*	vacuolar protein sorting 13 homolog B (yeast)	0.0139863	1.373
M35044	P18861 : (P18861) Gap junction alpha-7 protein (Connexin 45) (Cx45)	GJC1	gap junction protein, gamma 1, 45kDa	0.0139957	0.90503
BU276382	ENSGALP00000017476 : ENSGALP00000017476 pep:novel chromosome:WASHUC1:8:25399694:25407501:-1 gene:ENSGALG00000010758 transcript:ENSGALT00000017497	-	-	0.0139976	1.46253
CR386162	1S63 : gi:51247328:pdb:1S63:A Chain A, Human Protein Farnesyltransferase Complexed With L-778,123 And Fpp &gt;gnl:BL_ORD_ID:17390 gi:49258931:pdb:1SA4:A Chain A, Human Protein Farnesyltransferase Complexed With Fpp And R115777 &gt;gnl:BL_ORD_ID:17390 gi:3	FNTA	farnesyltransferase, CAAX box, alpha	0.0140008	1.54753
CR387762	ENSGALP00000023343 : ENSGALP00000023343 pep:novel chromosome:WASHUC1:1:71317182:71320437:1 gene:ENSGALG00000014490 transcript:ENSGALT00000023388	GPR162	G protein-coupled receptor 162	0.0140018	1.65446
J00860	chicken hemoglobin beta chain mrna. [J00860]	HBE1*	hemoglobin, epsilon 1	0.0140018	0.0512313
TC195450	Q5S1X4 (Q5S1X4) Fed tick salivary protein 6, partial (38%) [TC195450]	-	-	0.0140022	1.41604
BX950749	ENSGALP00000001756 : ENSGALP00000001756 pep:novel chromosome:WASHUC1:26:1223968:1264805:1 gene:ENSGALG00000001164 transcript:ENSGALT00000001758	CR1L*	complement component (3b/4b) receptor 1-like	0.0140052	1.32633
CR389176	XP_416890 : gi:50730410:ref:XP_416890.1: PREDICTED: similar to 2010300C02Rik protein [Gallus gallus]	-	-	0.0140189	1.40585
CR386022	Gallus gallus finished cDNA, clone ChEST239c4. [CR386022]	-	-	0.0140304	1.11245
BX932393	no hits	PSMG3*	proteasome (prosome, macropain) assembly chaperone 3	0.014037	1.42082
A_87_P040233	Unknown	-	-	0.0140556	0.622284
CR353930	XP_419309 : gi:50738550:ref:XP_419309.1: PREDICTED: similar to lymphocyte antigen 68 [Gallus gallus]	CD93	CD93 molecule	0.0140611	0.752227
A_87_P041791	Unknown	-	-	0.0141207	0.872671
BU200943	XP_418515 : gi:50732175:ref:XP_418515.1: PREDICTED: similar to cell cycle progression 2 protein [Gallus gallus]	-	-	0.0141661	1.35873
CR387068	no hits	-	-	0.0141861	1.72177
TC188468	Q9BTY2 (Q9BTY2) Fucosidase, alpha-L-2, plasma (RPQE227), partial (84%) [TC188468]	-	-	0.01419	1.23362
BU347615	Q5RFQ8 : (Q5RFQ8) Hypothetical protein DKFZp469J0817	-	-	0.0141916	1.2715
CR391140	Gallus gallus finished cDNA, clone ChEST696p4. [CR391140]	-	-	0.0141977	1.20543
TC215932	Unknown	-	-	0.014206	0.639016
CR407290	Gallus gallus finished cDNA, clone ChEST605a1. [CR407290]	HNRNPU*	heterogeneous nuclear ribonucleoprotein U (scaffold attachment factor A)	0.0142068	1.10881
TC187087	A26559 actin type 5, cytosolic - chicken {Gallus gallus;} , partial (56%) [TC187087]	-	-	0.0142183	1.50423
DN852598	4148488 BARC_3GAL chicken mixed tissue Gallus gallus cDNA clone 3GAL_32I19 5', mRNA sequence [DN852598]	-	-	0.0142202	0.902143
CR391063	Gallus gallus finished cDNA, clone ChEST191k14. [CR391063]	-	-	0.0142335	1.2465
BU373702	ENSGALP00000011329 : ENSGALP00000011329 pep:novel chromosome:WASHUC1:14:10856332:10877686:1 gene:ENSGALG00000007008 transcript:ENSGALT00000011343	-	-	0.0142766	1.56393
CR389671	ENSGALP00000007949 : ENSGALP00000007949 pep:novel chromosome:WASHUC1:17:5764277:5770105:1 gene:ENSGALG00000004965 transcript:ENSGALT00000007963	SLC27A4	solute carrier family 27 (fatty acid transporter), member 4	0.0142918	1.51083
TC197269	Q71S08 (Q71S08) Cross-pathway control protein A, partial (6%) [TC197269]	-	-	0.0143036	0.565711
CO759596	brain_EST02788 Brain cDNA Library Gallus gallus cDNA 3', mRNA sequence [CO759596]	-	-	0.0143134	1.28534
BU216576	no hits	-	-	0.0143429	1.67406
CR523188	no hits	-	-	0.0143531	0.394535
BU393819	XP_429135 : gi:50761577:ref:XP_429135.1: PREDICTED: similar to Ran binding protein 11 [Gallus gallus]	-	-	0.0143678	1.11207
BX933991	XP_417279 : gi:50731474:ref:XP_417279.1: PREDICTED: similar to Alkaline phytoceramidase (aPHC) (Alkaline ceramidase) (Alkaline dihydroceramidase SB89) [Gallus gallus]	-	-	0.0143763	0.849699
AJ720207	Q8R015 : (Q8R015) Muted protein	MUTED*	muted homolog (mouse)	0.0143771	1.37231
AJ720494	Q5ZJE0 : (Q5ZJE0) Hypothetical protein	USP1	ubiquitin specific peptidase 1	0.0143782	1.53889
CR390789	P14728 : gi:140229:sp:P14728:YAV2_XANCV Hypothetical 82 kDa avirulence protein in avrBs3 region	-	-	0.0143784	0.634441
AJ720355	Q5ZJS9 : (Q5ZJS9) Hypothetical protein	-	-	0.0143801	0.64497
AJ720011	Gallus gallus mRNA for hypothetical protein, clone 9g9. [AJ720011]	HAUS6	HAUS augmin-like complex, subunit 6	0.0143988	1.35691
BX935006	Gallus gallus finished cDNA, clone ChEST298o19. [BX935006]	TAF1D*	TATA box binding protein (TBP)-associated factor, RNA polymerase I, D, 41kDa	0.0144137	1.53849
AY380825	Q6U1I9 : (Q6U1I9) Serum-and glucocorticoid-induced kinase	SGK1*	serum/glucocorticoid regulated kinase 1	0.0144141	0.210435
CN224336	RJA100E06.ab1 RJbrain Gallus gallus cDNA 5', mRNA sequence [CN224336]	-	-	0.0144284	0.571867
TC205386	HSU68536 zinc finger protein {Homo sapiens;} , partial (10%) [TC205386]	-	-	0.0144492	0.491166
A_87_P040503	Unknown	-	-	0.0144626	1.29974
BU234117	XP_425157 : gi:50754535:ref:XP_425157.1: PREDICTED: similar to type VII collagen [Gallus gallus]	-	-	0.0144744	0.68026
BU369690	no hits	-	-	0.0144753	1.29682
A_87_P041028	Unknown	-	-	0.0145021	1.49048
BX950346	Gallus gallus finished cDNA, clone ChEST7k21. [BX950346]	CCDC77	coiled-coil domain containing 77	0.0145139	1.43111
BU279399	no hits	-	-	0.0145252	1.35196
CR387762	Gallus gallus finished cDNA, clone ChEST533l5. [CR387762]	GPR162	G protein-coupled receptor 162	0.0145352	1.53576
BX277990	no hits	-	-	0.0145364	0.511939
BX932211	XP_416242 : gi:50728698:ref:XP_416242.1: PREDICTED: similar to Peroxisomal membrane protein PMP34 (34 kDa peroxisomal membrane protein) (Solute carrier family 25, member 17) [Gallus gallus]	SLC25A17	solute carrier family 25 (mitochondrial carrier; peroxisomal membrane protein, 34kDa), member 17	0.0145464	1.46182
AJ719320	Q5ZMR4 : (Q5ZMR4) Hypothetical protein	FUSIP1*	FUS interacting protein (serine/arginine-rich) 1	0.0145559	1.20249
BU275120	Q5TYR3 : (Q5TYR3) Novel protein similar to vertebrate brain-enriched guanylate kinase-associated protein	-	-	0.0145609	1.35095
BU322265	no hits	-	-	0.0145668	0.655526
AF380998	Gallus gallus liver basic fatty acid binding protein mRNA, complete cds. [AF380998]	-	-	0.0145735	1.47893
BX935103	Gallus gallus finished cDNA, clone ChEST75f19. [BX935103]	KDELR3*	KDEL (Lys-Asp-Glu-Leu) endoplasmic reticulum protein retention receptor 3	0.0145773	1.34476
BI067703	XP_414018 : gi:50753515:ref:XP_414018.1: PREDICTED: similar to Small inducible cytokine A17 precursor (CCL17) (Thymus and activation-regulated chemokine) (CC chemokine TARC) [Gallus gallus]	-	-	0.0145979	0.298882
A_87_P040812	Unknown	-	-	0.014603	0.840242
CR387658	no hits	-	-	0.0146066	1.60572
CR524014	Gallus gallus finished cDNA, clone ChEST696h11. [CR524014]	-	-	0.0146216	0.583023
CR407437	Gallus gallus finished cDNA, clone ChEST788h24. [CR407437]	-	-	0.0146385	1.49498
BU325560	no hits	-	-	0.0146547	1.83025
BX934448	Gallus gallus finished cDNA, clone ChEST963n6. [BX934448]	CHMP5*	chromatin modifying protein 5	0.0146583	1.32666
CR352719	no hits	-	-	0.0146618	1.92385
CN236469	no hits	-	-	0.0146935	0.829817
CR354064	no hits	-	-	0.0147057	0.795164
TC215435	Unknown	-	-	0.0147148	0.294519
CR391020	Q4NQW1 : (Q4NQW1) Phosphoribosylaminoimidazole-succinocarboxamide synthase	-	-	0.0147246	0.621116
BU229963	no hits	-	-	0.0147719	1.85795
AB088533	Gallus gallus mRNA for Mx, complete cds, strain:WL-N line. [AB088533]	MX1*	myxovirus (influenza virus) resistance 1, interferon-inducible protein p78 (mouse)	0.0147854	0.162304
BU337384	ENSGALP00000004746 : ENSGALP00000004746 pep:novel chromosome:WASHUC1:11:1950951:1975218:-1 gene:ENSGALG00000003010 transcript:ENSGALT00000004755	-	-	0.0147873	1.2885
BX931135	Q6V5L7 : (Q6V5L7) Gag/pol polyprotein	-	-	0.0147974	1.13562
CR390415	Gallus gallus finished cDNA, clone ChEST273e5. [CR390415]	-	-	0.0148131	2.13333
AJ719616	Q5ZLW8 : (Q5ZLW8) Hypothetical protein	ACAA2	acetyl-Coenzyme A acyltransferase 2	0.0148289	1.34484
AF165889	Q9W734 : (Q9W734) Mothers against decapentaplegic homolog 6 (SMAD 6) (Mothers against DPP homolog 6) (Smad6)	SMAD6	SMAD family member 6	0.0148416	1.23871
CR406308	Gallus gallus finished cDNA, clone ChEST864j2. [CR406308]	-	-	0.0148563	1.25649
BU437212	no hits	-	-	0.0148608	2.03046
BX934121	XP_418662 : gi:50732495:ref:XP_418662.1: PREDICTED: similar to MGC68843 protein [Gallus gallus]	TFPI2*	tissue factor pathway inhibitor 2	0.0148662	0.488922
AY098584	Gallus gallus cysteine-rich motorneuron 1 (Crim1) mRNA, complete cds. [AY098584]	CRIM1	cysteine rich transmembrane BMP regulator 1 (chordin-like)	0.0148816	1.34652
CR523715	no hits	-	-	0.0148938	1.23569
CR352595	Gallus gallus finished cDNA, clone ChEST825f21. [CR352595]	PCSK5*	proprotein convertase subtilisin/kexin type 5	0.0148991	1.92092
BU374599	XP_423275 : gi:50776838:ref:XP_423275.1: PREDICTED: similar to calcium/calmodulin-dependent protein kinase 1D [Gallus gallus]	-	-	0.0149014	0.781762
M81787	NP_990723 : gi:45382357:ref:NP_990723.1: myosin light chain kinase 2, skeletal muscle [Gallus gallus] &gt;gnl:BL_ORD_ID:66017 gi:403440:gb:AAA73168.1: [Gallus domesticus skeletal muscle mRNA, partial cds.], gene product	MYLK2	myosin light chain kinase 2	0.0149567	4.47865
CR389597	no hits	-	-	0.014998	0.460246
AJ721030	Gallus gallus mRNA for hypothetical protein, clone 32o10. [AJ721030]	BPGM	2,3-bisphosphoglycerate mutase	0.015004	1.41539
AJ720937	Gallus gallus mRNA for hypothetical protein, clone 30f20. [AJ720937]	BRD8	bromodomain containing 8	0.0150237	1.17371
BX935905	Gallus gallus finished cDNA, clone ChEST109n12. [BX935905]	NIPA2	non imprinted in Prader-Willi/Angelman syndrome 2	0.0150417	1.63757
BU470694	no hits	-	-	0.0150492	0.747792
AJ720897	Q5ZI87 : (Q5ZI87) Hypothetical protein	TBCD*	tubulin folding cofactor D	0.0150519	1.76358
BX931760	Gallus gallus finished cDNA, clone ChEST794e23. [BX931760]	-	-	0.0150541	1.52704
TC206420	Unknown	-	-	0.0150722	0.76084
BX930170	Q5THQ1 : (Q5THQ1) Novel protein similar to mouse meiosis defective 1 gene (Mei1)	MEI1	meiosis inhibitor 1	0.0150827	0.761032
BU374684	ENSGALP00000009990 : ENSGALP00000009990 pep:novel chromosome:WASHUC1:15:7990717:8003768:1 gene:ENSGALG00000006199 transcript:ENSGALT00000010004	-	-	0.0150828	0.675752
BX930429	Gallus gallus finished cDNA, clone ChEST620l4. [BX930429]	-	-	0.0151039	1.30122
CV861765	gonad_EST09346 Embryonic gonad cDNA Library Gallus gallus cDNA 5', mRNA sequence [CV861765]	-	-	0.0151049	0.697721
CR389644	no hits	-	-	0.0151273	1.86251
BX933954	XP_418473 : gi:50732089:ref:XP_418473.1: PREDICTED: similar to immunity associated protein 1 [Gallus gallus]	-	-	0.015141	0.786957
AJ720974	Q5ZI10 : (Q5ZI10) Hypothetical protein	WBSCR22	Williams Beuren syndrome chromosome region 22	0.0151945	1.31111
AJ851573	XP_344697 : gi:62664595:ref:XP_344697.2: PREDICTED: similar to CDNA sequence BC019561 [Rattus norvegicus]	SLMO2	slowmo homolog 2 (Drosophila)	0.0152351	1.39146
BX929604	XP_422910 : gi:50763725:ref:XP_422910.1: PREDICTED: similar to CGI-85 protein isoform 1, partial [Gallus gallus]	SUV420H1	suppressor of variegation 4-20 homolog 1 (Drosophila)	0.0152499	0.699426
A_87_P041105	Unknown	-	-	0.0152852	0.714333
CR387872	Gallus gallus finished cDNA, clone ChEST328c17. [CR387872]	-	-	0.0153085	0.511294
TC213487	XLU46131 DNA replication initiator protein {Xenopus laevis;} , partial (34%) [TC213487]	-	-	0.0153088	2.11993
BU461595	no hits	-	-	0.0153699	1.71471
AY450642	Gallus gallus yolk sac IgY receptor precursor mRNA, complete cds. [AY450642]	PLA2R1	phospholipase A2 receptor 1, 180kDa	0.0153933	0.272835
BX929287	XP_421413 : gi:50748808:ref:XP_421413.1: PREDICTED: similar to raslp2 [Gallus gallus]	RHOJ	ras homolog gene family, member J	0.015397	0.616879
CN227683	RJB094D01.ab1 RJtestis Gallus gallus cDNA 5', mRNA sequence [CN227683]	-	-	0.0154034	1.75792
M14049	P07228 : (P07228) Integrin beta-1 precursor (CSAT antigen) (JG22 antigen) (RGD-receptor)	ITGB1*	integrin, beta 1 (fibronectin receptor, beta polypeptide, antigen CD29 includes MDF2, MSK12)	0.0154072	1.47133
CR390913	no hits	-	-	0.0154149	1.51473
AF192502	Gallus gallus aryl hydrocarbon receptor (AHR) mRNA, complete cds. [AF192502]	AHR	aryl hydrocarbon receptor	0.0154455	0.594552
TC196998	Q6JTV1 (Q6JTV1) DAB2IP, partial (26%) [TC196998]	-	-	0.0154736	0.747809
X64711	G.gallus mRNA for Probox protein. [X64711]	HHEX	hematopoietically expressed homeobox	0.0154844	0.258707
CR388540	Q02817 : gi:2506877:sp:Q02817:MUC2_HUMAN Mucin-2 precursor (Intestinal mucin 2) &gt;gnl:BL_ORD_ID:216488 gi:4505285:ref:NP_002448.1: mucin 2 [Homo sapiens] &gt;gnl:BL_ORD_ID:216488 gi:454154:gb:AAB95295.1: mucin [Homo sapiens]	-	-	0.0154864	0.851479
BX932919	Q9CQG9 : (Q9CQG9) Mus musculus 10 day old male pancreas cDNA, RIKEN full-length enriched library, clone:1810057C19 product:hypothetical protein, full insert sequence (Mus musculus 18-day embryo whole body cDNA, RIKEN full-length enriched library, clo	TMEM100*	transmembrane protein 100	0.0155063	1.18578
BU319501	XP_694104 : gi:68358008:ref:XP_694104.1: PREDICTED: similar to MGC81165 protein [Danio rerio]	-	-	0.0155251	0.633544
A_87_P041272	Unknown	-	-	0.015527	0.828903
AJ720560	Q5ZJ74 : (Q5ZJ74) Hypothetical protein	ZCCHC6	zinc finger, CCHC domain containing 6	0.0155409	1.51558
BU378651	no hits	-	-	0.015543	1.4868
BU455791	XP_429861 : gi:50741029:ref:XP_429861.1: PREDICTED: hypothetical protein XP_429861 [Gallus gallus]	-	-	0.0155488	0.742478
S78477	P68259 : (P68259) Glucagon precursor [Contains: Glicentin-related polypeptide (GRPP); Glucagon; Glucagon-like peptide 1 (GLP-1); Glucagon-like peptide 1(7-37) (GLP-1(7-37)); Glucagon-like peptide 1(7-36) (GLP-1(7-36)); Glucagon-like peptide 2 (GLP-2)]	GCG*	glucagon	0.0155507	0.43393
CR407123	no hits	C6ORF145	chromosome 6 open reading frame 145	0.0155535	0.693567
BU368031	no hits	-	-	0.0155827	0.722874
BX935691	Gallus gallus finished cDNA, clone ChEST325c3. [BX935691]	-	-	0.0156555	0.884031
BX929857	XP_424980 : gi:50762224:ref:XP_424980.1: PREDICTED: similar to Small inducible cytokine A19 precursor (CCL19) (Macrophage inflammatory protein 3 beta) (MIP-3-beta) (EBI1-ligand chemokine) (ELC) (Beta chemokine exodus-3) (CK beta-11) [Gallus gallus]	-	-	0.0156724	0.278689
CV862706	gonad_EST10182 Embryonic gonad cDNA Library Gallus gallus cDNA 5', mRNA sequence [CV862706]	-	-	0.0156785	1.89977
CR522914	XP_429861 : gi:50741029:ref:XP_429861.1: PREDICTED: hypothetical protein XP_429861 [Gallus gallus]	-	-	0.0156815	3.13299
BX935736	Gallus gallus finished cDNA, clone ChEST20g4. [BX935736]	HES6	hairy and enhancer of split 6 (Drosophila)	0.0156828	1.70054
CR388856	Gallus gallus finished cDNA, clone ChEST873k5. [CR388856]	-	-	0.0156853	1.58771
NM_001031064	Gallus gallus programmed cell death 2 (PDCD2), mRNA [NM_001031064]	PDCD2	programmed cell death 2	0.0156871	1.69259
CK609854	XP_416493 : gi:50729387:ref:XP_416493.1: PREDICTED: similar to PLCPI=cysteine proteinase inhibitor [Gallus gallus]	-	-	0.0156928	5.51223
TC205676	Q9LK21 (Q9LK21) Arabidopsis thaliana genomic DNA, chromosome 3, TAC clone:K17E12, partial (5%) [TC205676]	-	-	0.0157029	0.629454
BU325715	XP_220506 : gi:62656134:ref:XP_220506.2: PREDICTED: similar to histone 3, H2ba [Rattus norvegicus]	-	-	0.015709	1.56331
TC226285	Unknown	-	-	0.0157147	0.813204
BU445335	no hits	-	-	0.0157162	0.792737
AF330010	Gallus gallus ULIP4-like mRNA, complete cds. [AF330010]	-	-	0.0157724	0.790565
BU266115	ENSGALP00000003370 : ENSGALP00000003370 pep:novel chromosome:WASHUC1:19:4183671:4187069:-1 gene:ENSGALG00000002154 transcript:ENSGALT00000003375	-	-	0.015779	1.26015
CF256413	mdvn139_e08 Marek's disease virus-infected spleen Gallus gallus cDNA, mRNA sequence [CF256413]	-	-	0.0157808	1.03945
BU328156	XP_417874 : gi:50760037:ref:XP_417874.1: PREDICTED: similar to a disintegrin-like and metalloprotease (reprolysin type) with thrombospondin type 1 motif, 15 preproprotein [Gallus gallus]	-	-	0.0157841	0.7908
AJ851635	Gallus gallus mRNA for hypothetical protein, clone 14d10. [AJ851635]	NEK6	NIMA (never in mitosis gene a)-related kinase 6	0.0157999	1.13868
CN234776	no hits	-	-	0.0158298	1.80517
BX931360	Gallus gallus finished cDNA, clone ChEST653n22. [BX931360]	-	-	0.0158376	1.13604
CR386847	no hits	-	-	0.0158392	1.29036
TC227583	Unknown	-	-	0.0158674	1.25101
AJ721110	Q5ZHM4 : (Q5ZHM4) Hypothetical protein	VNN1	vanin 1	0.0158936	0.598695
BU275324	XP_425209 : gi:50755093:ref:XP_425209.1: PREDICTED: similar to neuromedin U receptor 2 [Gallus gallus]	-	-	0.0159058	1.30498
BU460806	Q9NQ92 : (Q9NQ92) Hypothetical protein HSA272196	-	-	0.015923	0.578704
TC222813	Q8IXG7 (Q8IXG7) UG0882E07, partial (12%) [TC222813]	-	-	0.0159745	1.13524
M28488	P18652 : gi:125692:sp:P18652:KS6AA_CHICK Ribosomal protein S6 kinase II alpha (S6KII-alpha) (P90-RSK) (MAP kinase-activated protein kinase 1) (MAPK-activated protein kinase 1) (MAPKAP kinase 1) (MAPKAPK-1) &gt;gnl:BL_ORD_ID:153295 gi:551556:gb:AAA21877.1:	-	-	0.0160178	0.670759
CR353731	Gallus gallus finished cDNA, clone ChEST226g12. [CR353731]	-	-	0.0160185	1.32841
L09655	Gallus gallus RAD51 homologue mRNA sequence. [L09655]	RAD51*	RAD51 homolog (RecA homolog, E. coli) (S. cerevisiae)	0.0160246	1.47729
A_87_P041154	Unknown	-	-	0.0160382	1.08461
BU304274	no hits	-	-	0.0160557	0.594662
CR388527	Gallus gallus finished cDNA, clone ChEST1023m8. [CR388527]	-	-	0.016056	0.78822
BU256698	XP_422376 : gi:50751392:ref:XP_422376.1: PREDICTED: similar to RNA processing factor 1 [Gallus gallus]	-	-	0.0161101	1.42373
BU436234	Q9QY01 : (Q9QY01) Serine/threonine kinase UNC51.2 (Unc-51 like kinase 2)	-	-	0.0161151	0.698971
BU348594	no hits	-	-	0.0161375	0.388703
TC195679	Q6DQ52 (Q6DQ52) Cytochrome oxidase subunit I (Fragment), partial (9%) [TC195678]	-	-	0.0161584	1.40209
BU333083	XP_423512 : gi:50787548:ref:XP_423512.1: PREDICTED: similar to eukaryotic translation initiation factor 2B, partial [Gallus gallus]	-	-	0.0161642	1.25208
AJ851441	Gallus gallus mRNA for hypothetical protein, clone 3a6. [AJ851441]	BCL11A	B-cell CLL/lymphoma 11A (zinc finger protein)	0.0161677	0.811861
AJ851430	Gallus gallus mRNA for hypothetical protein, clone 2k8. [AJ851430]	RAB8A	RAB8A, member RAS oncogene family	0.0161803	1.36876
BU250490	XP_419679 : gi:50742570:ref:XP_419679.1: PREDICTED: similar to Nesprin 1 (Nuclear envelope spectrin repeat protein 1) (Synaptic nuclear envelope protein 1) (Syne-1) (Myocyte nuclear envelope protein 1) (Myne-1) (Enaptin) [Gallus gallus]	-	-	0.0161964	0.535559
TC202025	Unknown	-	-	0.0161984	0.771168
BX931501	Q9H204 : (Q9H204) Mediator complex subunit 28 (Tumor angiogenesis marker EG-1) (Endothelial-derived protein 1) (Merlin and Grb2 interacting cytoskeletal protein) (Magicin)	-	-	0.0162025	1.4824
AJ395893	ENSGALP00000005690 : ENSGALP00000005690 pep:novel chromosome:WASHUC1:11:4792286:4855049:1 gene:ENSGALG00000003602 transcript:ENSGALT00000005700	-	-	0.0162039	0.889525
AJ720618	Gallus gallus mRNA for hypothetical protein, clone 21l11. [AJ720618]	PMEPA1	prostate transmembrane protein, androgen induced 1	0.0162393	0.323658
AJ719769	Gallus gallus mRNA for hypothetical protein, clone 6f10. [AJ719769]	C1ORF57	chromosome 1 open reading frame 57	0.0162536	1.31576
CR406585	no hits	-	-	0.0162589	0.698063
AJ720982	Gallus gallus mRNA for hypothetical protein, clone 31m22. [AJ720982]	CCR8	chemokine (C-C motif) receptor 8	0.01626	1.33605
BX258892	no hits	-	-	0.0162646	0.713105
CN227422	XP_430075 : gi:50748978:ref:XP_430075.1: PREDICTED: hypothetical protein XP_430075 [Gallus gallus]	-	-	0.016273	0.809717
CR353986	Gallus gallus finished cDNA, clone ChEST100n1. [CR353986]	RNF130	ring finger protein 130	0.0162779	1.7942
TC200389	Q8N4H1 (Q8N4H1) LOC283849 protein, partial (65%) [TC200389]	-	-	0.0162815	0.809119
BG625607	ENSGALP00000000081 : ENSGALP00000000081 pep:novel chromosome:WASHUC1:16:115906:152358:1 gene:ENSGALG00000000064 transcript:ENSGALT00000000082	-	-	0.016284	0.487756
BU201702	no hits	-	-	0.0162842	0.837934
CR386687	no hits	-	-	0.0162867	0.393353
CR523025	no hits	-	-	0.0163098	0.684632
TC223022	Unknown	-	-	0.0163109	1.16836
AF498103	Gallus gallus LZ1 mRNA, complete cds. [AF498103]	D4S234E	DNA segment on chromosome 4 (unique) 234 expressed sequence	0.0163343	1.54152
AJ719580	Q9Y5Q8 : (Q9Y5Q8) General transcription factor 3C polypeptide 5 (Transcription factor IIIC-epsilon subunit) (TF3C-epsilon) (TFIIIC 63 kDa subunit) (TFIIIC63)	GTF3C5	general transcription factor IIIC, polypeptide 5, 63kDa	0.0163458	1.37038
AI982026	no hits	-	-	0.0163535	1.43671
TC224706	Unknown	-	-	0.016354	0.591863
BX934867	Gallus gallus finished cDNA, clone ChEST149a17. [BX934867]	GPA33	glycoprotein A33 (transmembrane)	0.0163575	0.502384
BU246332	no hits	-	-	0.0163969	0.631961
BX930589	XP_420394 : gi:50746186:ref:XP_420394.1: PREDICTED: similar to Annexin A10 (Annexin 14) [Gallus gallus]	-	-	0.0164299	0.762713
TC210380	PESC_HUMAN (O00541) Pescadillo homolog 1, partial (60%) [TC210380]	-	-	0.0164584	1.47964
CR390642	no hits	-	-	0.0164602	0.520692
AJ720824	Gallus gallus mRNA for hypothetical protein, clone 26k21. [AJ720824]	NCDN	neurochondrin	0.0164909	1.22944
A_87_P039992	Unknown	-	-	0.0164961	0.668648
TC198023	Q8BU53 (Q8BU53) Mus musculus 2 days pregnant adult female oviduct cDNA, RIKEN full-length enriched library, clone:E230038K10 product:procollagen-proline, 2-oxoglutarate 4-dioxygenase (proline 4-hydroxylase), alpha II polypeptide, full insert sequence, p	-	-	0.0164979	1.25735
A_87_P040477	Unknown	-	-	0.0165668	0.490574
CV861302	no hits	-	-	0.0165706	1.52595
AJ720748	Q5ZIN6 : (Q5ZIN6) Hypothetical protein	C3AR1	complement component 3a receptor 1	0.0165757	0.368061
BU461111	no hits	-	-	0.0165798	0.75944
CR353514	no hits	-	-	0.0165841	1.28008
AF158370	Gallus gallus DEAD-box RNA helicase mRNA, complete cds. [AF158370]	DDX5	DEAD (Asp-Glu-Ala-Asp) box polypeptide 5	0.0165939	0.750709
CN231192	no hits	-	-	0.0166032	1.56129
CD731800	XP_222205 : gi:62658950:ref:XP_222205.3: PREDICTED: similar to KIAA0614 protein [Rattus norvegicus]	-	-	0.0166068	0.712653
L06125	P38530 : gi:585277:sp:P38530:HSF2_CHICK Heat shock factor protein 2 (HSF 2) (Heat shock transcription factor 2) (HSTF 2) (HSF 3B) (HSTF 3B)	HSF2	heat shock transcription factor 2	0.0166147	1.46804
BU400454	no hits	-	-	0.0166381	0.446888
AJ720538	Q5ZJ96 : (Q5ZJ96) Hypothetical protein	SPTLC2	serine palmitoyltransferase, long chain base subunit 2	0.0166425	1.31146
CF254431	mdvn115_h04 Marek's disease virus-infected spleen Gallus gallus cDNA, mRNA sequence [CF254431]	-	-	0.0166475	0.766281
M38219	P26697 : (P26697) Glutathione S-transferase 3 (GST-CL3) (GST class-alpha)	GSTA4*	glutathione S-transferase alpha 4	0.0166662	1.87423
BU421562	no hits	-	-	0.0167085	0.370911
BU455651	XP_416458 : gi:50729168:ref:XP_416458.1: PREDICTED: similar to SAM50-like protein CGI-51 [Gallus gallus]	-	-	0.0167277	1.46102
TC215732	Unknown	-	-	0.0167512	1.64536
TC187554	Q5VTB1 (Q5VTB1) UDP-N-acteylglucosamine pyrophosphorylase 1, partial (68%) [TC187554]	-	-	0.0167683	1.58027
A_87_P039783	Unknown	-	-	0.0167697	0.267458
AF257353	Q71SY9 : (Q71SY9) Hypothetical protein	FSTL4*	follistatin-like 4	0.0167738	0.407721
AJ720487	Gallus gallus mRNA for hypothetical protein, clone 18n23. [AJ720487]	ZNF509	zinc finger protein 509	0.0167796	1.24518
BX933885	Gallus gallus finished cDNA, clone ChEST1000d7. [BX933885]	-	-	0.0167808	0.801144
MI0001278	gga-mir-183	-	-	0.0168028	0.988777
AY633576	Gallus gallus toll-like receptor 5 mRNA, partial sequence. [AY633576]	TLR5*	toll-like receptor 5	0.0168046	0.772994
CV854149	gonad_EST01625 Embryonic gonad cDNA Library Gallus gallus cDNA 5', mRNA sequence [CV854149]	-	-	0.0168501	0.761285
BX933239	Gallus gallus finished cDNA, clone ChEST517f10. [BX933239]	-	-	0.0168527	0.43871
CD727566	no hits	-	-	0.016865	2.51974
BU358433	XP_414518 : gi:50754824:ref:XP_414518.1: PREDICTED: similar to PCDH12 protein [Gallus gallus]	-	-	0.0168749	0.770482
CD731830	no hits	-	-	0.0168806	0.569159
BU407345	no hits	-	-	0.0168807	2.16895
U19496	Gallus domesticus kidney cAMP-dependent protein kinase inhibitor protein mRNA, complete cds. [U19496]	PKIA	protein kinase (cAMP-dependent, catalytic) inhibitor alpha	0.0168859	0.757337
TC212921	BTB4_MOUSE (Q8BID6) BTB/POZ domain containing protein 4, partial (17%) [TC212921]	-	-	0.0168989	0.381755
TC203459	Q07256 (Q07256) L3157 protein, partial (20%) [TC203459]	-	-	0.0169002	1.27831
AJ719773	Q5ZLG1 : (Q5ZLG1) Hypothetical protein	RAB18	RAB18, member RAS oncogene family	0.0169016	1.561
AJ851411	Gallus gallus mRNA for hypothetical protein, clone 2c9. [AJ851411]	TAF3	TAF3 RNA polymerase II, TATA box binding protein (TBP)-associated factor, 140kDa	0.0169244	1.35578
BX935477	XP_415021 : gi:50756109:ref:XP_415021.1: PREDICTED: similar to DNA-directed RNA polymerases III 39 kDa polypeptide (RNA polymerase III C39 subunit) [Gallus gallus]	POLR3F	polymerase (RNA) III (DNA directed) polypeptide F, 39 kDa	0.0169414	1.16691
CR406918	Gallus gallus finished cDNA, clone ChEST918a10. [CR406918]	-	-	0.0169537	0.693725
CD216080	no hits	-	-	0.0169547	0.781397
BX932635	Gallus gallus finished cDNA, clone ChEST493a7. [BX932635]	ORC6L	origin recognition complex, subunit 6 like (yeast)	0.0169681	1.46515
A_87_P041940	Unknown	-	-	0.0169841	1.60098
CR406981	Gallus gallus finished cDNA, clone ChEST1003e1. [CR406981]	-	-	0.0170047	0.580717
BU212331	ENSDARP00000063221 : ENSDARP00000063221 pep:novel chromosome:ZFISH5:22:9113237:9133017:-1 gene:ENSDARG00000043072 transcript:ENSDART00000063222	-	-	0.0170735	1.226
BU281580	no hits	-	-	0.0170799	1.35945
BX936153	Q29075 : gi:2498644:sp:Q29075:NKL_PIG Antimicrobial peptide NK-lysin precursor (NKL) &gt;gnl:BL_ORD_ID:231436 gi:736317:emb:CAA59720.1: NK-lysin [Sus scrofa]	-	-	0.0170835	0.242772
BX932425	Q9D1S0 : (Q9D1S0) Mus musculus 18-day embryo whole body cDNA, RIKEN full-length enriched library, clone:1100001H23 product:similar to CDNA: FLJ22662 FIS, CLONE HSI08080	PLBD1*	phospholipase B domain containing 1	0.0171201	0.298995
CR407187	Gallus gallus finished cDNA, clone ChEST800m1. [CR407187]	-	-	0.0171228	1.19543
A_87_P039916	Unknown	-	-	0.0171235	0.197516
CR385251	ENSGALP00000006429 : ENSGALP00000006429 pep:novel chromosome:WASHUC1:7:5112215:5397665:-1 gene:ENSGALG00000004045 transcript:ENSGALT00000006439	-	-	0.0171363	0.528735
TC205347	Unknown	-	-	0.0171602	0.829776
CN229728	XP_416162 : gi:50728528:ref:XP_416162.1: PREDICTED: similar to FLJ44112 protein [Gallus gallus]	-	-	0.0171618	1.30824
AB072618	Gallus gallus SA-Kca mRNA for stretch-activated Kca channel, complete cds. [AB072618]	KCNMA1	potassium large conductance calcium-activated channel, subfamily M, alpha member 1	0.0171692	0.565744
DR431976	no hits	-	-	0.0171704	0.620782
U46756	Q9CQE8 : (Q9CQE8) Protein C14orf166 homolog	C14ORF166	chromosome 14 open reading frame 166	0.0171712	1.27391
BU453536	XP_415249 : gi:50756633:ref:XP_415249.1: PREDICTED: similar to DEP domain containing protein 5 [Gallus gallus]	-	-	0.0171828	0.684225
AL588416	AL588416 BP Chicken Brain Library Gallus gallus cDNA clone ROS072A12, mRNA sequence [AL588416]	-	-	0.0171979	1.18493
TC197815	Unknown	-	-	0.0172051	0.454571
AJ720051	Q5ZKN3 : (Q5ZKN3) Hypothetical protein	PHTF2	putative homeodomain transcription factor 2	0.017208	0.664229
BX931565	Gallus gallus finished cDNA, clone ChEST394j22. [BX931565]	-	-	0.0172221	0.394254
BX935038	Gallus gallus finished cDNA, clone ChEST299l21. [BX935038]	EAPP	E2F-associated phosphoprotein	0.0172324	1.35804
ENSGALT00000007234.2	no hits	-	-	0.0172372	1.42683
CR390818	XP_417678 : gi:50759526:ref:XP_417678.1: PREDICTED: similar to dedicator of cytokinesis 5 [Gallus gallus]	DOCK5*	dedicator of cytokinesis 5	0.0172474	0.846092
BX932855	Gallus gallus finished cDNA, clone ChEST270l20. [BX932855]	CRYZL1	crystallin, zeta (quinone reductase)-like 1	0.0172716	1.52532
BU270264	no hits	-	-	0.0172737	1.30535
D49741	Chicken mRNA for p120, partial cds. [D49741]	ARVCF*	armadillo repeat gene deletes in velocardiofacial syndrome	0.0172767	1.67833
AJ719840	Q5ZL94 : (Q5ZL94) Hypothetical protein	SLC17A5	solute carrier family 17 (anion/sugar transporter), member 5	0.0172917	1.29602
CR390056	Gallus gallus finished cDNA, clone ChEST1014n10. [CR390056]	-	-	0.0173849	1.15128
BX950332	Gallus gallus finished cDNA, clone ChEST78n23. [BX950332]	SAMM50	sorting and assembly machinery component 50 homolog (S. cerevisiae)	0.0174365	1.59571
BX934351	Gallus gallus finished cDNA, clone ChEST49n8. [BX934351]	-	-	0.0174539	1.47233
CR388614	Gallus gallus finished cDNA, clone ChEST607g24. [CR388614]	-	-	0.0174798	1.32679
CR386239	XP_419150 : gi:50737088:ref:XP_419150.1: PREDICTED: similar to Ubiquitin carboxyl-terminal hydrolase 14 (Ubiquitin thiolesterase 14) (Ubiquitin-specific processing protease 14) (Deubiquitinating enzyme 14) [Gallus gallus]	-	-	0.0174867	1.04162
CR386179	Gallus gallus finished cDNA, clone ChEST99k23. [CR386179]	RPS2	ribosomal protein S2	0.0175018	1.55199
BX935378	Q8BH83 : (Q8BH83) Ankyrin repeat domain protein 9	-	-	0.0175159	0.520165
CR407240	Gallus gallus finished cDNA, clone ChEST891m7. [CR407240]	PRPS1	phosphoribosyl pyrophosphate synthetase 1	0.0175306	1.42316
CN232836	no hits	-	-	0.0175381	1.3825
BU237515	no hits	-	-	0.017546	0.567394
CV860057	gonad_EST07533 Embryonic gonad cDNA Library Gallus gallus cDNA 5', mRNA sequence [CV860057]	-	-	0.0175533	0.721043
TC198433	Q6NVY9 (Q6NVY9) Cyclin L1, partial (9%) [TC198433]	-	-	0.0175609	0.756469
TC193579	Unknown	-	-	0.0175719	1.43049
AJ720550	Q5ZJ84 : (Q5ZJ84) Hypothetical protein	ING5*	inhibitor of growth family, member 5	0.0175778	1.35099
D16367	Gallus gallus p50B mRNA for p50B/p97 (Lyt-10) transcription factor, complete cds. [D16367]	NFKB2	-	0.0176034	0.578065
MDV075B	MDV075B	-	-	0.0176039	0.100437
CR389008	Gallus gallus finished cDNA, clone ChEST178g20. [CR389008]	-	-	0.0176302	1.37728
TC211963	Unknown	-	-	0.017632	1.43731
BU334887	no hits	-	-	0.0176385	1.89733
AJ719703	Q5ZLN1 : (Q5ZLN1) Hypothetical protein	PGAM1	phosphoglycerate mutase 1 (brain)	0.017676	1.45053
BU231141	no hits	-	-	0.0176813	2.20475
CR387882	no hits	-	-	0.0176841	0.573356
BX932285	XP_420365 : gi:50746128:ref:XP_420365.1: PREDICTED: similar to tripartite motif-containing 2; tripartite motif protein TRIM2; tripartite motif protein 2 [Gallus gallus]	TRIM2*	tripartite motif-containing 2	0.0176946	0.671228
TC223686	Unknown	-	-	0.0177062	1.15048
CO761471	brain_EST04663 Brain cDNA Library Gallus gallus cDNA 3', mRNA sequence [CO761471]	-	-	0.017716	0.644634
CR390869	Gallus gallus finished cDNA, clone ChEST962h12. [CR390869]	UGCG	UDP-glucose ceramide glucosyltransferase	0.0177254	1.13325
TC205322	RHB4_HUMAN (P58872) Rhomboid-related protein 4 (Ventrhoid transmembrane protein) , partial (60%) [TC205322]	-	-	0.0177279	0.788088
AJ720603	Gallus gallus mRNA for hypothetical protein, clone 21d5. [AJ720603]	DEPDC1	DEP domain containing 1	0.0177395	1.70263
CR353395	Gallus gallus finished cDNA, clone ChEST491o4. [CR353395]	-	-	0.017753	0.73033
CR387287	O42253 : (O42253) MAP kinase phosphatase-1 (Fragment)	DUSP1	dual specificity phosphatase 1	0.0177638	0.564844
CR406011	Q4RPX2 : (Q4RPX2) Chromosome 12 SCAF15007, whole genome shotgun sequence. (Fragment)	-	-	0.0177656	0.929467
CR389973	no hits	-	-	0.0177693	0.583937
AJ721080	Gallus gallus mRNA for hypothetical protein, clone 34i5. [AJ721080]	ACAT2	acetyl-Coenzyme A acetyltransferase 2	0.0177879	1.36134
BX932048	no hits	C5ORF28	chromosome 5 open reading frame 28	0.0177975	1.51397
U27708	Q90661 : (Q90661) Synaptophysin IIa	SYNPR	synaptoporin	0.017802	0.761359
BX929386	Q8N5V8 : (Q8N5V8) CDC-like kinase 1 (Hypothetical protein CLK1)	-	-	0.0178239	0.600309
CR390920	Gallus gallus finished cDNA, clone ChEST742m2. [CR390920]	-	-	0.0178416	0.518522
BU219322	no hits	-	-	0.0178425	0.41986
AJ851685	Gallus gallus mRNA for hypothetical protein, clone 17j13. [AJ851685]	ADAM28	ADAM metallopeptidase domain 28	0.0178676	0.813867
A_87_P040754	Unknown	-	-	0.0178972	0.716761
CR407414	Gallus gallus finished cDNA, clone ChEST266e21. [CR407414]	POMT2	protein-O-mannosyltransferase 2	0.0179113	1.32255
AJ719784	Gallus gallus mRNA for hypothetical protein, clone 6h13. [AJ719784]	ST13	suppression of tumorigenicity 13 (colon carcinoma) (Hsp70 interacting protein)	0.0179124	1.69145
BU269524	no hits	-	-	0.0179126	0.559495
TC221485	SY17_HUMAN (Q92583) Small inducible cytokine A17 precursor (CCL17) (Thymus and activation-regulated chemokine) (CC chemokine TARC), partial (62%) [TC221485]	-	-	0.0179299	0.167262
BX933306	Gallus gallus finished cDNA, clone ChEST197n3. [BX933306]	PLBD1*	phospholipase B domain containing 1	0.0179517	0.362747
CR352703	Q6S5B0 : (Q6S5B0) DNA-dependent protein kinase catalytic subunit (Fragment)	-	-	0.0179537	0.894701
CR388477	Gallus gallus finished cDNA, clone ChEST1020i17. [CR388477]	C1ORF71	chromosome 1 open reading frame 71	0.0179562	0.637869
CR406335	Gallus gallus finished cDNA, clone ChEST532l14. [CR406335]	NOTUM	notum pectinacetylesterase homolog (Drosophila)	0.0179698	2.09478
BX935063	Gallus gallus finished cDNA, clone ChEST71b19. [BX935063]	CPSF4	cleavage and polyadenylation specific factor 4, 30kDa	0.0179902	1.42694
BU217821	ENSGALP00000016729 : ENSGALP00000016729 pep:novel chromosome:WASHUC1:5:34965499:34969072:-1 gene:ENSGALG00000010294 transcript:ENSGALT00000016748	-	-	0.0180136	3.17507
TC226679	Unknown	-	-	0.0180151	0.625122
CD733067	4044576 1GAL - Chicken Intestinal Lymphocyte Gallus gallus cDNA clone 1GAL_32N11 5', mRNA sequence [CD733067]	-	-	0.0180295	1.50346
CR386765	Gallus gallus finished cDNA, clone ChEST424i19. [CR386765]	-	-	0.0180344	0.619744
BU445579	no hits	-	-	0.0180473	1.15765
BX930359	Gallus gallus finished cDNA, clone ChEST626a15. [BX930359]	LIAS*	lipoic acid synthetase	0.0180845	1.55916
AJ720472	Gallus gallus mRNA for hypothetical protein, clone 18g24. [AJ720472]	ASB9	ankyrin repeat and SOCS box-containing 9	0.0180945	0.549748
ENSGALT00000019656.2	no hits	-	-	0.0180971	0.417855
X17200	P16039 : (P16039) Nucleophosmin (NPM) (Nucleolar phosphoprotein B23) (Numatrin) (Nucleolar protein NO38)	NPM1 (includes EG:18148)	nucleophosmin 1	0.0181032	1.55016
AJ866777	Q5QQ39 : (Q5QQ39) Alpha-2,3-sialyltransferase ST3Gal IV (Fragment)	ST3GAL4	ST3 beta-galactoside alpha-2,3-sialyltransferase 4	0.0181194	1.35784
AY723747	Gallus gallus FK-506 binding protein 51 (FKBP51) mRNA, complete cds. [AY723747]	FKBP5*	FK506 binding protein 5	0.0181733	0.647509
TC199162	Unknown	-	-	0.01822	1.45395
AJ442774	AJ442774 dkfz426 Gallus gallus cDNA clone 31j2r1, mRNA sequence [AJ442774]	-	-	0.0182514	0.519267
CR386521	no hits	-	-	0.0182568	2.19362
BX936188	P59480 : (P59480) 39S ribosomal protein L45, mitochondrial precursor (L45mt) (MRP-L45)	-	-	0.0182617	1.57955
BX933600	Gallus gallus finished cDNA, clone ChEST948o18. [BX933600]	BMS1*	BMS1 homolog, ribosome assembly protein (yeast)	0.0182723	1.37367
CR733265	no hits	-	-	0.0182744	1.44816
AJ719396	Gallus gallus mRNA for hypothetical protein, clone 1o14. [AJ719396]	NRD1	nardilysin (N-arginine dibasic convertase)	0.0182894	1.35179
AJ721056	Gallus gallus mRNA for hypothetical protein, clone 33j19. [AJ721056]	DHX33	DEAH (Asp-Glu-Ala-His) box polypeptide 33	0.0183034	1.31433
CR405995	no hits	-	-	0.0183437	1.64109
AJ851487	Q5F413 : (Q5F413) Hypothetical protein	SMAP2	small ArfGAP2	0.0183455	0.680122
CR732816	no hits	-	-	0.0183616	0.696332
BX950797	Q8BYQ7 : (Q8BYQ7) Mus musculus adult male hypothalamus cDNA, RIKEN full-length enriched library, clone:A230053O16 product:CALCIUM-RESPONSIVE TRANSCRIPTION COACTIVATOR homolog	LSM14A*	LSM14A, SCD6 homolog A (S. cerevisiae)	0.0183652	1.08998
AJ720822	Gallus gallus mRNA for hypothetical protein, clone 26j3. [AJ720822]	SLU7	SLU7 splicing factor homolog (S. cerevisiae)	0.0183708	1.29393
AJ719486	Gallus gallus mRNA for hypothetical protein, clone 2m8. [AJ719486]	HSPA9	heat shock 70kDa protein 9 (mortalin)	0.0184021	1.40632
BU351923	no hits	-	-	0.0184051	1.31811
CO771317	testis_EST02414 Testis cDNA Library Gallus gallus cDNA 3', mRNA sequence [CO771317]	-	-	0.0184165	1.2548
A_87_P040101	Unknown	-	-	0.0184408	1.55402
AY032864	Gallus gallus tax-responsive element binding protein 107 mRNA, complete cds. [AY032864]	RPL6	ribosomal protein L6	0.0184594	1.54988
TC221860	Unknown	-	-	0.0184596	1.18128
BX929341	Q16533 : (Q16533) snRNA activating protein complex 43 kDa subunit (SNAPc 43 kDa subunit) (Small nuclear RNA activating complex polypeptide 1) (Proximal sequence element-binding transcription factor gamma subunit) (PSE-binding factor gamma subunit) (PT	SNAPC1*	small nuclear RNA activating complex, polypeptide 1, 43kDa	0.0184611	1.12989
AJ719692	Gallus gallus mRNA for hypothetical protein, clone 5f12. [AJ719692]	APIP	APAF1 interacting protein	0.0184717	1.1231
TC225235	Unknown	-	-	0.0184883	0.731524
CN235173	WLA105E04.ab1 WLbrain Gallus gallus cDNA 5', mRNA sequence [CN235173]	-	-	0.0184964	1.32575
BX934041	Q8JIS3 : (Q8JIS3) D-erythrulose reductase	DCXR	dicarbonyl/L-xylulose reductase	0.0185255	1.90923
BX950796	XP_416941 : gi:50730514:ref:XP_416941.1: PREDICTED: similar to GH regulated TBC protein 1 [Gallus gallus]	-	-	0.0185282	0.780431
BX931451	Gallus gallus finished cDNA, clone ChEST332b16. [BX931451]	TEAD1	TEA domain family member 1 (SV40 transcriptional enhancer factor)	0.0185588	0.730992
BU449524	XP_422770 : gi:50752393:ref:XP_422770.1: PREDICTED: similar to lysosomal-associated membrane protein 3 [Gallus gallus]	-	-	0.0185707	0.521572
CR352946	no hits	-	-	0.0186331	0.165723
TC204357	FXLA_HUMAN (Q8NHM5) F-box/LRR-repeat protein 10 (F-box and leucine-rich repeat protein 10) (F-box protein FBL10) (JEMMA protein) (Protein containing CXXC domain 2), partial (14%) [TC204357]	-	-	0.0186415	1.22697
BU303991	no hits	-	-	0.0187018	0.706003
TC191064	Q9UMW5 (Q9UMW5) Cerebral cell adhesion molecule, partial (30%) [TC191064]	-	-	0.018729	1.54231
BU280497	no hits	-	-	0.0187317	1.43547
AY549568	Q5QGZ1 : (Q5QGZ1) PIAS1	PIAS1	protein inhibitor of activated STAT, 1	0.0187511	0.81218
AJ719646	O14777 : (O14777) Retinoblastoma-associated protein HEC (Kinetochore associated 2)	NDC80	NDC80 homolog, kinetochore complex component (S. cerevisiae)	0.0187855	1.42845
TC210933	Unknown	-	-	0.0187876	0.448683
AJ720129	Q4R5B9 : (Q4R5B9) Brain cDNA, clone: QtrA-12126, similar to human S-phase kinase-associated protein 1A (p19A) (SKP1A),transcript variant 2,	LOC728622*	similar to S-phase kinase-associated protein 1A (p19A)	0.0188008	1.39037
BU362757	XP_422038 : gi:50750535:ref:XP_422038.1: PREDICTED: similar to Lymphocyte antigen 75 precursor (DEC-205) (CD205 antigen) (gp200-MR6) [Gallus gallus]	-	-	0.0188014	0.33812
CR388990	no hits	-	-	0.0188244	1.3355
TC189531	AF044209 nuclear receptor co-repressor N-CoR {Homo sapiens;} , partial (3%) [TC189531]	-	-	0.0188289	1.17298
BX268699	Q8TEL7 : (Q8TEL7) FLJ00176 protein (Fragment)	-	-	0.018841	1.17789
BX929864	XP_414122 : gi:50753761:ref:XP_414122.1: PREDICTED: similar to RE21901p [Gallus gallus]	-	-	0.018874	1.26786
TC195240	Q9S807 (Q9S807) Phosphate starvation regulator protein (Regulatory protein of P-starvation acclimation response Psr1), partial (3%) [TC195240]	-	-	0.0188906	0.700148
CV039385	no hits	-	-	0.0189186	0.180143
BU308027	no hits	-	-	0.01893	1.7013
TC226554	Unknown	-	-	0.0189509	1.92112
CR353234	Q5TZT2 : (Q5TZT2) Ras association (RalGDS/AF-6) domain family 1	-	-	0.0189604	0.458873
CR405749	no hits	-	-	0.0189646	1.17463
TC226264	Unknown	-	-	0.0189661	0.753894
DR430530	no hits	FGFR3	fibroblast growth factor receptor 3	0.0189725	0.583786
AJ720423	Q10472 : (Q10472) Polypeptide N-acetylgalactosaminyltransferase 1 (Protein-UDP acetylgalactosaminyltransferase 1) (UDP-GalNAc:polypeptide N-acetylgalactosaminyltransferase 1) (Polypeptide GalNAc transferase 1) (GalNAc-T1) (pp-GaNTase 1)	GALNT1	UDP-N-acetyl-alpha-D-galactosamine:polypeptide N-acetylgalactosaminyltransferase 1 (GalNAc-T1)	0.018981	1.91306
AJ719609	Gallus gallus mRNA for hypothetical protein, clone 4i6. [AJ719609]	ZRANB2	zinc finger, RAN-binding domain containing 2	0.0189955	1.30981
AY882944	Gallus gallus mammalian-like melanopsin (Opn4m) mRNA, complete cds. [AY882944]	OPN4	opsin 4	0.019014	0.546222
CR406848	no hits	-	-	0.0190222	0.893129
BX934877	Q9D5V6 : (Q9D5V6) Synapse associated protein 1	SYAP1	synapse associated protein 1, SAP47 homolog (Drosophila)	0.0190366	1.16683
BU309090	no hits	-	-	0.0190545	1.34434
DR431270	XP_425603 : gi:50730747:ref:XP_425603.1: PREDICTED: similar to ORF2 [Gallus gallus]	-	-	0.0190844	1.32242
CR388882	Gallus gallus finished cDNA, clone ChEST78a21. [CR388882]	CADM1*	cell adhesion molecule 1	0.0190973	0.349266
AB004291	Gallus gallus mRNA for gamma-subunit of enolase, complete cds. [AB004291]	ENO2	enolase 2 (gamma, neuronal)	0.0191058	0.636955
CR733047	Gallus gallus finished cDNA, clone ChEST970m23. [CR733047]	-	-	0.0191311	0.450941
BX266518	BX266518 AGENAE Gallus gallus multi-tissues normalized and once-subtracted cDNA library (gcal) Gallus gallus cDNA clone gcal0010c.p.23 5prim, mRNA sequence [BX266518]	-	-	0.0191329	0.43215
AJ720769	Gallus gallus mRNA for hypothetical protein, clone 25d21. [AJ720769]	METAP2	methionyl aminopeptidase 2	0.0191414	1.49449
CN228873	RJB064A03.ab1 RJtestis Gallus gallus cDNA 5', mRNA sequence [CN228873]	-	-	0.0191428	1.41499
BX950735	Gallus gallus finished cDNA, clone ChEST106a21. [BX950735]	IDI1	isopentenyl-diphosphate delta isomerase 1	0.0191528	0.778677
BU255739	XP_419194 : gi:50737583:ref:XP_419194.1: PREDICTED: similar to DNA replication initiator protein [Gallus gallus]	-	-	0.0191963	1.95821
CR353399	no hits	-	-	0.0191975	0.834219
CD734432	no hits	-	-	0.0192146	1.4536
BM440124	Q8TU64 : (Q8TU64) N2-methylguanosine tRNA methyltransferase	-	-	0.0192742	1.57471
BX929543	XP_421731 : gi:50749733:ref:XP_421731.1: PREDICTED: similar to MGC69144 protein [Gallus gallus]	SFXN2	sideroflexin 2	0.0192747	1.63075
CR387594	no hits	-	-	0.0192808	0.924128
BU451262	no hits	-	-	0.0192868	0.844617
TC216368	Q5VX49 (Q5VX49) OTTHUMP00000030575, partial (60%) [TC216368]	-	-	0.019302	1.11873
BU457507	XP_424691 : gi:50811330:ref:XP_424691.1: PREDICTED: similar to aspartyl(asparaginyl)beta-hydroxylase; HAAH [Gallus gallus]	-	-	0.019303	0.309694
CR389024	Gallus gallus finished cDNA, clone ChEST837c16. [CR389024]	-	-	0.0193047	0.602748
CR387014	Q9Q5L3 : (Q9Q5L3) EBNA-2	-	-	0.0193471	0.638921
BX258241	no hits	-	-	0.0193716	0.359256
BU261052	no hits	-	-	0.0193947	0.702001
ENSGALT00000010564.2	no hits	-	-	0.0193971	1.18859
BX933690	Gallus gallus finished cDNA, clone ChEST948l17. [BX933690]	MCEE*	methylmalonyl CoA epimerase	0.0193983	1.21503
BU367571	Q9H9S4 : (Q9H9S4) Calcium binding protein 39-like (Mo25-like protein) (Antigen MLAA-34)	-	-	0.0194497	0.272991
TC205398	Q6YI88 (Q6YI88) IcaD (Fragment), partial (13%) [TC205398]	-	-	0.0194568	1.08286
CR353049	no hits	-	-	0.0194992	0.500004
CR390345	Gallus gallus finished cDNA, clone ChEST148i24. [CR390345]	RPL18A*	ribosomal protein L18a	0.0195125	1.34429
TC212372	HEY1_CANFA (Q9TSZ2) Hairy/enhancer-of-split related with YRPW motif 1 (Hairy and enhancer of split related-1) (HESR-1), partial (97%) [TC212372]	-	-	0.0195315	2.61369
TC188114	Q9NPA8 (Q9NPA8) E(Y)2 homolog (DC6), partial (96%) [TC188114]	-	-	0.0195347	1.15296
CV037497	XP_417799 : gi:50759826:ref:XP_417799.1: PREDICTED: similar to Myotubularin related protein 9 [Gallus gallus]	-	-	0.0195453	0.682211
AJ719379	Q5ZMK5 : (Q5ZMK5) Protein PTDSR	JMJD6	jumonji domain containing 6	0.0195488	1.28275
CR523981	Q90892 : (Q90892) Guanylate binding protein	-	-	0.0195681	0.212277
CR390985	Gallus gallus finished cDNA, clone ChEST544c14. [CR390985]	-	-	0.0195895	0.427791
AF242552	Q9DFY9 : (Q9DFY9) Retinovin	USPL1	ubiquitin specific peptidase like 1	0.0195896	0.736251
AJ720796	Gallus gallus mRNA for hypothetical protein, clone 25m21. [AJ720796]	CD151	CD151 molecule (Raph blood group)	0.0195905	1.39184
BU227441	no hits	-	-	0.0196295	0.244454
TC199692	Unknown	-	-	0.0196323	1.11197
TC199066	Q9H261 (Q9H261) IRS-1 PH domain binding protein PHIP, partial (32%) [TC199066]	-	-	0.0196339	1.21666
CR406642	Gallus gallus finished cDNA, clone ChEST899m20. [CR406642]	MYSM1*	Myb-like, SWIRM and MPN domains 1	0.0196363	0.543691
BU241522	XP_416195 : gi:50728596:ref:XP_416195.1: PREDICTED: similar to histone 2, H2ac [Gallus gallus]	-	-	0.0196511	1.27335
BU247467	ENSGALP00000013334 : ENSGALP00000013334 pep:novel chromosome:WASHUC1:Un:2902952:2930866:-1 gene:ENSGALG00000008197 transcript:ENSGALT00000013349	-	-	0.019652	0.88439
CR385370	Q9JM62 : (Q9JM62) Polyposis locus protein 1-like 1 (TB2 protein-like 1) (Receptor expression enhancing protein 6)	-	-	0.0196584	1.32679
J00860	P02112 : (P02112) Hemoglobin beta chain	HBE1*	hemoglobin, epsilon 1	0.019669	0.0726765
A_87_P041420	Unknown	-	-	0.0196786	0.73449
CR389081	Gallus gallus finished cDNA, clone ChEST342b8. [CR389081]	C15ORF42*	chromosome 15 open reading frame 42	0.0196845	1.40726
TC219798	Unknown	-	-	0.0197048	1.42295
CR391684	no hits	-	-	0.019722	0.464501
AJ720743	Q5ZIP1 : (Q5ZIP1) Hypothetical protein	TOR1A	torsin family 1, member A (torsin A)	0.0197245	1.21689
AJ720617	ENSGALP00000007274 : ENSGALP00000007274 pep:novel chromosome:WASHUC1:8:7118704:7316619:-1 gene:ENSGALG00000004578 transcript:ENSGALT00000007286	RABGAP1L*	RAB GTPase activating protein 1-like	0.0197667	0.710178
BU265425	no hits	-	-	0.0197735	2.12714
BX933973	XP_422477 : gi:50751610:ref:XP_422477.1: PREDICTED: similar to glutathione peroxidase 7; glutathione peroxidase 6 [Gallus gallus]	GPX7	glutathione peroxidase 7	0.0197924	1.24186
BX931524	Gallus gallus finished cDNA, clone ChEST390l15. [BX931524]	CENPQ*	centromere protein Q	0.0198009	1.67209
BX930830	Gallus gallus finished cDNA, clone ChEST373d17. [BX930830]	SNRNP40*	small nuclear ribonucleoprotein 40kDa (U5)	0.0198438	1.22448
BU141832	ENSGALP00000012291 : ENSGALP00000012291 pep:novel chromosome:WASHUC1:13:17100960:17110992:-1 gene:ENSGALG00000007610 transcript:ENSGALT00000012305	-	-	0.0198528	1.14285
CR389764	Gallus gallus finished cDNA, clone ChEST712p22. [CR389764]	XPO5*	exportin 5	0.0198745	1.68715
TC223321	Q98SN5 (Q98SN5) Rho-associated coiled coil forming kinase 2 (Fragment), partial (5%) [TC223321]	-	-	0.0198875	1.47544
CR391289	Gallus gallus finished cDNA, clone ChEST677b1. [CR391289]	-	-	0.0199224	0.788803
TC196137	Unknown	-	-	0.0200007	0.86176
A_87_P040619	Unknown	-	-	0.0200038	1.25538
L21719	Q90777 : (Q90777) C-eyk protein precursor	MERTK	c-mer proto-oncogene tyrosine kinase	0.0200066	0.290979
CR390133	Q5JR94 : (Q5JR94) Ribosomal protein S8	RPS8*	ribosomal protein S8	0.0200164	1.33094
TC223453	Q5TAB6 (Q5TAB6) OTTHUMP00000016801, partial (73%) [TC223453]	-	-	0.020035	1.57423
CV856139	gonad_EST03615 Embryonic gonad cDNA Library Gallus gallus cDNA 5', mRNA sequence [CV856139]	-	-	0.0200428	1.4669
BU114912	XP_421369 : gi:50748702:ref:XP_421369.1: PREDICTED: similar to Delta-like homolog [Gallus gallus]	-	-	0.0200487	1.27825
AJ720093	Q5ZKJ1 : (Q5ZKJ1) Hypothetical protein	BARD1	BRCA1 associated RING domain 1	0.0200626	1.75687
CR390246	Gallus gallus finished cDNA, clone ChEST924k15. [CR390246]	PDCD1	programmed cell death 1	0.0200772	0.358479
CN384340	XP_355166 : gi:38085189:ref:XP_355166.1: PREDICTED: similar to novel protein [Mus musculus]	-	-	0.0200956	1.18544
TC225080	Unknown	-	-	0.0200963	1.28503
TC203381	Unknown	-	-	0.0201028	1.20879
AJ720387	Q5ZJP7 : (Q5ZJP7) Hypothetical protein	KCTD7	potassium channel tetramerisation domain containing 7	0.020103	1.46145
TC191098	Q8WX16 (Q8WX16) OTTHUMP00000061080, partial (15%) [TC191097]	-	-	0.0201036	1.1036
CN237726	XP_424920 : gi:50762037:ref:XP_424920.1: PREDICTED: similar to Topoisomerase I binding, arginine/serine-rich [Gallus gallus]	-	-	0.0201092	1.39148
BU215171	Q4S434 : (Q4S434) Chromosome 20 SCAF14744, whole genome shotgun sequence. (Fragment)	-	-	0.0201153	1.09398
AB073426	ENSGALP00000008063 : ENSGALP00000008063 pep:known chromosome:WASHUC1:4:1915439:1929694:-1 gene:ENSGALG00000005038 transcript:ENSGALT00000008077	CENPI	centromere protein I	0.0201299	1.36591
BU268928	no hits	-	-	0.020137	0.630767
CR385326	Gallus gallus finished cDNA, clone ChEST415a14. [CR385326]	-	-	0.0201562	1.2702
AJ720787	Gallus gallus mRNA for hypothetical protein, clone 25k16. [AJ720787]	-	-	0.0201701	0.562617
CR407308	XP_413874 : gi:50753126:ref:XP_413874.1: PREDICTED: similar to A-kinase anchor protein 13 isoform 2; A-kinase anchoring protein; guanine nucleotide exchange factor Lbc; breast cancer nuclear receptor-binding auxiliary protein; lymphoid blast crisis oncoge	-	-	0.0201766	0.779374
U40844	Gallus gallus cyclin D1 mRNA, complete cds. [U40844]	CCND1	cyclin D1	0.0201874	1.47962
BU398289	no hits	-	-	0.0201921	1.22552
CR387087	no hits	-	-	0.0202854	0.156358
CR523148	no hits	-	-	0.0202967	0.85313
CN231035	no hits	-	-	0.0203033	0.736885
CV858427	gonad_EST05903 Embryonic gonad cDNA Library Gallus gallus cDNA 5', mRNA sequence [CV858427]	-	-	0.0203187	1.53401
TC195958	Q7RTR3 (Q7RTR3) NOD9, partial (30%) [TC195958]	-	-	0.0203382	1.36597
BU481791	XP_423089 : gi:50769365:ref:XP_423089.1: PREDICTED: similar to ring finger protein 146; dactylidin; 2610509H23Rik [Gallus gallus]	-	-	0.020355	0.667857
BU129623	Q5R444 : (Q5R444) Hypothetical protein DKFZp459O232	-	-	0.0203601	0.580468
M66385	Chicken Ca2+-ATPase (SERCA2) mRNA, complete cds. [M66385]	ATP2A2	ATPase, Ca++ transporting, cardiac muscle, slow twitch 2	0.0203632	1.53213
CR523107	no hits	-	-	0.0204016	1.11166
BX950644	XP_419144 : gi:50736946:ref:XP_419144.1: PREDICTED: similar to RIKEN cDNA 4931400A14 [Gallus gallus]	SMCHD1*	structural maintenance of chromosomes flexible hinge domain containing 1	0.0204034	0.646929
BX932339	Gallus gallus finished cDNA, clone ChEST352e11. [BX932339]	WDR12*	WD repeat domain 12	0.0204206	1.33883
CR389061	Gallus gallus finished cDNA, clone ChEST350h19. [CR389061]	-	-	0.0204206	0.584987
CR386159	Gallus gallus finished cDNA, clone ChEST318k9. [CR386159]	CILP	cartilage intermediate layer protein, nucleotide pyrophosphohydrolase	0.0204235	0.66261
BU310709	no hits	-	-	0.0204272	1.25612
A_87_P041717	Unknown	-	-	0.0204666	0.639091
TC205099	Unknown	-	-	0.0204667	1.28583
TC223084	Unknown	-	-	0.0205803	0.616189
TC202196	Q6H7E0 (Q6H7E0) Steroid membrane binding protein-like, partial (5%) [TC202196]	-	-	0.0205806	1.58583
AJ851613	Q5F3N7 : (Q5F3N7) Hypothetical protein	PDE3B	phosphodiesterase 3B, cGMP-inhibited	0.0205866	0.197788
AJ720708	Q5ZIS6 : (Q5ZIS6) Hypothetical protein	ARID4A*	AT rich interactive domain 4A (RBP1-like)	0.0205973	0.701062
NM_001030668	Gallus gallus transcription factor 1, hepatic; LF-B1, hepatic nuclear factor (HNF1), albumin proximal factor (TCF1), mRNA [NM_001030668]	HNF1A	HNF1 homeobox A	0.0205979	1.94271
CR523294	no hits	-	-	0.0205992	1.37077
AJ720151	Q5ZKD3 : (Q5ZKD3) Hypothetical protein	HTATSF1*	HIV-1 Tat specific factor 1	0.0206107	1.58577
AJ843262	Q5ZFP4 : (Q5ZFP4) Transporter associated with antigen processing 2 (Fragment)	-	-	0.0206156	0.715214
BX930666	Q96EL3 : (Q96EL3) Mitochondrial ribosomal protein L53	MRPL53	mitochondrial ribosomal protein L53	0.0206164	1.54682
AF139097	Q9W756 : (Q9W756) Interleukin-15	-	-	0.0206244	0.210276
BX279056	XP_423080 : gi:50769225:ref:XP_423080.1: PREDICTED: similar to barren; barren (Drosophila) homolog, partial [Gallus gallus]	-	-	0.0206339	1.27056
D83126	Chicken TBP0 mRNA, complete cds. [D83126]	TBP*	TATA box binding protein	0.0206552	1.19856
CR352757	Gallus gallus finished cDNA, clone ChEST104a8. [CR352757]	GTF3A*	general transcription factor IIIA	0.0206673	1.25781
BI064892	no hits	-	-	0.0206732	0.759299
TC227254	Unknown	-	-	0.020698	1.41543
AJ731331	XP_414687 : gi:50755299:ref:XP_414687.1: PREDICTED: similar to Nucleoside diphosphate kinase homolog 5 (NDK-H 5) (NDP kinase homolog 5) (nm23-H5) (Testis-specific nm23 homolog) (Inhibitor of p53-induced apoptosis-beta) (IPIA-beta) [Gallus gallus]	-	-	0.0207099	1.54163
CR387109	XP_420083 : gi:50745372:ref:XP_420083.1: PREDICTED: similar to chromosome 17 open reading frame 27 [Gallus gallus]	RNF213*	ring finger protein 213	0.020713	0.711214
DR415089	no hits	-	-	0.020728	0.806812
BI389665	Q4S9H0 : (Q4S9H0) Chromosome undetermined SCAF14696, whole genome shotgun sequence. (Fragment)	-	-	0.0207564	1.51078
BU479643	no hits	-	-	0.0207719	0.741947
AJ719608	Q5ZLX6 : (Q5ZLX6) Hypothetical protein	SNAP91	synaptosomal-associated protein, 91kDa homolog (mouse)	0.0207756	0.88771
TC227264	TGM3_HUMAN (Q08188) Protein-glutamine glutamyltransferase E precursor (TGase E) (TGE) (TG(E)) (Transglutaminase 3) , partial (11%) [TC227264]	-	-	0.0207871	0.577133
AJ720758	Q5ZIM6 : (Q5ZIM6) Protein AATF (Apoptosis-antagonizing transcription factor)	AATF	apoptosis antagonizing transcription factor	0.0207975	1.28943
CR389668	no hits	-	-	0.0208315	1.13731
BU234260	no hits	-	-	0.020843	1.43523
BU490745	no hits	-	-	0.0208465	0.758322
CR390120	no hits	-	-	0.0208482	1.50927
CR406655	no hits	-	-	0.0208719	0.520337
CR352626	Gallus gallus finished cDNA, clone ChEST153k21. [CR352626]	-	-	0.020882	0.884743
AF228284	Q98UC3 : (Q98UC3) Ubiquitin fusion-degradation 1-like protein	UFD1L*	ubiquitin fusion degradation 1 like (yeast)	0.0209174	0.877949
BU260853	XP_416545 : gi:50729518:ref:XP_416545.1: PREDICTED: similar to hypothetical protein AY099107 [Gallus gallus]	-	-	0.0209275	1.25573
BU413538	no hits	-	-	0.0209373	0.601172
CR407204	Q9C0I0 : (Q9C0I0) KIAA1683 protein (Fragment)	-	-	0.0209505	1.71746
TC202924	Unknown	-	-	0.0209577	0.847206
BU380701	Q9BRR3 : (Q9BRR3) Protein C9orf125	-	-	0.0209643	1.61607
CR389145	no hits	-	-	0.0209671	0.594179
BX273487	no hits	-	-	0.0209943	1.3988
AJ720444	Gallus gallus mRNA for hypothetical protein, clone 17l19. [AJ720444]	ST3GAL2	ST3 beta-galactoside alpha-2,3-sialyltransferase 2	0.0210162	1.38303
CV860900	gonad_EST08376 Embryonic gonad cDNA Library Gallus gallus cDNA 5', mRNA sequence [CV860900]	-	-	0.0210305	0.755835
CR385921	Gallus gallus finished cDNA, clone ChEST419g7. [CR385921]	-	-	0.0210505	1.43236
CR406360	Q66L72 : (Q66L72) T-complex-associated testis expressed 3	-	-	0.0210848	0.885388
BX950350	Gallus gallus finished cDNA, clone ChEST173l1. [BX950350]	-	-	0.0210883	0.222209
CR352871	Gallus gallus finished cDNA, clone ChEST475o12. [CR352871]	-	-	0.0210962	0.863181
CR387502	Gallus gallus finished cDNA, clone ChEST142o6. [CR387502]	-	-	0.0211424	1.27528
AJ719444	Q6U7R4 : (Q6U7R4) Smuckler	TIMD4	T-cell immunoglobulin and mucin domain containing 4	0.0211527	0.747412
CF254797	no hits	-	-	0.0211543	0.500281
AJ851656	ENSGALP00000008261 : ENSGALP00000008261 pep:novel chromosome:WASHUC1:5:3018390:3021231:1 gene:ENSGALG00000005155 transcript:ENSGALT00000008275	NLRP3	NLR family, pyrin domain containing 3	0.0211706	0.79226
CR391353	XP_340877 : gi:62656763:ref:XP_340877.2: PREDICTED: similar to RNA-binding protein Musashi2-S [Rattus norvegicus]	-	-	0.0211715	1.34364
AJ851508	Q8R0H7 : (Q8R0H7) RIKEN cDNA 9630046K23 (Mus musculus 13 days embryo male testis cDNA, RIKEN full-length enriched library, clone:6030459P09 product:X 010 PROTEIN homolog) (Mus musculus 16 days neonate cerebellum cDNA, RIKEN full-length enriched libra	KTELC1	KTEL (Lys-Tyr-Glu-Leu) containing 1	0.0211942	1.58034
CN232199	WLB072E12.ab1 WLtestis Gallus gallus cDNA 5', mRNA sequence [CN232199]	-	-	0.0212025	0.714034
TC223314	Q65WM9 (Q65WM9) GlpR protein, partial (6%) [TC223314]	-	-	0.0212162	0.645827
AY329361	Gallus gallus shaker subfamily potassium channel Kv1.2 alpha subunit mRNA, complete cds. [AY329361]	KCNA2	potassium voltage-gated channel, shaker-related subfamily, member 2	0.0212448	0.618374
TC204530	Unknown	-	-	0.0212473	0.593474
BU380570	XP_426131 : gi:50740815:ref:XP_426131.1: PREDICTED: similar to solute carrier family 35, member B2; 3-phosphoadenosine 5-phosphosulfate transporter [Gallus gallus]	-	-	0.0212518	1.53835
CR352773	Gallus gallus finished cDNA, clone ChEST438j21. [CR352773]	-	-	0.0212555	1.48324
TC202412	Unknown	-	-	0.0212625	0.490171
CR389678	Gallus gallus finished cDNA, clone ChEST121e12. [CR389678]	C20ORF3*	chromosome 20 open reading frame 3	0.021269	1.43874
TC217291	Q08514 (Q08514) Gallus gallus POL-like (Fragment), partial (13%) [TC217291]	-	-	0.021276	1.38017
BU473459	Q63226 : gi:38372261:sp:Q63226:GRID2_RAT Glutamate receptor delta-2 subunit precursor (GluR delta-2)	-	-	0.0213327	0.753942
BU352949	no hits	-	-	0.0213476	1.57692
AI981805	no hits	-	-	0.0213533	0.580609
A_87_P039843	Unknown	-	-	0.0213571	1.5963
CO503754	NP_001020466 : gi:70608168:ref:NP_001020466.1: IFITM5 [Homo sapiens]	-	-	0.021363	0.565569
BU351961	no hits	-	-	0.0213702	0.643918
BU422146	no hits	-	-	0.021373	1.21369
BU452819	no hits	-	-	0.0213919	0.663028
TC227536	Unknown	-	-	0.0213986	0.557646
TC203206	Unknown	-	-	0.0214001	1.28578
AJ719700	Q5ZLN4 : (Q5ZLN4) Hypothetical protein	FEN1	flap structure-specific endonuclease 1	0.0214106	1.55138
BU350059	no hits	-	-	0.0214128	0.848473
BX932800	Gallus gallus finished cDNA, clone ChEST265h24. [BX932800]	TCF21	transcription factor 21	0.0214178	0.695907
AJ851501	Gallus gallus mRNA for hypothetical protein, clone 4a10. [AJ851501]	ZC3H14	zinc finger CCCH-type containing 14	0.0214339	1.18431
AJ616735	Gallus gallus mRNA for small heat shock protein B2 (HSPB2 gene). [AJ616735]	HSPB2	heat shock 27kDa protein 2	0.0214368	1.51413
CR352623	Q7TN28 : (Q7TN28) Inner centromere protein	-	-	0.0214387	0.292055
BU445853	no hits	-	-	0.0214416	1.17203
X95501	Q90887 : (Q90887) Mannose 6-Phosphate Receptor (Fragment)	M6PR*	mannose-6-phosphate receptor (cation dependent)	0.0214658	0.790101
BX933767	Q9CQW0 : (Q9CQW0) Mus musculus 18-day embryo whole body cDNA, RIKEN full-length enriched library, clone:1110037P24 product:hypothetical protein, full insert sequence (Mus musculus 18-day embryo whole body cDNA, RIKEN full-length enriched library, clo	TMEM93	transmembrane protein 93	0.0214669	1.10314
CR353902	Q8K1Z0 : (Q8K1Z0) RIKEN cDNA 2310005O14	COQ9*	coenzyme Q9 homolog (S. cerevisiae)	0.0214721	1.37199
M93676	Q789A4 : (Q789A4) Nonmuscle myosin heavy chain	MYH10	myosin, heavy chain 10, non-muscle	0.0214805	1.87136
BX932486	Q9JM54 : (Q9JM54) Noxa (Mus musculus 10 days neonate cortex cDNA, RIKEN full-length enriched library, clone:A830041O17 product:phorbol-12-myristate-13-acetate-induced protein 1, full insert sequence) (Mus musculus 2 days neonate thymus thymic cells c	-	-	0.021488	0.247749
TC227638	Unknown	-	-	0.0214986	1.70894
A_87_P041465	Unknown	-	-	0.0215237	0.831553
A_87_P041012	Unknown	-	-	0.0215242	1.47544
BU270429	ENSGALP00000006021 : ENSGALP00000006021 pep:novel chromosome:WASHUC1:27_random:527522:529932:1 gene:ENSGALG00000003801 transcript:ENSGALT00000006031	-	-	0.0215386	1.50154
CD729580	4036824 1GAL - Chicken Intestinal Lymphocyte Gallus gallus cDNA clone 1GAL_69L11 5', mRNA sequence [CD729580]	-	-	0.0215407	0.812876
BU290636	Q9Z2K4 : (Q9Z2K4) Src-associated adaptor protein (SKAP55 homologue) (RA70)	-	-	0.0215415	1.44305
U18309	Q90640 : (Q90640) Chromosome-associated kinesin KIF4A (Chromokinesin)	KIF4A	kinesin family member 4A	0.0216138	1.25433
BU472015	no hits	-	-	0.0216172	1.39429
BU365573	Q91WB2 : (Q91WB2) RIKEN cDNA D830019K17 (Mus musculus 16 days neonate heart cDNA, RIKEN full-length enriched library, clone:D830019K17 product:hypothetical PA-phosphatase related phosphoesterase containing protein, full insert sequence)	-	-	0.0216191	0.708838
BX950470	Gallus gallus finished cDNA, clone ChEST106i7. [BX950470]	LAPTM4A	lysosomal protein transmembrane 4 alpha	0.0216833	0.291288
CN238034	no hits	-	-	0.0216869	1.37508
AJ719676	Q5ZLQ8 : (Q5ZLQ8) Hypothetical protein	BUB1*	budding uninhibited by benzimidazoles 1 homolog (yeast)	0.0216955	1.23603
BU459719	no hits	-	-	0.0217083	1.45622
TC197306	HSU07000 breakpoint cluster region protein {Homo sapiens;} , partial (10%) [TC197306]	-	-	0.0217125	1.12533
BU210635	no hits	-	-	0.0217325	0.568135
BX931944	XP_420782 : gi:50747202:ref:XP_420782.1: PREDICTED: similar to Gag-Pro-Pol-Env protein [Gallus gallus]	-	-	0.0217541	0.424355
TC202868	Q8VB66 (Q8VB66) Wsv122 (WSSV178), partial (23%) [TC202868]	-	-	0.0217641	0.636773
AJ719512	Gallus gallus mRNA for hypothetical protein, clone 2p4. [AJ719512]	FAR1	fatty acyl CoA reductase 1	0.0217658	1.6598
U11889	Gallus gallus GATA-6 transcription factor (GATA-6) mRNA, complete cds. [U11889]	GATA6	GATA binding protein 6	0.0217662	1.37964
CR385648	no hits	-	-	0.021778	1.77308
CR406066	Gallus gallus finished cDNA, clone ChEST459b10. [CR406066]	NINJ2	ninjurin 2	0.0217875	1.33244
AJ851647	Q5F3K3 : (Q5F3K3) Hypothetical protein	SLC40A1*	solute carrier family 40 (iron-regulated transporter), member 1	0.0217921	0.436636
X64712	Q90800 : (Q90800) Collagen-alpha-3 type IX precursor	COL9A3*	collagen, type IX, alpha 3	0.0218343	0.827082
BU447727	no hits	-	-	0.0218424	1.11616
CR389226	XP_417710 : gi:50759625:ref:XP_417710.1: PREDICTED: similar to guanylate binding protein [Gallus gallus]	-	-	0.0218516	0.48487
CR385769	Gallus gallus finished cDNA, clone ChEST695b23. [CR385769]	-	-	0.0218714	2.04398
BU428260	XP_417754 : gi:50759730:ref:XP_417754.1: PREDICTED: similar to four and a half LIM domains 3 [Gallus gallus]	-	-	0.0218829	0.75318
BU403218	no hits	-	-	0.0218932	0.81466
AF218799	Q548X0 : (Q548X0) Lactate dehydrogenase B	LDHB*	lactate dehydrogenase B	0.0218934	1.44693
AJ719620	Q5ZLW4 : (Q5ZLW4) Hypothetical protein	-	-	0.0219106	0.850164
AB013746	Q9YIB9 : (Q9YIB9) Hypoxia-inducible factor 1 alpha (HIF-1 alpha) (HIF1 alpha)	HIF1A*	hypoxia inducible factor 1, alpha subunit (basic helix-loop-helix transcription factor)	0.0219185	0.653599
BU425896	no hits	-	-	0.0219474	0.642014
TC200169	Q6SNM2 (Q6SNM2) Olfactory receptor (Fragment), partial (8%) [TC200169]	-	-	0.0219585	1.40635
TC193737	AY251192 testis-specific protein 57 {Mus musculus;} , partial (32%) [TC193737]	-	-	0.0219722	0.729459
ENSGALT00000015742.2	no hits	-	-	0.021983	0.907926
BU471034	no hits	-	-	0.0219942	1.36432
TC202019	Unknown	-	-	0.0220076	0.803797
BX935500	Q9BTE1 : (Q9BTE1) Dynactin subunit 5 (Dynactin subunit p25)	DCTN5*	dynactin 5 (p25)	0.0220188	1.35579
AF085184	Gallus gallus tight junction protein (ZO-2) mRNA, complete cds. [AF085184]	TJP2	tight junction protein 2 (zona occludens 2)	0.0220223	0.52198
A_87_P039721	Unknown	-	-	0.022034	0.854047
BX934614	Gallus gallus finished cDNA, clone ChEST846f22. [BX934614]	ABCG1	ATP-binding cassette, sub-family G (WHITE), member 1	0.0220406	0.728054
Y00789	Chicken mRNA fragment for calsequestrin homologue. [Y00789]	CASQ2	calsequestrin 2 (cardiac muscle)	0.0220529	1.3307
TC189508	Unknown	-	-	0.0220617	1.20235
TC209989	Q8AXB4 (Q8AXB4) Pak3 serine/threonine protein kinase, partial (96%) [TC209989]	-	-	0.0220873	0.743124
CD737546	4022411 1GAL - Chicken Intestinal Lymphocyte Gallus gallus cDNA clone 1GAL_80G22 5', mRNA sequence [CD737546]	-	-	0.0220883	0.908768
X56931	P23825 : (P23825) GATA binding factor-3 (Transcription factor NF-E1C) (GATA-3)	GATA3	GATA binding protein 3	0.0220918	0.651315
BU350564	no hits	-	-	0.0220971	1.8098
BX931201	Gallus gallus finished cDNA, clone ChEST1021n4. [BX931201]	-	-	0.0220996	2.13668
BX934067	Gallus gallus finished cDNA, clone ChEST56c19. [BX934067]	-	-	0.0221064	1.78654
BU432986	Q92171 : (Q92171) C-Maf long form	-	-	0.0221215	1.32913
L11264	Gallus gallus (subspecies domesticus) proARIA-1 (ARIA) mRNA, complete cds. [L11264]	NRG1*	neuregulin 1	0.0221305	0.636826
AJ720060	Gallus gallus mRNA for hypothetical protein, clone 10b1. [AJ720060]	C16ORF70	chromosome 16 open reading frame 70	0.0221426	1.1802
BU422539	no hits	-	-	0.0221707	1.29562
CR524240	Gallus gallus finished cDNA, clone ChEST999p3. [CR524240]	ABCC1	ATP-binding cassette, sub-family C (CFTR/MRP), member 1	0.0221727	0.777296
BX935903	ENSGALP00000014186 : ENSGALP00000014186 pep:novel chromosome:WASHUC1:5:22387440:22446531:1 gene:ENSGALG00000008727 transcript:ENSGALT00000014202	JMJD7-PLA2G4B*	JMJD7-PLA2G4B readthrough transcript	0.0221849	1.3498
AJ851552	Q9UEY8 : (Q9UEY8) Gamma adducin (Adducin-like protein 70)	ADD3*	adducin 3 (gamma)	0.0221985	1.11529
TC213235	Q7TW48 (Q7TW48) PE-PGRS FAMILY PROTEIN, partial (3%) [TC213235]	-	-	0.0222296	0.679414
BX540907	no hits	-	-	0.0222601	0.637119
CR406744	Gallus gallus finished cDNA, clone ChEST979m19. [CR406744]	-	-	0.0222608	0.689478
BU235212	XP_417451 : gi:50758859:ref:XP_417451.1: PREDICTED: similar to dual specificity phosphatase-like 15 isoform a [Gallus gallus]	-	-	0.0222767	1.64079
X52193	P16236 : (P16236) C-Rel proto-oncogene protein (C-Rel protein) (p68)	-	-	0.0223097	0.404125
BX931317	Q5ZHP8 : (Q5ZHP8) Hypothetical protein	METTL2A*	methyltransferase like 2A	0.0223294	1.41605
CO421157	no hits	-	-	0.0223517	1.21476
CR390787	Gallus gallus finished cDNA, clone ChEST602e22. [CR390787]	-	-	0.0223748	1.23538
BX932479	XP_422828 : gi:50752554:ref:XP_422828.1: PREDICTED: similar to TCDD-inducible poly(ADP-ribose) polymerase [Gallus gallus]	TIPARP	TCDD-inducible poly(ADP-ribose) polymerase	0.0223761	0.364812
BU418028	no hits	-	-	0.0224096	2.05021
AJ720842	Q6GVM3 : (Q6GVM3) Eukaryotic translation initiation factor 1A, Y-chromosomal (eIF-1A Y isoform) (eIF-4C)	EIF1AY	eukaryotic translation initiation factor 1A, Y-linked	0.0224341	1.51685
BX934087	Q5XHD8 : (Q5XHD8) LOC495029 protein	-	-	0.0224351	1.45349
DT655334	no hits	-	-	0.0224353	0.742122
X70400	Q90748 : (Q90748) Brush border myosin IB	MYO1F	myosin IF	0.0224398	0.60999
TC216875	AB007865 Start codon is not identified {Homo sapiens;} , partial (16%) [TC216875]	-	-	0.0224471	0.744003
AJ719428	Gallus gallus mRNA for hypothetical protein, clone 2d7. [AJ719428]	TRAP1	TNF receptor-associated protein 1	0.0224503	1.64478
CR391153	Gallus gallus finished cDNA, clone ChEST200o11. [CR391153]	-	-	0.0224608	0.630716
BU223983	Q82K53 : (Q82K53) Translation initiation factor IF-2	-	-	0.0224658	1.5442
CN237644	ENSGALP00000025328 : ENSGALP00000025328 pep:novel chromosome:WASHUC1:2:119756606:119774889:1 gene:ENSGALG00000015734 transcript:ENSGALT00000025374	-	-	0.0224743	1.951
BU413572	no hits	-	-	0.0224861	1.4824
TC226683	Q5UQJ2 (Q5UQJ2) Ankyrin containing protein, partial (4%) [TC226683]	-	-	0.0225045	0.810631
CR390981	XP_413866 : gi:50753093:ref:XP_413866.1: PREDICTED: similar to alpha/beta hydrolase-2 fold protein [Gallus gallus]	-	-	0.0225082	0.611015
AJ720834	Q5ZIF0 : (Q5ZIF0) Hypothetical protein	MAP2K1	mitogen-activated protein kinase kinase 1	0.0226022	0.870076
BX929966	XP_422547 : gi:50751770:ref:XP_422547.1: PREDICTED: similar to LIM homeo domain transcription factor [Gallus gallus]	LHX8	LIM homeobox 8	0.0226417	1.0671
AJ443083	AJ443083 dkfz426 Gallus gallus cDNA clone 33g23r1, mRNA sequence [AJ443083]	-	-	0.0226438	0.553494
M60069	P28173 : (P28173) Amidophosphoribosyltransferase precursor (Glutamine phosphoribosylpyrophosphate amidotransferase) (ATASE) (GPAT)	PPAT	phosphoribosyl pyrophosphate amidotransferase	0.0226589	1.57746
BX933947	Q8AY27 : (Q8AY27) Checkpoint protein (PCNA-like DNA checkpoint protein Rad1)	-	-	0.0226704	1.26118
CR387242	Gallus gallus finished cDNA, clone ChEST441i23. [CR387242]	-	-	0.0226719	1.19898
RLORF13	RLORF13	-	-	0.0226912	0.34935
BU343432	XP_417117 : gi:50730999:ref:XP_417117.1: PREDICTED: similar to KIAA0774 protein [Gallus gallus]	-	-	0.0226939	0.792273
A_87_P041669	Unknown	-	-	0.0227104	0.461552
CO770670	testis_EST01767 Testis cDNA Library Gallus gallus cDNA 3', mRNA sequence [CO770670]	-	-	0.0227142	0.680232
TC204867	Unknown	-	-	0.022726	0.702702
BX950738	Gallus gallus finished cDNA, clone ChEST103h18. [BX950738]	UEVLD	UEV and lactate/malate dehyrogenase domains	0.0227289	1.33393
CR733387	no hits	-	-	0.0227349	1.25171
CR354077	Gallus gallus finished cDNA, clone ChEST370l14. [CR354077]	DLGAP5*	discs, large (Drosophila) homolog-associated protein 5	0.0227569	1.28921
UL21	UL21	-	-	0.0227699	0.411605
CF254761	XP_419009 : gi:50734911:ref:XP_419009.1: PREDICTED: similar to SI:bZ1F1.8 (novel protein) [Gallus gallus]	-	-	0.022796	1.50605
CR387497	XP_416738 : gi:50729987:ref:XP_416738.1: PREDICTED: similar to probable dual-specificity Ser/Thr/Tyr kinase [Gallus gallus]	RIPK4	receptor-interacting serine-threonine kinase 4	0.0228163	0.785063
AJ720909	Q5ZI75 : (Q5ZI75) Hypothetical protein	-	-	0.0228235	1.3857
BU313785	no hits	-	-	0.0228343	0.693363
BU343941	Q90971 : (Q90971) Kinase	-	-	0.0228421	0.853073
CF253093	no hits	-	-	0.0228628	0.536935
CR354365	Gallus gallus finished cDNA, clone ChEST536k14. [CR354365]	EIF4E2*	eukaryotic translation initiation factor 4E family member 2	0.0228691	1.30393
TC205803	BC021873 Nola1 protein {Mus musculus;} , partial (7%) [TC205803]	-	-	0.0228737	1.72781
AB204800	Gallus gallus PROCR mRNA for endothelial protein C receptor, complete cds. [AB204800]	PROCR	protein C receptor, endothelial (EPCR)	0.0228767	1.68549
CO771134	XP_426085 : gi:50737415:ref:XP_426085.1: PREDICTED: similar to chromosome 18 open reading frame 34 [Gallus gallus]	-	-	0.0228847	2.76668
AJ851759	Gallus gallus mRNA for hypothetical protein, clone 27o21. [AJ851759]	ARFGAP3	ADP-ribosylation factor GTPase activating protein 3	0.0228874	1.38331
AF226988	Gallus gallus SLP-76 adaptor protein (SLP76) mRNA, complete cds. [AF226988]	LCP2	lymphocyte cytosolic protein 2 (SH2 domain containing leukocyte protein of 76kDa)	0.0229138	0.233542
CV856363	no hits	-	-	0.0229156	1.12986
TC218211	Q6PIQ6 (Q6PIQ6) ABCA10 protein (Fragment), partial (12%) [TC218211]	-	-	0.0229212	0.698639
U18309	Gallus gallus chromokinesin mRNA, complete cds. [U18309]	KIF4A	kinesin family member 4A	0.0229372	1.65076
BX931919	Gallus gallus finished cDNA, clone ChEST552d17. [BX931919]	HDAC8	histone deacetylase 8	0.0229611	1.37039
CR386992	Gallus gallus finished cDNA, clone ChEST287g3. [CR386992]	-	-	0.022984	0.690505
AB125660	Q75UT8 : (Q75UT8) Double-stranded RNA-activated protein kinase	EIF2AK2	eukaryotic translation initiation factor 2-alpha kinase 2	0.0230017	0.701292
BX930412	Gallus gallus finished cDNA, clone ChEST638o19. [BX930412]	-	-	0.0230104	2.25864
AJ720913	ENSGALP00000019822 : ENSGALP00000019822 pep:novel chromosome:WASHUC1:5:52936171:52937994:-1 gene:ENSGALG00000012154 transcript:ENSGALT00000019849	FBXO34	F-box protein 34	0.023013	0.818689
CR389439	ENSGALP00000004136 : ENSGALP00000004136 pep:novel chromosome:WASHUC1:26:2684888:2692527:-1 gene:ENSGALG00000002630 transcript:ENSGALT00000004145	-	-	0.0230285	1.2983
AJ720665	Q5ZIW9 : (Q5ZIW9) Hypothetical protein	POLH*	polymerase (DNA directed), eta	0.0230652	0.805504
BU425547	no hits	-	-	0.0230838	0.671849
BX264144	no hits	-	-	0.0231109	0.258687
AF468789	Q71LH8 : (Q71LH8) LIM domain-containing transcription factor	LMO2	LIM domain only 2 (rhombotin-like 1)	0.0231352	0.705501
BX950335	Q9NRR3 : (Q9NRR3) Non-kinase Cdc42 effector protein SPEC2 (Hypothetical protein)	-	-	0.0231424	0.357852
BX274763	XP_426052 : gi:50734812:ref:XP_426052.1: PREDICTED: hypothetical protein XP_426052, partial [Gallus gallus]	-	-	0.0231544	0.813373
CF255235	mdvn125_g02 Marek's disease virus-infected spleen Gallus gallus cDNA, mRNA sequence [CF255235]	-	-	0.0231648	0.223636
BI391283	XP_428249 : gi:50797090:ref:XP_428249.1: PREDICTED: similar to AP-2 repressor [Gallus gallus]	-	-	0.0231681	1.47184
BU202153	no hits	-	-	0.0231686	1.13218
CR389649	no hits	-	-	0.0231765	0.463644
DT657366	no hits	-	-	0.0231902	0.760257
BX934404	Gallus gallus finished cDNA, clone ChEST665n10. [BX934404]	PTX3*	pentraxin-related gene, rapidly induced by IL-1 beta	0.023191	0.665223
BX935009	Gallus gallus finished cDNA, clone ChEST301o24. [BX935009]	SERPINF2*	serpin peptidase inhibitor, clade F (alpha-2 antiplasmin, pigment epithelium derived factor), member 2	0.0231979	0.613152
BU230997	XP_425332 : gi:50757299:ref:XP_425332.1: PREDICTED: similar to DEAD (Asp-Glu-Ala-Asp) box polypeptide 31 isoform 1; DEAD/DEXH helicase DDX31; DEAD/H (Asp-Glu-Ala-Asp/His) box polypeptide 31 [Gallus gallus]	-	-	0.0232178	1.15502
AY094490	Gallus gallus cyclin-dependent kinase inhibitor p27 Kip1 mRNA, complete cds. [AY094490]	CDKN1B	cyclin-dependent kinase inhibitor 1B (p27, Kip1)	0.0232511	0.658151
CV041998	no hits	-	-	0.0232867	1.26403
BU210570	no hits	-	-	0.023297	0.248673
BU255242	XP_417340 : gi:50758613:ref:XP_417340.1: PREDICTED: similar to chromosome 20 open reading frame 100 [Gallus gallus]	-	-	0.0233083	1.5745
TC203570	Unknown	-	-	0.0233168	1.25979
TC211948	Unknown	-	-	0.023322	1.29377
BX933366	Gallus gallus finished cDNA, clone ChEST198f9. [BX933366]	C20ORF12*	chromosome 20 open reading frame 12	0.0233275	1.63378
AJ719735	Gallus gallus mRNA for hypothetical protein, clone 5n10. [AJ719735]	IFT52	intraflagellar transport 52 homolog (Chlamydomonas)	0.0233502	1.52687
BX933781	ENSP00000228013 : ENSP00000228013 pep:known chromosome:NCBI35:11:1912712:1934403:1 gene:ENSG00000130595 transcript:ENST00000228013	-	-	0.0233505	1.0634
CR352789	Gallus gallus finished cDNA, clone ChEST429j8. [CR352789]	-	-	0.0233621	1.20445
U46504	Chicken macrophage nitric oxide synthase mRNA. [U46504]	NOS2	nitric oxide synthase 2, inducible	0.0233628	0.454602
TC225952	Unknown	-	-	0.0233717	0.722522
AJ851652	Gallus gallus mRNA for hypothetical protein, clone 15d24. [AJ851652]	HSPA4L	heat shock 70kDa protein 4-like	0.023386	1.44782
CO768256	Q70CE7 : (Q70CE7) 14-3-3 protein (Fragment)	-	-	0.0233967	0.184587
TC205831	Unknown	-	-	0.0234087	0.46854
AJ738774	XP_415694 : gi:50757887:ref:XP_415694.1: PREDICTED: similar to ATP-binding cassette, sub-family A, member 9 isoform a; ATP-binding cassette A9 [Gallus gallus]	-	-	0.0234303	0.408332
A_87_P041683	Unknown	-	-	0.0234368	0.788195
AM064038	no hits	-	-	0.0234558	0.730516
CR353323	Gallus gallus finished cDNA, clone ChEST278d5. [CR353323]	-	-	0.0234596	0.37535
A_87_P041576	Unknown	-	-	0.0234791	0.90414
AJ851568	Q5F3T2 : (Q5F3T2) Hypothetical protein	SEPT9	septin 9	0.0234882	0.527234
AJ720239	Q5ZK45 : (Q5ZK45) Hypothetical protein	MCCC1	methylcrotonoyl-Coenzyme A carboxylase 1 (alpha)	0.0235032	0.841782
CR406210	XP_414596 : gi:50755041:ref:XP_414596.1: PREDICTED: similar to Solute carrier family 6 (neurotransmitter transporter, L-proline), member 7 [Gallus gallus]	-	-	0.0235079	1.08771
TC224792	Unknown	-	-	0.0235216	0.808391
CR352857	Gallus gallus finished cDNA, clone ChEST493p9. [CR352857]	-	-	0.0235476	1.24002
CR391208	ENSGALP00000012080 : ENSGALP00000012080 pep:novel chromosome:WASHUC1:4:10974923:10991167:-1 gene:ENSGALG00000007482 transcript:ENSGALT00000012094	-	-	0.0235482	1.55142
CR523491	no hits	-	-	0.0235495	0.819604
AJ719926	Q5ZL08 : (Q5ZL08) Hypothetical protein	TNFRSF1B	tumor necrosis factor receptor superfamily, member 1B	0.0235549	0.751081
TC213259	DFFA_HUMAN (O00273) DNA fragmentation factor alpha subunit (DNA fragmentation factor 45 kDa subunit) (DFF-45) (Inhibitor of CAD) (ICAD), partial (72%) [TC213259]	-	-	0.0235671	1.28002
TC218945	Unknown	-	-	0.0235822	0.754851
BX934843	Gallus gallus finished cDNA, clone ChEST722p9. [BX934843]	KIAA0415	KIAA0415	0.0236028	1.4684
AJ720856	Q5ZIC8 : (Q5ZIC8) Hypothetical protein	IPO13	importin 13	0.0236213	1.03751
TC210627	DPP2_MOUSE (Q9ET22) Dipeptidyl-peptidase II precursor (DPP II) (Dipeptidyl aminopeptidase II) (Quiescent cell proline dipeptidase) (Dipeptidyl peptidase 7) , partial (83%) [TC210627]	-	-	0.0236213	1.79577
CR523015	XP_379625 : gi:51467509:ref:XP_379625.2: PREDICTED: similar to ubiquitin A-52 residue ribosomal protein fusion product 1 [Homo sapiens]	-	-	0.0236229	0.533947
CR406125	Gallus gallus finished cDNA, clone ChEST608c24. [CR406125]	-	-	0.023625	0.491322
U93865	Gallus gallus clone A1 putative apoptosis associated protein mRNA, partial cds. [U93865]	-	-	0.0236317	0.645082
AJ720603	Q5ZJ31 : (Q5ZJ31) Hypothetical protein	DEPDC1	DEP domain containing 1	0.0236362	1.41541
CF257102	pha006_g10 PHA-activated splenocytes Gallus gallus cDNA, mRNA sequence [CF257102]	-	-	0.0236438	0.654862
CR390246	no hits	PDCD1	programmed cell death 1	0.023647	0.579389
BU119799	XP_416998 : gi:50730697:ref:XP_416998.1: PREDICTED: similar to Cutaneous T-cell lymphoma tumor antigen se70-2 [Gallus gallus]	-	-	0.0236572	0.668918
AJ720177	Gallus gallus mRNA for hypothetical protein, clone 12a18. [AJ720177]	RPL7L1	ribosomal protein L7-like 1	0.0236811	3.80014
TC223838	Unknown	-	-	0.0236877	1.24581
AJ720005	Q5ZKS9 : (Q5ZKS9) Hypothetical protein	ABTB1	ankyrin repeat and BTB (POZ) domain containing 1	0.023703	0.924094
L39766	Q90876 : (Q90876) Interferon regulatory factor 1 (IRF-1)	IRF1	interferon regulatory factor 1	0.0237292	0.709535
TC206017	Unknown	-	-	0.0237355	0.831663
AJ851385	Gallus gallus mRNA for hypothetical protein, clone 1d13. [AJ851385]	-	-	0.0237387	0.530134
M63437	Chicken KLG gene, complete cds. [M63437]	PTK7	PTK7 protein tyrosine kinase 7	0.0237538	1.5112
CR524073	Gallus gallus finished cDNA, clone ChEST588m2. [CR524073]	FHOD1*	formin homology 2 domain containing 1	0.0237688	0.672961
BU235638	XP_414824 : gi:50755621:ref:XP_414824.1: PREDICTED: similar to Shmt1-prov protein [Gallus gallus]	-	-	0.0237688	1.44717
CR385794	Gallus gallus finished cDNA, clone ChEST68i1. [CR385794]	C9ORF16*	chromosome 9 open reading frame 16	0.0237715	1.52326
CR390684	no hits	-	-	0.0237718	0.834157
CO506610	no hits	-	-	0.0237843	2.40405
CR386208	Gallus gallus finished cDNA, clone ChEST252g6. [CR386208]	-	-	0.0237878	0.580934
X07202	Chicken mRNA for c-ets-2 protein. [X07202]	ETS2	v-ets erythroblastosis virus E26 oncogene homolog 2 (avian)	0.0238135	0.494541
AB046532	Q9DEB6 : (Q9DEB6) Caudal-type homeodomain protein	CDX1	caudal type homeobox 1	0.0238245	0.905648
BU395581	no hits	-	-	0.0238616	1.35445
AJ736000	AJ736000 riken1 Gallus gallus cDNA clone 8o21s6, mRNA sequence [AJ736000]	-	-	0.0238659	1.2958
TC225002	Unknown	-	-	0.0238852	1.51245
A_87_P040443	Unknown	UTRN*	utrophin	0.0239003	0.628256
CR390211	Gallus gallus finished cDNA, clone ChEST928b11. [CR390211]	-	-	0.0239054	1.82956
BU489675	Q8NG08 : (Q8NG08) Helicase B	-	-	0.0239201	0.557681
TC192091	Q9F5H6 (Q9F5H6) Riorf11 protein, partial (5%) [TC192091]	-	-	0.0239473	1.78666
A_87_P041605	Unknown	-	-	0.0239499	0.526022
BU386388	ENSGALP00000025998 : ENSGALP00000025998 pep:novel chromosome:WASHUC1:1:103028029:103045187:1 gene:ENSGALG00000016164 transcript:ENSGALT00000026045	-	-	0.0239524	0.471525
CR387615	Gallus gallus finished cDNA, clone ChEST49o7. [CR387615]	PIK3C2B	phosphoinositide-3-kinase, class 2, beta polypeptide	0.0239537	1.46134
BX930150	XP_425204 : gi:50755083:ref:XP_425204.1: PREDICTED: similar to Na+/phosphate cotransporter [Gallus gallus]	SLC34A1	solute carrier family 34 (sodium phosphate), member 1	0.0239923	1.14311
CR385651	Q8CG73 : (Q8CG73) Fantom protein	RPGRIP1L*	RPGRIP1-like	0.0240203	0.735797
AJ851746	Q969Z4 : (Q969Z4) Tumor necrosis factor receptor superfamily member 19L precursor (Receptor expressed in lymphoid tissues)	RELL1	RELT-like 1	0.0240256	1.7207
CD214878	ENSGALP00000027434 : ENSGALP00000027434 pep:novel chromosome:WASHUC1:1:162149713:162158468:1 gene:ENSGALG00000017016 transcript:ENSGALT00000027486	-	-	0.0240457	0.778424
BU383787	Q90811 : (Q90811) Hypothetical protein VTGIII (Fragment)	-	-	0.0240543	1.59097
X61198	P27042 : (P27042) Lysozyme g precursor (1,4-beta-N-acetylmuramidase) (Goose-type lysozyme)	LYG2*	lysozyme G-like 2	0.0240619	0.253468
CR523391	no hits	-	-	0.024066	0.686138
CR406768	Gallus gallus finished cDNA, clone ChEST987l12. [CR406768]	OXSR1	oxidative-stress responsive 1	0.0240843	1.44379
CR389139	Gallus gallus finished cDNA, clone ChEST279j11. [CR389139]	-	-	0.0240869	0.367928
A_87_P040301	Unknown	-	-	0.0240958	0.858673
AJ720908	Gallus gallus mRNA for hypothetical protein, clone 29j22. [AJ720908]	MTHFD1	methylenetetrahydrofolate dehydrogenase (NADP+ dependent) 1, methenyltetrahydrofolate cyclohydrolase, formyltetrahydrofolate synthetase	0.0241105	1.55855
BX933510	Gallus gallus finished cDNA, clone ChEST47n2. [BX933510]	-	-	0.0241127	0.819123
BU381464	Q4S757 : (Q4S757) Chromosome 14 SCAF14723, whole genome shotgun sequence. (Fragment)	-	-	0.0241161	0.786849
BX932834	Gallus gallus finished cDNA, clone ChEST266f5. [BX932834]	TYMS	thymidylate synthetase	0.0241259	1.89644
TC206074	Unknown	-	-	0.0241567	1.24754
CR523767	no hits	-	-	0.0241597	1.52689
BX270196	no hits	-	-	0.0241728	0.185315
CR352831	Gallus gallus finished cDNA, clone ChEST123g6. [CR352831]	-	-	0.0241767	0.433568
CN224349	no hits	-	-	0.024181	1.04947
TC226262	Unknown	-	-	0.0241856	1.08306
AJ720219	Gallus gallus mRNA for hypothetical protein, clone 12o17. [AJ720219]	GORASP1	golgi reassembly stacking protein 1, 65kDa	0.0241868	1.50481
TC201387	conserved domain protein {Burkholderia mallei ATCC 23344;} , partial (12%) [TC201387]	-	-	0.0242042	1.34422
CO760996	XP_416314 : gi:50728850:ref:XP_416314.1: PREDICTED: similar to RIKEN cDNA D330038I09 [Gallus gallus]	-	-	0.0242314	1.47562
CR524091	no hits	-	-	0.0242381	1.23185
AJ720653	Gallus gallus mRNA for hypothetical protein, clone 22n8. [AJ720653]	BAG3	BCL2-associated athanogene 3	0.0242509	0.401959
M38219	Chicken glutathione transferase (CL 3) mRNA, comlete cds. [M38219]	GSTA4*	glutathione S-transferase alpha 4	0.0242541	1.72234
BX933660	Gallus gallus finished cDNA, clone ChEST943c3. [BX933660]	HSD17B11	hydroxysteroid (17-beta) dehydrogenase 11	0.024283	1.85309
BU300270	no hits	-	-	0.0242983	0.492633
BU252198	XP_421618 : gi:50749394:ref:XP_421618.1: PREDICTED: similar to synaptopodin 2-like [Gallus gallus]	-	-	0.0243077	0.872867
DN855660	no hits	-	-	0.0243084	1.50931
AJ851648	Gallus gallus mRNA for hypothetical protein, clone 15a21. [AJ851648]	HMGB1 (includes EG:3146)*	high-mobility group box 1	0.0243085	1.35602
AB026675	Q9I882 : (Q9I882) Protein kinase C inhibitor	HINT1	histidine triad nucleotide binding protein 1	0.0243135	1.24086
BU400344	XP_422356 : gi:50751350:ref:XP_422356.1: PREDICTED: similar to Transcription initiation factor IIB (General transcription factor TFIIB) (RNA polymerase II alpha initiation factor) [Gallus gallus]	-	-	0.0243276	1.48852
BU413714	no hits	-	-	0.0243459	2.17987
AJ719549	Gallus gallus mRNA for hypothetical protein, clone 3e19. [AJ719549]	TWF2	twinfilin, actin-binding protein, homolog 2 (Drosophila)	0.0243608	1.12701
CN228835	no hits	-	-	0.0243652	0.829427
TC220459	Unknown	-	-	0.0243705	0.63733
AF204396	Gallus gallus monocarboxylate transporter 4 (MCT4) mRNA, complete cds. [AF204396]	SLC16A3	solute carrier family 16, member 3 (monocarboxylic acid transporter 4)	0.0243875	1.51521
CR387135	Q9BH11 : gi:46397082:sp:Q9BH11:ZP4_BOVIN Zona pellucida sperm-binding protein 4 precursor (Zona pellucida sperm-binding protein B) &gt;gnl:BL_ORD_ID:1310940 gi:27806773:ref:NP_776400.1: zona pellucida glycoprotein 4 [Bos taurus] &gt;gnl:BL_ORD_ID:1310940	ZP4*	zona pellucida glycoprotein 4	0.0244004	0.764456
BU467993	no hits	-	-	0.024401	2.22628
CR389855	XP_429960 : gi:50746220:ref:XP_429960.1: PREDICTED: hypothetical protein XP_429960 [Gallus gallus]	-	-	0.0244016	0.629746
CR388881	Q6Q0N2 : (Q6Q0N2) Mammary tumor receptor 2 isoform-like protein	-	-	0.0244232	3.36067
AJ851734	Gallus gallus partial mRNA for hypothetical protein, clone 23b17. [AJ851734]	RCC2	regulator of chromosome condensation 2	0.0244529	0.621132
BU279469	no hits	-	-	0.0244648	0.794944
BU353447	no hits	-	-	0.0244961	0.776107
CR387855	Gallus gallus finished cDNA, clone ChEST759a22. [CR387855]	-	-	0.0245113	1.26747
AJ720833	Q5ZIF1 : (Q5ZIF1) Hypothetical protein	C20ORF3*	chromosome 20 open reading frame 3	0.0245208	1.28443
AJ720494	Gallus gallus mRNA for hypothetical protein, clone 19b7. [AJ720494]	USP1	ubiquitin specific peptidase 1	0.0245497	1.76316
BX929561	Q9ER48 : (Q9ER48) Stretch regulated skeletal muscle protein	-	-	0.0245579	1.70212
BU353974	no hits	-	-	0.0245602	1.34709
BX935595	Q13257 : (Q13257) Mitotic spindle assembly checkpoint protein MAD2A (MAD2-like 1) (HsMAD2)	MAD2L1*	MAD2 mitotic arrest deficient-like 1 (yeast)	0.0245774	1.40573
CD734450	4048376 1GAL - Chicken Intestinal Lymphocyte Gallus gallus cDNA clone 1GAL_51L19 5', mRNA sequence [CD734450]	-	-	0.0245809	0.705906
TC202584	Q6MTF0 (Q6MTF0) ThiJ/PfpI family protein, partial (10%) [TC202584]	-	-	0.0246309	0.793461
BX931997	XP_414400 : gi:50754473:ref:XP_414400.1: PREDICTED: similar to Slc25a20-prov protein [Gallus gallus]	PRKAR2A	protein kinase, cAMP-dependent, regulatory, type II, alpha	0.024634	1.15368
AJ720718	Gallus gallus mRNA for hypothetical protein, clone 24a4. [AJ720718]	TMED10	transmembrane emp24-like trafficking protein 10 (yeast)	0.0246349	0.917208
BU426155	XP_417756 : gi:50759734:ref:XP_417756.1: PREDICTED: similar to Type II inositol-1,4,5-trisphosphate 5-phosphatase precursor (Phosphoinositide 5-phosphatase) (5PTase) [Gallus gallus]	-	-	0.0246381	0.745111
BX932109	Gallus gallus finished cDNA, clone ChEST1033j4. [BX932109]	PINX1	PIN2-interacting protein 1	0.024643	1.33954
BU332756	no hits	-	-	0.0246665	0.289244
AJ720336	Gallus gallus mRNA for hypothetical protein, clone 15i14. [AJ720336]	TNFAIP8L1	tumor necrosis factor, alpha-induced protein 8-like 1	0.0246786	1.38065
CR391507	no hits	-	-	0.024684	0.792552
BU458311	no hits	-	-	0.0246957	0.714742
TC210900	Unknown	-	-	0.0247021	0.666461
BX930634	Gallus gallus finished cDNA, clone ChEST369m12. [BX930634]	ALG13 (includes EG:79868)*	asparagine-linked glycosylation 13 homolog (S. cerevisiae)	0.0247077	1.31819
TC222932	AF369908 myosin IIIB {Homo sapiens;} , partial (18%) [TC222932]	-	-	0.024708	1.7461
ENSGALT00000021781.2	no hits	-	-	0.0247169	0.72607
AJ397212	no hits	-	-	0.0247215	1.53376
BU233514	XP_415469 : gi:50757321:ref:XP_415469.1: PREDICTED: similar to formin-binding protein 17 [Gallus gallus]	-	-	0.0247335	1.3096
CR386600	no hits	-	-	0.0247363	1.24301
A_87_P040870	Unknown	-	-	0.0247558	1.48872
AJ719552	Q5ZM32 : (Q5ZM32) Hypothetical protein	DLD	dihydrolipoamide dehydrogenase	0.0247663	1.49614
CR390931	no hits	HIVEP2*	human immunodeficiency virus type I enhancer binding protein 2	0.0247725	0.773629
AJ851613	Gallus gallus mRNA for hypothetical protein, clone 11f1. [AJ851613]	PDE3B	phosphodiesterase 3B, cGMP-inhibited	0.0247774	0.236395
TC195541	Unknown	-	-	0.0247863	1.55488
CR389919	XP_415534 : gi:50757488:ref:XP_415534.1: PREDICTED: similar to chromosome 9 open reading frame 75 [Gallus gallus]	C9ORF75	chromosome 9 open reading frame 75	0.0248074	1.47668
BU463363	no hits	-	-	0.0248185	1.629
AJ720564	Q5ZJ70 : (Q5ZJ70) Hypothetical protein	PDCD6IP	programmed cell death 6 interacting protein	0.0248324	0.581325
BU489719	ENSGALP00000013289 : ENSGALP00000013289 pep:novel chromosome:WASHUC1:9:15022692:15036305:-1 gene:ENSGALG00000008178 transcript:ENSGALT00000013304	-	-	0.0248408	1.0645
BU453008	no hits	-	-	0.0248649	1.91507
CR353469	no hits	-	-	0.0248698	0.415037
AY044155	Gallus gallus choline acetyltransferase mRNA, complete cds. [AY044155]	CHAT	choline acetyltransferase	0.024877	0.764788
CR353267	Gallus gallus finished cDNA, clone ChEST53e13. [CR353267]	-	-	0.0248783	0.644266
BU296544	O08658 : (O08658) Nuclear pore complex protein Nup88 (Nucleoporin Nup88) (88 kDa nuclear pore complex protein) (Nucleoporin Nup84)	-	-	0.0248874	1.54883
TC203273	Unknown	-	-	0.0249185	1.22391
BU112532	no hits	-	-	0.0249716	1.22639
AJ719636	Q5ZLU8 : (Q5ZLU8) Hypothetical protein	CIRBP	cold inducible RNA binding protein	0.0250088	1.36774
BU306465	Q9JJ00 : gi:14548195:sp:Q9JJ00:PLS1_MOUSE Phospholipid scramblase 1 (PL scramblase 1) (Ca(2+)-dependent phospholipid scramblase 1) (Transplantability associated protein 1) (TRA1) (NOR1) &gt;gnl:BL_ORD_ID:1377818 gi:8572584:gb:AAF77076.1: phospholipid scra	-	-	0.0250123	0.717904
TC220871	AF398506S3 pannexin 1 {Homo sapiens;} , partial (27%) [TC220871]	-	-	0.025018	2.0109
CR391554	no hits	-	-	0.0250329	1.69759
CR406906	Gallus gallus finished cDNA, clone ChEST918o5. [CR406906]	-	-	0.0250353	0.651011
CR353508	no hits	-	-	0.0250386	0.675433
CR389045	Gallus gallus finished cDNA, clone ChEST833e1. [CR389045]	-	-	0.0250438	0.732897
AJ243435	Q9I8D8 : (Q9I8D8) Tumor necrosis factor ligand superfamily member 5 (CD40 ligand) (CD40-L) (CD154 protein)	CD40LG	CD40 ligand	0.0250696	0.263666
AB005553	O42390 : (O42390) RGD-CAP	TGFBI	transforming growth factor, beta-induced, 68kDa	0.0250827	0.1162
BI065031	Q4KLG0 : (Q4KLG0) Hypothetical protein	-	-	0.0250933	1.70191
BU453455	XP_415919 : gi:50758430:ref:XP_415919.1: PREDICTED: similar to RUTBC1 protein [Gallus gallus]	-	-	0.0251135	1.19885
BX267288	XP_419129 : gi:50736555:ref:XP_419129.1: PREDICTED: similar to FLJ00145 protein [Gallus gallus]	-	-	0.025122	1.42909
TC203360	Unknown	-	-	0.0251334	0.783214
TC203292	Unknown	-	-	0.0251491	2.02716
BX934960	Gallus gallus finished cDNA, clone ChEST151b7. [BX934960]	BBS4	Bardet-Biedl syndrome 4	0.0251547	1.62529
BX931824	Gallus gallus finished cDNA, clone ChEST553i4. [BX931824]	TBC1D8	TBC1 domain family, member 8 (with GRAM domain)	0.0251607	0.651073
BX931425	Q8JHU0 : (Q8JHU0) Homeodomain-only protein (Odd homeobox protein 1)	-	-	0.0251809	0.578404
TC197945	BX842682 related to aspartate--tRNA ligase {Neurospora crassa;} , partial (3%) [TC197945]	-	-	0.0251847	1.57951
BX271504	XP_420110 : gi:50745435:ref:XP_420110.1: PREDICTED: similar to CLM6 [Gallus gallus]	-	-	0.0251858	0.741958
TC224141	AAF16649.1, partial (10%) [TC224141]	-	-	0.0251974	0.662942
AF459286	Q71M47 : (Q71M47) TTAGGG repeat binding factor 1 (Fragment)	TERF1*	telomeric repeat binding factor (NIMA-interacting) 1	0.0252098	1.82177
TC195540	Q6PGN7 (Q6PGN7) Dual specificity phosphatase-like 15, isoform a, partial (59%) [TC195540]	-	-	0.0252318	1.76139
AJ720381	Gallus gallus mRNA for hypothetical protein, clone 16g11. [AJ720381]	LIN52 (includes EG:91750)	lin-52 homolog (C. elegans)	0.0252511	1.38735
M62325	Chicken embryo kinase 5 protein (CEK 5) mRNA, complete cds. [M62325]	EPHB2	EPH receptor B2	0.0252805	0.764817
M93676	Chicken nonmuscle myosin heavy chain (including B1 and B2 inserts) mRNA, complete cds. [M93676]	MYH10	myosin, heavy chain 10, non-muscle	0.0252947	1.64591
CR387348	Gallus gallus finished cDNA, clone ChEST833a4. [CR387348]	-	-	0.0253259	1.07652
CR389448	Gallus gallus finished cDNA, clone ChEST980o20. [CR389448]	-	-	0.0253626	1.20502
TC204053	Q7SYV3 (Q7SYV3) MGC64464 protein, partial (5%) [TC204053]	-	-	0.0253749	0.792333
AJ719309	Q5ZMS5 : (Q5ZMS5) Hypothetical protein	-	-	0.0253983	1.29608
BU235966	XP_424299 : gi:50804107:ref:XP_424299.1: PREDICTED: similar to pancreas-enriched phospholipase C, partial [Gallus gallus]	-	-	0.0254012	0.639807
BX935190	Gallus gallus finished cDNA, clone ChEST531m12. [BX935190]	PIGW	phosphatidylinositol glycan anchor biosynthesis, class W	0.0254135	1.16113
CR523606	no hits	-	-	0.025425	0.575399
TC227198	Q76D35 (Q76D35) Nop132, partial (4%) [TC227198]	-	-	0.0254392	1.49811
UL9	UL9	-	-	0.0254615	0.241992
BU459634	no hits	-	-	0.0254673	1.63544
BX931932	Gallus gallus finished cDNA, clone ChEST799p17. [BX931932]	CHCHD6	coiled-coil-helix-coiled-coil-helix domain containing 6	0.0254674	1.45378
TC224526	Q7SCT5 (Q7SCT5) Predicted protein, partial (18%) [TC224526]	-	-	0.0254994	1.51445
TC223733	Unknown	-	-	0.0255229	0.532897
TC226888	PCH9_HUMAN (Q9HC56) Protocadherin 9 precursor, partial (10%) [TC226888]	-	-	0.0255472	0.624527
CR388736	Q9UKN7 : (Q9UKN7) Myosin-15 (Myosin XV) (Unconventional myosin-15)	-	-	0.0255514	0.533996
AF004397	O42142 : (O42142) Chromo-helicase-DNA-binding on the Z chromosome protein	CHD1 (includes EG:1105)	chromodomain helicase DNA binding protein 1	0.0255973	1.33426
TC203448	Q69ZW5 (Q69ZW5) MKIAA0897 protein (Fragment), partial (14%) [TC203448]	-	-	0.0255999	0.863884
UL29	UL29	-	-	0.0256038	0.131898
AJ721052	Q9Y5X3 : (Q9Y5X3) Sorting nexin 5	SNX5	sorting nexin 5	0.0256238	1.64932
CR388448	no hits	-	-	0.0256328	0.667846
AJ719600	Gallus gallus mRNA for hypothetical protein, clone 4g18. [AJ719600]	NUTF2	nuclear transport factor 2	0.0256422	1.35162
TC192635	Q7J3B2 (Q7J3B2) NADH dehydrogenase (Fragment), partial (5%) [TC192635]	-	-	0.0256705	1.13462
BU223310	no hits	-	-	0.0256862	1.21436
CR407116	no hits	-	-	0.0257039	0.143365
TC221603	AK122518 mKIAA1500 protein {Mus musculus;} , partial (8%) [TC221603]	-	-	0.025734	0.75866
BU463209	no hits	-	-	0.0257701	0.421592
BX930398	Q9NSP4 : (Q9NSP4) Proliferation associated nuclear element protein 1	CENPM	centromere protein M	0.0257778	1.30385
CR389394	Q9BYV8 : (Q9BYV8) Centrosomal protein of 41 kDa (Cep41 protein) (Testis-specific gene A14 protein)	TSGA14*	testis specific, 14	0.0257804	1.19679
TC221241	AC084817 unknow protein {Oryza sativa (japonica cultivar-group);} , partial (7%) [TC221241]	-	-	0.0257867	0.885627
CR407078	XP_424703 : gi:50761364:ref:XP_424703.1: PREDICTED: similar to ankyrin repeat domain 32 [Gallus gallus]	ANKRD32	ankyrin repeat domain 32	0.0258116	1.2953
TC222831	Unknown	-	-	0.0258143	1.25144
A_87_P041711	Unknown	-	-	0.0258315	0.720518
CN231605	WLB043B03.ab1 WLtestis Gallus gallus cDNA 5', mRNA sequence [CN231605]	-	-	0.025837	0.908234
TC191664	TM35_HUMAN (Q9UPQ4) Tripartite motif protein 35 (Hemopoeitic lineage switch protein 5), partial (7%) [TC191664]	-	-	0.0258404	0.799573
CR405829	Gallus gallus finished cDNA, clone ChEST884m21. [CR405829]	COX16 (includes EG:51241)*	COX16 cytochrome c oxidase assembly homolog (S. cerevisiae)	0.0258512	1.0998
TC203564	Unknown	-	-	0.0258646	1.3493
A_87_P041317	Unknown	-	-	0.025865	1.29753
BU323937	no hits	-	-	0.0258696	1.19543
TC212358	Unknown	-	-	0.0258732	0.890316
A_87_P040945	Unknown	-	-	0.0258821	0.813578
TC206179	Unknown	-	-	0.0258901	1.81756
AJ851457	Q16204 : (Q16204) Coiled-coil domain containing protein 6 (H4 protein) (Papillary thyroid carcinoma-encoded protein)	CCDC6	coiled-coil domain containing 6	0.0258951	1.3378
AJ720096	Q8VIM1 : (Q8VIM1) TIM1 (Hepatitis A virus cellular receptor 1)	-	-	0.0259171	0.542109
J05077	P01038 : (P01038) Cystatin precursor (Egg-white cystatin)	CST3	cystatin C	0.0259571	0.750175
CK987258	XP_420330 : gi:50745994:ref:XP_420330.1: PREDICTED: similar to T cell signal transduction molecule1 SAP [Gallus gallus]	-	-	0.0259598	0.264991
AJ720883	ENSGALP00000016505 : ENSGALP00000016505 pep:novel chromosome:WASHUC1:3:26522412:26538809:1 gene:ENSGALG00000010162 transcript:ENSGALT00000016524	AARS2	alanyl-tRNA synthetase 2, mitochondrial (putative)	0.0259658	1.2946
DN853042	XP_421960 : gi:50750341:ref:XP_421960.1: PREDICTED: similar to costimulatory molecule B7 receptor CD152 [Gallus gallus]	-	-	0.0259732	0.18564
TC222534	Unknown	-	-	0.0260304	0.631479
CR386671	XP_422162 : gi:50750824:ref:XP_422162.1: PREDICTED: similar to telomere-associated protein RIF1 [Gallus gallus]	RIF1	RAP1 interacting factor homolog (yeast)	0.0260315	1.5877
BU220189	no hits	-	-	0.0260854	1.46258
BU276481	Q8WYX9 : (Q8WYX9) Hypothetical protein pp10122	-	-	0.0260876	1.53783
AJ720202	Q5ZK82 : (Q5ZK82) Hypothetical protein	MPPE1*	metallophosphoesterase 1	0.0260911	1.45157
BX932226	XP_414028 : gi:50753535:ref:XP_414028.1: PREDICTED: similar to CG10964-PA [Gallus gallus]	-	-	0.0261018	0.198724
BX935594	Gallus gallus finished cDNA, clone ChEST83e12. [BX935594]	SNX1	sorting nexin 1	0.0261085	1.21908
BU199684	XP_415370 : gi:50757074:ref:XP_415370.1: PREDICTED: similar to MHC Rfp-Y class I alpha chain, partial [Gallus gallus]	-	-	0.026124	1.29917
M37319	Gallus gallus hemopexin mRNA, partial cds. [M37319]	HPX	hemopexin	0.0261603	0.59035
J05187	P15120 : (P15120) Urokinase-type plasminogen activator precursor (uPA) (U-plasminogen activator)	PLAU	plasminogen activator, urokinase	0.0261823	0.5757
TC222802	Unknown	-	-	0.0261874	1.61587
CR387376	no hits	-	-	0.0262044	1.35981
TC205874	Q5VTR1 (Q5VTR1) OTTHUMP00000032358, partial (5%) [TC205874]	-	-	0.0262116	0.722766
CN232805	no hits	-	-	0.0262116	1.47283
AJ851797	Q5F353 : (Q5F353) Hypothetical protein	GORASP2	golgi reassembly stacking protein 2, 55kDa	0.0262324	1.11301
CR523236	Q6YYQ4 : (Q6YYQ4) Hypothetical protein OJ1212_C12.19	-	-	0.0262508	0.609371
BU443080	no hits	-	-	0.0262555	1.44733
TC197717	Unknown	-	-	0.026272	1.33324
CN226202	XP_416333 : gi:50728896:ref:XP_416333.1: PREDICTED: similar to Zinc finger CCCH type domain containing protein 1 [Gallus gallus]	-	-	0.0262815	0.665118
AJ851643	Q5F3K7 : (Q5F3K7) Hypothetical protein	CCDC111*	coiled-coil domain containing 111	0.0262836	0.637325
CN236941	Q4R978 : (Q4R978) Testis cDNA clone: QtsA-10589, similar to human zona pellucida binding protein 2 (ZPBP2), transcriptvariant 2,	-	-	0.0262901	1.17772
BU132556	no hits	-	-	0.0263053	1.2297
BU322226	no hits	-	-	0.0263447	1.55473
CR406856	Gallus gallus finished cDNA, clone ChEST938a11. [CR406856]	-	-	0.0263536	0.204051
CR385282	XP_421476 : gi:50748960:ref:XP_421476.1: PREDICTED: similar to glucosamine-phosphate N-acetyltransferase 1 [Gallus gallus]	GNPNAT1	glucosamine-phosphate N-acetyltransferase 1	0.0263573	1.21374
genscan_chr1_7.62	no hits	-	-	0.0263803	1.52796
X07775	P05300 : (P05300) Lysosome-associated membrane glycoprotein 1 precursor (LAMP-1) (Lysosome membrane glycoprotein LEP100)	LAMP1	lysosomal-associated membrane protein 1	0.0264256	0.644277
BU483794	ENSGALP00000014552 : ENSGALP00000014552 pep:novel chromosome:WASHUC1:3:8399468:8405173:-1 gene:ENSGALG00000008957 transcript:ENSGALT00000014568	-	-	0.0264267	1.38411
CR388897	XP_414910 : gi:50755852:ref:XP_414910.1: PREDICTED: similar to B/K protein [Gallus gallus]	-	-	0.0264495	0.734937
BX936011	Gallus gallus finished cDNA, clone ChEST123a24. [BX936011]	SLC25A16	solute carrier family 25 (mitochondrial carrier; Graves disease autoantigen), member 16	0.0264695	0.586462
M61754	P24052 : gi:127115:sp:P24052:MK_CHICK Midkine precursor (Retinoic acid-induced heparin-binding protein) (RI-HB)	MDK	midkine (neurite growth-promoting factor 2)	0.0264763	2.31342
BX932413	Q6GLK2 : (Q6GLK2) LOC443715 protein (Fragment)	-	-	0.02651	1.20536
TC210527	VNN1_PIG (Q9BDJ5) Pantetheinase precursor (Pantetheine hydrolase) (Vascular non-inflammatory molecule 1) (Vanin 1) , partial (84%) [TC210527]	-	-	0.0265144	1.80038
BX933994	XP_421368 : gi:50748700:ref:XP_421368.1: PREDICTED: similar to IFP53 [Gallus gallus]	WARS	tryptophanyl-tRNA synthetase	0.0265255	1.25325
A_87_P039779	Unknown	-	-	0.0265429	0.751182
[truncated: 40,037 more rows]

## Sheet: miRNA List
miRNA Name	P-value	Fold change (CD30hi/CD30lo)
gga-mir-10b	0.00205022	1.19514
gga-mir-1b	0.00441737	1.50964
gga-mir-204	0.00530335	1.27069
gga-mir-31	0.00676135	1.24115
gga-mir-489	0.00740656	1.038
gga-mir-7	0.00853829	1.28077
gga-mir-215	0.0122252	1.24192
gga-mir-183	0.0168028	0.988777
gga-mir-7b	0.0338001	1.42707
gga-mir-130b	0.0340633	1.48783
gga-mir-223	0.0415928	0.724145
gga-mir-124b	0.0486718	0.852569
gga-mir-140	0.0496759	0.553475
gga-mir-222a	0.0498091	0.879573
gga-mir-147	0.0529409	0.695509
gga-mir-301	0.0542589	0.581704
gga-mir-181b	0.0558459	0.772389
gga-mir-147	0.0596683	0.734641
gga-mir-181a	0.0704571	0.658895
gga-mir-27b	0.0747349	0.766437
gga-mir-142	0.102953	0.747213
gga-mir-126	0.104172	0.723982
gga-mir-33	0.11319	1.55119
gga-mir-460	0.114626	1.41553
gga-let-7g	0.114985	0.813043
gga-mir-196	0.119682	1.23668
gga-mir-26a	0.125895	1.44393
gga-mir-196	0.130008	1.14924
gga-mir-133a	0.136452	2.80898
gga-mir-187	0.138567	1.42224
gga-mir-122a	0.14563	0.792226
gga-mir-30d	0.151159	0.674615
gga-mir-92	0.153542	1.52913
gga-mir-221	0.1571	0.794978
gga-mir-103	0.177087	1.24308
gga-mir-20b	0.18476	1.53487
gga-mir-16	0.192245	1.54415
gga-mir-17	0.19866	1.29094
gga-mir-99a	0.198702	1.23053
gga-mir-133a	0.200151	0.765738
gga-mir-181b	0.209026	0.77101
gga-mir-199	0.209447	1.36434
gga-mir-196	0.220835	0.417641
gga-let-7k	0.236609	1.29459
gga-mir-219	0.252635	0.886475
gga-mir-15b	0.25625	0.310008
gga-mir-499	0.273008	0.719605
gga-mir-211	0.280063	1.18377
gga-mir-302d	0.281345	1.3413
gga-mir-199	0.286797	0.880364
gga-mir-200a	0.287097	1.08155
gga-mir-190	0.292502	1.31033
gga-mir-146a	0.294097	0.806608
gga-mir-124b	0.29765	1.23935
gga-mir-757	0.309995	0.861891
gga-mir-34b	0.314874	0.761451
gga-mir-757	0.325183	1.18913
gga-mir-29c	0.335977	1.10354
gga-mir-451	0.34463	0.610394
gga-mir-137	0.348853	1.22134
gga-mir-100	0.353221	1.08152
gga-mir-153	0.35563	0.639682
gga-mir-383	0.367567	1.41447
gga-mir-34c	0.370067	0.764776
gga-mir-218	0.370323	0.791344
gga-mir-30e	0.377211	1.16561
gga-mir-29a	0.389661	1.23066
gga-mir-16	0.390731	0.898848
gga-mir-204	0.400787	1.22461
gga-let-7c	0.406286	1.23713
gga-mir-135a	0.408573	0.809744
gga-mir-9	0.412334	0.818836
gga-mir-133c	0.412969	0.772979
gga-mir-130a	0.413952	1.28571
gga-mir-30c	0.419081	0.93786
gga-mir-18a	0.434682	0.867293
gga-let-7i	0.437343	1.10282
gga-mir-15a	0.448007	0.748468
gga-mir-155	0.453962	0.863547
gga-mir-29b	0.474649	1.20317
gga-mir-205a	0.474724	1.16796
gga-mir-194	0.486126	0.92733
gga-mir-757	0.490495	0.853969
gga-mir-101	0.491509	0.825953
gga-let-7j	0.500618	1.10006
gga-mir-7	0.503511	0.796199
gga-mir-216	0.508268	0.843508
gga-mir-200b	0.518966	1.31586
gga-let-7a	0.522337	1.05749
gga-mir-456	0.523209	1.10085
gga-mir-302a	0.533086	0.83089
gga-mir-138	0.53396	0.885544
gga-mir-34a	0.550808	1.13035
gga-mir-1a	0.557475	1.26905
gga-mir-1a	0.56475	0.96652
gga-mir-133b	0.571093	1.11009
gga-mir-20a	0.576259	1.06119
gga-mir-367	0.587113	0.750524
gga-mir-202	0.587637	0.868803
gga-mir-146b	0.588527	0.78723
gga-mir-32	0.60573	0.917599
gga-mir-429	0.614304	0.858028
gga-mir-103	0.615428	0.834892
gga-mir-128	0.628851	1.08056
gga-mir-30c	0.642798	0.760849
gga-mir-490	0.656385	1.13163
gga-mir-184	0.660313	1.0583
gga-mir-9	0.661861	0.825646
gga-mir-21	0.666405	0.904825
gga-mir-203	0.671805	1.27116
gga-mir-365	0.67918	0.90884
gga-mir-24	0.682462	1.04256
gga-mir-7	0.683253	1.07228
gga-mir-29b	0.684486	0.916326
gga-mir-181a	0.688381	0.914334
gga-mir-135a	0.703378	1.04399
gga-mir-128	0.723616	1.06293
gga-mir-455	0.72392	1.14218
gga-mir-18b	0.731481	1.06523
gga-let-7f	0.735642	1.06628
gga-mir-302b	0.73853	0.911114
gga-let-7a	0.743306	1.06306
gga-mir-218	0.754651	0.927883
gga-let-7a	0.771251	0.956629
gga-mir-466	0.778428	1.09483
gga-mir-148a	0.78115	1.07981
gga-mir-302c	0.78441	0.984135
gga-mir-205b	0.78605	0.945645
gga-mir-206	0.78695	1.03205
gga-mir-375	0.789477	0.969125
gga-mir-107	0.793376	0.928049
gga-mir-122a	0.807923	1.03475
gga-mir-125b	0.808932	0.932588
gga-mir-193	0.810515	0.945827
gga-mir-222b	0.816794	1.03178
gga-mir-218	0.82444	1.03504
gga-mir-365	0.827956	1.03746
gga-mir-138	0.83264	1.05161
gga-mir-30b	0.833762	1.07024
gga-mir-135a	0.834061	0.949816
gga-mir-7b	0.851859	0.964603
gga-mir-30a	0.860929	0.983954
gga-let-7b	0.874076	1.03936
gga-mir-23b	0.87665	0.956016
gga-mir-124a	0.883815	1.03189
gga-mir-144	0.888908	1.0123
gga-let-7d	0.901732	0.971528
gga-mir-19a	0.902569	0.980245
gga-mir-106	0.909271	0.959562
gga-mir-217	0.953605	1.02871
gga-mir-19b	0.953889	0.985799
gga-mir-449	0.998516	1.00028

## Sheet: miRNA Target Prediction
miRNA Name	miRNA P value	miRNA Fold change	Predicted Target Gene Symbol	Target Prediction Score (Above 80 are considered as good scores)	Predicted Target Gene Description	Protein Target Protein description	P value Target Protein	Fold Difference Target Protein
gga-mir-10b	0.00205022	1.19514	DAZAP1	83	DAZ associated protein 1	gi|71894833|ref|NP_001026599.1| DAZ associated protein 1 [Gallus gallus]	0.211	0.695728
gga-mir-10b	0.00205022	1.19514	FIGN	87	fidgetin	gi|118093690|ref|XP_426585.2| PREDICTED: similar to fidgetin [Gallus gallus]	Not enough values	3.708
gga-mir-10b	0.00205022	1.19514	FNBP1L	82	formin binding protein 1-like	gi|118094352|ref|XP_422335.2| PREDICTED: similar to transducer of Cdc42-dependent actin assembly-1	0.049	0.466697
gga-mir-10b	0.00205022	1.19514	HOXA3	86	homeobox A3	-	-	-
gga-mir-1b	0.00441737	1.50964	ANKIB1	83	ankyrin repeat and IBR domain containing 1	gi|118085744|ref|XP_418652.2| PREDICTED: similar to ANKIB1 protein [Gallus gallus]	0.265	1.22071
gga-mir-1b	0.00441737	1.50964	CASK	80	calcium/calmodulin-dependent serine protein kinase (MAGUK family)	gi|118083992|ref|XP_416769.2| PREDICTED: similar to calcium/calmodulin-dependent serine protein kin	0.292	1.51729
gga-mir-1b	0.00441737	1.50964	CLTC	97	clathrin, heavy chain (Hc)	gi|124339781|ref|NP_001073586.1| clathrin heavy chain 1 [Gallus gallus]	0.345	0.728498
gga-mir-1b	0.00441737	1.50964	CNN3	81	calponin 3, acidic	gi|50751284|ref|XP_422326.1| PREDICTED: similar to Calponin 3, acidic [Gallus gallus]	Not enough values	5.056
gga-mir-1b	0.00441737	1.50964	EDN1	86	endothelin 1	gi|118086398|ref|XP_418943.2| PREDICTED: similar to preproendothelin-1 [Gallus gallus]	Not enough values	0.666223
gga-mir-1b	0.00441737	1.50964	GLCCI1	87	glucocorticoid induced transcript 1	gi|118085867|ref|XP_001235467.1| PREDICTED: glucocorticoid induced transcript 1 [Gallus gallus]	0.219	1.78113
gga-mir-1b	0.00441737	1.50964	HSP90B1	87	heat shock protein 90kDa beta (Grp94), member 1	gi|45383562|ref|NP_989620.1| heat shock protein 90kDa beta (Grp94), member 1 [Gallus gallus]	0.021	0.101464
gga-mir-1b	0.00441737	1.50964	IHPK2	94	inositol hexaphosphate kinase 2	-	-	-
gga-mir-1b	0.00441737	1.50964	LOC422325	86	similar to KIAA2022 protein	-	-	-
gga-mir-1b	0.00441737	1.50964	LOC769778	82	similar to COMM domain containing 6	-	-	-
gga-mir-1b	0.00441737	1.50964	MEOX2	82	mesenchyme homeobox 2	-	-	-
gga-mir-1b	0.00441737	1.50964	PDIK1L	82	PDLIM1 interacting kinase 1 like	gi|118101667|ref|XP_001232859.1| PREDICTED: similar to Pdik1l protein isoform 2 [Gallus gallus]	Not enough values	1.716
gga-mir-1b	0.00441737	1.50964	RCJMB04_9a7	87	kinesin heavy chain member 2A	-	-	-
gga-mir-1b	0.00441737	1.50964	RCJMB04_9j5	87	TBC1 domain family, member 15	-	-	-
gga-mir-1b	0.00441737	1.50964	RRBP1	88	ribosome binding protein 1 homolog 180kDa (dog)	gi|118087745|ref|XP_415015.2| PREDICTED: ribosome binding protein 1 homolog 180kDa (dog) [Gallus ga	0.142	0.564524
gga-mir-1b	0.00441737	1.50964	RSPO3	82	R-spondin 3 homolog (Xenopus laevis)	gi|50743043|ref|XP_419752.1| PREDICTED: similar to R-spondin 3 homolog (Xenopus laevis) [Gallus gal	0.328	0.567977
gga-mir-1b	0.00441737	1.50964	SNX2	86	sorting nexin 2	gi|60302864|ref|NP_001012625.1| sorting nexin 2 [Gallus gallus]	0.116	2.48993
gga-mir-1b	0.00441737	1.50964	TPPP	90	tubulin polymerization promoting protein	gi|118086293|ref|XP_001231864.1| PREDICTED: similar to TPPP protein isoform 1 [Gallus gallus]	Not enough values	3.982
gga-mir-1b	0.00441737	1.50964	USP33	84	ubiquitin specific peptidase 33	gi|118094484|ref|XP_422389.2| PREDICTED: hypothetical protein [Gallus gallus]	0.396	1.24684
gga-mir-1b	0.00441737	1.50964	WDR48	85	WD repeat domain 48	gi|71896621|ref|NP_001026135.1| WD repeat domain 48 [Gallus gallus]	0.456	1.02723
gga-mir-204	0.00530335	1.27069	ACSL4	87	acyl-CoA synthetase long-chain family member 4	gi|118089631|ref|XP_420317.2| PREDICTED: similar to Acyl-CoA synthetase [Gallus gallus]	0.037	0.25551
gga-mir-204	0.00530335	1.27069	ADPRHL2	98	ADP-ribosylhydrolase like 2	gi|57529460|ref|NP_001006312.1| ADP-ribosylhydrolase like 2 [Gallus gallus]	Not enough values	1.951
gga-mir-204	0.00530335	1.27069	ANK2	84	ankyrin 2, neuronal	gi|118090374|ref|XP_420641.2| PREDICTED: similar to ankyrin B (440 kDa) [Gallus gallus]	0.001	2.31985
gga-mir-204	0.00530335	1.27069	ANKMY2	88	ankyrin repeat and MYND domain containing 2	gi|71896729|ref|NP_001026150.1| ankyrin repeat and MYND domain containing 2 [Gallus gallus]	0.16	1.52857
gga-mir-204	0.00530335	1.27069	ANKRD13C	98	ankyrin repeat domain 13C	gi|118094762|ref|XP_430177.2| PREDICTED: hypothetical protein [Gallus gallus]	0.18	1.25229
gga-mir-204	0.00530335	1.27069	ANKRD31	94	ankyrin repeat domain 31	-	-	-
gga-mir-204	0.00530335	1.27069	AP1S2	99	adaptor-related protein complex 1, sigma 2 subunit	gi|57525488|ref|NP_001006261.1| adaptor-related protein complex 1, sigma 2 subunit [Gallus gallus]	0.315	1.91029
gga-mir-204	0.00530335	1.27069	BNIP1	84	BCL2/adenovirus E1B 19kDa interacting protein 1	gi|118097335|ref|XP_414533.2| PREDICTED: similar to BCL2/adenovirus E1B 19kDa interacting protein 1	Not enough values	1.527
gga-mir-204	0.00530335	1.27069	C2CD2	91	C2 calcium-dependent domain containing 2	-	-	-
gga-mir-204	0.00530335	1.27069	CCNT2	80	cyclin T2	gi|118093894|ref|XP_422134.2| PREDICTED: similar to cyclin T2 [Gallus gallus]	0.015	2.19822
gga-mir-204	0.00530335	1.27069	CREB3L2	82	cAMP responsive element binding protein 3-like 2	gi|118082920|ref|XP_416356.2| PREDICTED: similar to cAMP responsive element binding protein 3-like	0.002	6.25159
gga-mir-204	0.00530335	1.27069	DLX1	86	distal-less homeobox 1	-	-	-
gga-mir-204	0.00530335	1.27069	DNAJC13	88	DnaJ (Hsp40) homolog, subfamily C, member 13	gi|118085986|ref|XP_418787.2| PREDICTED: similar to DnaJ domain-containing protein RME-8 [Gallus ga	0.083	0.68961
gga-mir-204	0.00530335	1.27069	ELF2	80	E74-like factor 2 (ets domain transcription factor)	gi|118089889|ref|XP_420406.2| PREDICTED: similar to Ets transcription factor [Gallus gallus]	0.14	1.8478
gga-mir-204	0.00530335	1.27069	EMB	90	embigin homolog (mouse)	gi|45383061|ref|NP_989888.1| embigin homolog [Gallus gallus]	Not enough values	3.071
gga-mir-204	0.00530335	1.27069	FAIM2	83	Fas apoptotic inhibitory molecule 2	-	-	-
gga-mir-204	0.00530335	1.27069	FRS2	84	fibroblast growth factor receptor substrate 2	-	-	-
gga-mir-204	0.00530335	1.27069	IGF2R	81	insulin-like growth factor 2 receptor	gi|45384454|ref|NP_990301.1| insulin-like growth factor 2 receptor [Gallus gallus]	0.372	0.88279
gga-mir-204	0.00530335	1.27069	ITPR1	94	inositol 1,4,5-triphosphate receptor, type 1	gi|118097075|ref|XP_414438.2| PREDICTED: similar to human type 1 inositol 1,4,5-trisphosphate recep	0.439	0.950861
gga-mir-204	0.00530335	1.27069	KIFC3	99	kinesin family member C3	-	-	-
gga-mir-204	0.00530335	1.27069	LOC416212	80	hypothetical LOC416212	-	-	-
gga-mir-204	0.00530335	1.27069	LOC424759	80	hypothetical LOC424759	-	-	-
gga-mir-204	0.00530335	1.27069	LOC428744	87	hypothetical LOC428744	-	-	-
gga-mir-204	0.00530335	1.27069	MFSD10	81	major facilitator superfamily domain containing 10	gi|118090716|ref|XP_420825.2| PREDICTED: similar to LOC495236 protein [Gallus gallus]	0.314	0.946862
gga-mir-204	0.00530335	1.27069	MGAT3	99	mannosyl (beta-1,4-)-glycoprotein beta-1,4-N-acetylglucosaminyltransferase	-	-	-
gga-mir-204	0.00530335	1.27069	MRPL3	81	mitochondrial ribosomal protein L3	-	-	-
gga-mir-204	0.00530335	1.27069	MTMR9	90	myotubularin related protein 9	-	-	-
gga-mir-204	0.00530335	1.27069	NOVA1	92	neuro-oncological ventral antigen 1	gi|118091786|ref|XP_001232711.1| PREDICTED: similar to Neuro-oncological ventral antigen 1 isoform	Not enough values	0.821018
gga-mir-204	0.00530335	1.27069	NRN1	89	neuritin 1	-	-	-
gga-mir-204	0.00530335	1.27069	OLFM1	81	olfactomedin 1	gi|45382111|ref|NP_990098.1| olfactomedin 1 [Gallus gallus]	0.005	4.99499
gga-mir-204	0.00530335	1.27069	RAB22A	99	RAB22A, member RAS oncogene family	-	-	-
gga-mir-204	0.00530335	1.27069	RASGEF1A	81	RasGEF domain family, member 1A	-	-	-
gga-mir-204	0.00530335	1.27069	RCJMB04_10m2	91	histone deacetylase 9	-	-	-
gga-mir-204	0.00530335	1.27069	RCJMB04_17g4	80	pyruvate dehydrogenase complex, component X	-	-	-
gga-mir-204	0.00530335	1.27069	RCJMB04_34f21	86	similar to KIAA0157 gene product is novel	-	-	-
gga-mir-204	0.00530335	1.27069	RCJMB04_3g11	85	G protein-coupled receptor 89A	-	-	-
gga-mir-204	0.00530335	1.27069	RCJMB04_4p8	81	similar to cytochrome b-5 reductase	-	-	-
gga-mir-204	0.00530335	1.27069	RCJMB04_7j8	94	adaptor-related protein complex 2, alpha 2 subunit	-	-	-
gga-mir-204	0.00530335	1.27069	RCJMB04_9c4	88	cyclin D binding myb-like transcription factor 1	-	-	-
gga-mir-204	0.00530335	1.27069	RPL7L1	83	ribosomal protein L7-like 1	gi|57530074|ref|NP_001006452.1| ribosomal protein L7-like 1 [Gallus gallus]	0.052	0.495698
gga-mir-204	0.00530335	1.27069	RPS6KA5	85	ribosomal protein S6 kinase, 90kDa, polypeptide 5	gi|60302822|ref|NP_001012605.1| ribosomal protein S6 kinase, 90kDa, polypeptide 5 [Gallus gallus]	0.405	1.05887
gga-mir-204	0.00530335	1.27069	SLC12A7	84	solute carrier family 12 (potassium/chloride transporters), member 7	gi|157909812|ref|NP_001006371.2| solute carrier family 12 (potassium/chloride transporters), member	0.107	0.616828
gga-mir-204	0.00530335	1.27069	SLC39A9	88	solute carrier family 39 (zinc transporter), member 9	gi|56118990|ref|NP_001007934.1| solute carrier family 39 (zinc transporter), member 9 [Gallus gallu	Not enough values	2.177
gga-mir-204	0.00530335	1.27069	SMPD3	96	sphingomyelin phosphodiesterase 3, neutral membrane (neutral sphingomyelinase II)	gi|118096073|ref|XP_429344.2| PREDICTED: hypothetical protein [Gallus gallus]	0.187	1.44135
gga-mir-204	0.00530335	1.27069	ST7	86	suppression of tumorigenicity 7	gi|157785678|ref|NP_001099142.1| suppression of tumorigenicity 7 [Gallus gallus]	Not enough values	0.224618
gga-mir-204	0.00530335	1.27069	SURF4	86	surfeit 4	-	-	-
gga-mir-204	0.00530335	1.27069	TBL1X	80	transducin (beta)-like 1X-linked	-	-	-
gga-mir-204	0.00530335	1.27069	TBX5	80	T-box 5	gi|45383774|ref|NP_989504.1| T-box 5 [Gallus gallus]	0.271	0.859314
gga-mir-204	0.00530335	1.27069	THAP9	83	THAP domain containing 9	gi|118090187|ref|XP_420555.2| PREDICTED: similar to THAP domain containing 9 [Gallus gallus]	0.001	14.008
gga-mir-204	0.00530335	1.27069	TRIP12	84	thyroid hormone receptor interactor 12	gi|118095059|ref|XP_422603.2| PREDICTED: similar to Thyroid receptor-interacting protein 12 (TRIP12	0.473	1.01832
gga-mir-204	0.00530335	1.27069	TRPM3	80	transient receptor potential cation channel, subfamily M, member 3	gi|118104076|ref|XP_424831.2| PREDICTED: similar to transient receptor potential cation channel, su	0.094	1.46871
gga-mir-204	0.00530335	1.27069	ZNF521	85	zinc finger protein 521	gi|118086914|ref|XP_419167.2| PREDICTED: similar to ZNF521 protein [Gallus gallus]	0.388	0.923358
gga-mir-31	0.00676135	1.24115	ALMS1	81	Alstrom syndrome 1	-	-	-
gga-mir-31	0.00676135	1.24115	APBB2	87	amyloid beta (A4) precursor protein-binding, family B, member 2 (Fe65-like)	gi|118090543|ref|XP_420735.2| PREDICTED: similar to amyloid beta A4 precursor protein-binding, fami	0.112	1.85056
gga-mir-31	0.00676135	1.24115	KIAA0528	84	KIAA0528	gi|118083100|ref|XP_416427.2| PREDICTED: hypothetical protein [Gallus gallus]	Not enough values	0.502008
gga-mir-31	0.00676135	1.24115	RSBN1	95	round spermatid basic protein 1	gi|118102479|ref|XP_001235229.1| PREDICTED: similar to round spermatid basic protein 1 [Gallus gall	0.402	1.22153
gga-mir-31	0.00676135	1.24115	SFPQ	85	splicing factor proline/glutamine-rich (polypyrimidine tract binding protein associated)	gi|118101662|ref|XP_417784.2| PREDICTED: similar to PTB-associated splicing factor [Gallus gallus]	0.001	0.235809
gga-mir-489	0.00740656	1.038	FAF1	87	Fas (TNFRSF6) associated factor 1	gi|118094525|ref|XP_422464.2| PREDICTED: similar to CGI-03 protein [Gallus gallus]	Not enough values	1.693
gga-mir-489	0.00740656	1.038	FBN1	84	fibrillin 1	gi|118095785|ref|XP_413815.2| PREDICTED: similar to fibrillin [Gallus gallus]	0.075	0.725719
gga-mir-489	0.00740656	1.038	GABBR2	90	gamma-aminobutyric acid (GABA) B receptor, 2	gi|118086684|ref|XP_419066.2| PREDICTED: similar to GABA-B receptor [Gallus gallus]	0.005	5.677
gga-mir-489	0.00740656	1.038	KIN	87	KIN, antigenic determinant of recA protein homolog (mouse)	gi|118081945|ref|XP_417297.2| PREDICTED: similar to Kin17 [Gallus gallus]	Not enough values	1.53996
gga-mir-489	0.00740656	1.038	NEK9	85	NIMA (never in mitosis gene a)- related kinase 9	-	-	-
gga-mir-489	0.00740656	1.038	PLCXD1	82	phosphatidylinositol-specific phospholipase C, X domain containing 1	gi|191252818|ref|NP_001122109.1| phosphatidylinositol-specific phospholipase C, X domain containing	0.01	0.180963
gga-mir-489	0.00740656	1.038	RCJMB04_2n14	96	additional sex combs like 2 (Drosophila)	-	-	-
gga-mir-489	0.00740656	1.038	RORB	83	RAR-related orphan receptor B	gi|45384158|ref|NP_990424.1| RAR-related orphan receptor B [Gallus gallus]	Not enough values	2.0471
gga-mir-489	0.00740656	1.038	RP2	83	retinitis pigmentosa 2 (X-linked recessive)	gi|56711270|ref|NP_001008680.1| retinitis pigmentosa 2 [Gallus gallus]	Not enough values	2.232
gga-mir-489	0.00740656	1.038	SRP54	80	signal recognition particle 54kDa	gi|50748422|ref|XP_421238.1| PREDICTED: similar to Signal recognition particle 54 [Gallus gallus]	0.055	0.633643
gga-mir-489	0.00740656	1.038	TRIB2	82	tribbles homolog 2 (Drosophila)	gi|54020698|ref|NP_989732.2| tribbles homolog 2 [Gallus gallus]	Not enough values	2.003
gga-mir-7	0.00853829	1.28077	ARF4	87	ADP-ribosylation factor 4	gi|118096846|ref|XP_001232784.1| PREDICTED: hypothetical protein [Gallus gallus]	Not enough values	1.59
gga-mir-7	0.00853829	1.28077	C20orf24	84	chromosome 20 open reading frame 24	gi|119331102|ref|NP_001073205.1| chromosome 20 open reading frame 24 [Gallus gallus]	0.006	0.0816727
gga-mir-7	0.00853829	1.28077	CAPZA1	80	capping protein (actin filament) muscle Z-line, alpha 1	gi|45382905|ref|NP_990846.1| F-actin capping protein alpha-1 subunit [Gallus gallus]	Not enough values	2.125
gga-mir-7	0.00853829	1.28077	CHSY3	92	chondroitin sulfate synthase 3	gi|118104233|ref|XP_413966.2| PREDICTED: similar to chondroitin sulfate synthase 3 [Gallus gallus]	0.007	6.157
gga-mir-7	0.00853829	1.28077	CNO	91	cappuccino homolog (mouse)	gi|118086704|ref|XP_419086.2| PREDICTED: hypothetical protein [Gallus gallus]	Not enough values	2.012
gga-mir-7	0.00853829	1.28077	HERPUD2	84	HERPUD family member 2	-	-	-
gga-mir-7	0.00853829	1.28077	KLF4	96	Kruppel-like factor 4 (gut)	-	-	-
gga-mir-7	0.00853829	1.28077	NDC80	85	NDC80 homolog, kinetochore complex component (S. cerevisiae)	gi|54020712|ref|NP_989808.2| kinetochore associated 2 [Gallus gallus]	0.008	5.87831
gga-mir-7	0.00853829	1.28077	RCJMB04_23o7	89	AT rich interactive domain 4A (RBP1-like)	-	-	-
gga-mir-7	0.00853829	1.28077	RRAS2	81	related RAS viral (r-ras) oncogene homolog 2	-	-	-
gga-mir-7	0.00853829	1.28077	SERPINB3	80	serpin peptidase inhibitor, clade B (ovalbumin), member 3	gi|71897377|ref|NP_001026172.1| serine (or cysteine) proteinase inhibitor, clade B (ovalbumin), mem	0.278	0.557991
gga-mir-7	0.00853829	1.28077	SNAP29	90	synaptosomal-associated protein, 29kDa	gi|71897185|ref|NP_001025823.1| synaptosomal-associated protein 29 [Gallus gallus]	Not enough values	2.278
gga-mir-7	0.00853829	1.28077	VDAC1	89	voltage-dependent anion channel 1	gi|76443696|ref|NP_001029041.1| voltage-dependent anion channel 1 [Gallus gallus]	Not enough values	0.49975
gga-mir-215	0.0122252	1.24192	CTNNBIP1	86	catenin, beta interacting protein 1	gi|118101097|ref|XP_001233910.1| PREDICTED: hypothetical protein [Gallus gallus]	Not enough values	3.287
gga-mir-215	0.0122252	1.24192	ZEB2	87	zinc finger E-box binding homeobox 2	gi|118093927|ref|XP_422151.2| PREDICTED: similar to KIAA0569 protein [Gallus gallus]	0.058	3.13031
gga-mir-183	0.0168028	0.988777	DPP8	82	dipeptidyl-peptidase 8	gi|118095977|ref|XP_425086.2| PREDICTED: similar to dipeptidyl peptidase 8 [Gallus gallus]	Not enough values	1.12331
gga-mir-183	0.0168028	0.988777	EZR	90	ezrin	gi|45382429|ref|NP_990216.1| ezrin [Gallus gallus]	0.001	3.04281
gga-mir-183	0.0168028	0.988777	FCHO2	83	FCH domain only 2	gi|118103944|ref|XP_001232744.1| PREDICTED: similar to FCH domain only 2 [Gallus gallus]	0.266	1.31426
gga-mir-183	0.0168028	0.988777	FGFR1OP	90	FGFR1 oncogene partner	-	-	-
gga-mir-183	0.0168028	0.988777	FOXO1A	84	forkhead box O1A	-	-	-
gga-mir-183	0.0168028	0.988777	ITGB1	83	integrin, beta 1 (fibronectin receptor, beta polypeptide, antigen CD29 includes MDF2, MSK12)	gi|86129418|ref|NP_001034343.1| integrin, beta 1 (fibronectin receptor, beta polypeptide, antigen C	0.005	0.29014
gga-mir-183	0.0168028	0.988777	LRP6	88	low density lipoprotein receptor-related protein 6	gi|118083179|ref|XP_417286.2| PREDICTED: similar to Low density lipoprotein receptor-related protei	0.094	0.42785
gga-mir-183	0.0168028	0.988777	MTMR6	91	myotubularin related protein 6	gi|50731029|ref|XP_417132.1| PREDICTED: similar to Myotubularin related protein 6 [Gallus gallus]	0.009	3.08947
gga-mir-183	0.0168028	0.988777	NARG2	82	NMDA receptor regulated 2	gi|118095635|ref|XP_413764.2| PREDICTED: similar to BRCC1 [Gallus gallus]	0.383	1.05464
gga-mir-183	0.0168028	0.988777	PRKCH	82	protein kinase C, eta	gi|118092280|ref|XP_421417.2| PREDICTED: similar to Protein kinase C, eta [Gallus gallus]	0.216	1.54788
gga-mir-183	0.0168028	0.988777	RCJMB04_16p24	88	protein kinase C, iota	-	-	-
gga-mir-183	0.0168028	0.988777	RCJMB04_5f2	92	protein phosphatase 2 (formerly 2A), regulatory subunit B, alpha isoform	-	-	-
gga-mir-183	0.0168028	0.988777	RCJMB04_9b21	87	zinc finger, MYM-type 2	-	-	-
gga-mir-183	0.0168028	0.988777	RILPL1	85	Rab interacting lysosomal protein-like 1	gi|118098444|ref|XP_415113.2| PREDICTED: similar to FLJ39378 protein isoform 2 [Gallus gallus]	0.064	1.43624
gga-mir-183	0.0168028	0.988777	SFRS11	81	splicing factor, arginine/serine-rich 11	-	-	-
gga-mir-183	0.0168028	0.988777	SLC25A14	89	solute carrier family 25 (mitochondrial carrier, brain), member 14	gi|61097963|ref|NP_001012901.1| solute carrier family 25 (mitochondrial carrier, brain), member 14	Not enough values	0.481
gga-mir-183	0.0168028	0.988777	ST6GALNAC3	82	ST6 (alpha-N-acetyl-neuraminyl-2,3-beta-galactosyl-1,3)-N-acetylgalactosaminide alpha-2,6-sialyltransferase 3	gi|118094494|ref|XP_422394.2| PREDICTED: similar to alpha-2,6-sialyltransferase ST6GalNAc III [Gall	0.23	0.959419
gga-mir-183	0.0168028	0.988777	TTC7B	82	tetratricopeptide repeat domain 7B	-	-	-
gga-mir-183	0.0168028	0.988777	YPEL5	83	yippee-like 5 (Drosophila)	gi|56119002|ref|NP_001007901.1| yippee-like 5 [Gallus gallus]	Not enough values	2.392
gga-mir-7b	0.0338001	1.42707	ARF4	86	ADP-ribosylation factor 4	gi|118096846|ref|XP_001232784.1| PREDICTED: hypothetical protein [Gallus gallus]	Not enough values	1.59
gga-mir-7b	0.0338001	1.42707	C20orf24	84	chromosome 20 open reading frame 24	gi|119331102|ref|NP_001073205.1| chromosome 20 open reading frame 24 [Gallus gallus]	0.006	0.0816727
gga-mir-7b	0.0338001	1.42707	CAPZA1	82	capping protein (actin filament) muscle Z-line, alpha 1	gi|45382905|ref|NP_990846.1| F-actin capping protein alpha-1 subunit [Gallus gallus]	Not enough values	2.125
gga-mir-7b	0.0338001	1.42707	CHSY3	92	chondroitin sulfate synthase 3	gi|118104233|ref|XP_413966.2| PREDICTED: similar to chondroitin sulfate synthase 3 [Gallus gallus]	0.007	6.157
gga-mir-7b	0.0338001	1.42707	CNO	91	cappuccino homolog (mouse)	gi|118086704|ref|XP_419086.2| PREDICTED: hypothetical protein [Gallus gallus]	Not enough values	2.012
gga-mir-7b	0.0338001	1.42707	HERPUD2	84	HERPUD family member 2	-	-	-
gga-mir-7b	0.0338001	1.42707	KLF4	96	Kruppel-like factor 4 (gut)	-	-	-
gga-mir-7b	0.0338001	1.42707	NDC80	83	NDC80 homolog, kinetochore complex component (S. cerevisiae)	gi|54020712|ref|NP_989808.2| kinetochore associated 2 [Gallus gallus]	0.008	5.87831
gga-mir-7b	0.0338001	1.42707	RCJMB04_23o7	89	AT rich interactive domain 4A (RBP1-like)	-	-	-
gga-mir-7b	0.0338001	1.42707	RRAS2	81	related RAS viral (r-ras) oncogene homolog 2	-	-	-
gga-mir-7b	0.0338001	1.42707	SLC38A2	82	solute carrier family 38, member 2	gi|71896965|ref|NP_001025912.1| solute carrier family 38, member 2 [Gallus gallus]	0.008	0.144886
gga-mir-7b	0.0338001	1.42707	SNAP29	90	synaptosomal-associated protein, 29kDa	gi|71897185|ref|NP_001025823.1| synaptosomal-associated protein 29 [Gallus gallus]	Not enough values	2.278
gga-mir-7b	0.0338001	1.42707	VDAC1	89	voltage-dependent anion channel 1	gi|76443696|ref|NP_001029041.1| voltage-dependent anion channel 1 [Gallus gallus]	Not enough values	0.49975
gga-mir-130b	0.0340633	1.48783	ABHD3	80	abhydrolase domain containing 3	gi|118086872|ref|XP_419156.2| PREDICTED: similar to lung alpha/beta hydrolase fold protein 3 [Gallu	Not enough values	0.650618
gga-mir-130b	0.0340633	1.48783	ACVR1	91	activin A receptor, type I	gi|46048926|ref|NP_989891.1| activin A receptor, type I [Gallus gallus]	Not enough values	0.481232
gga-mir-130b	0.0340633	1.48783	ADCY2	82	adenylate cyclase 2 (brain)	gi|118086550|ref|XP_419020.2| PREDICTED: similar to adenylate cyclase 2 [Gallus gallus]	Not enough values	1.47066
gga-mir-130b	0.0340633	1.48783	AGL	81	amylo-1, 6-glucosidase, 4-alpha-glucanotransferase (glycogen debranching enzyme, glycogen storage disease type III)	gi|118094283|ref|XP_422317.2| PREDICTED: similar to amylo-1,6-glucosidase, 4-alpha-glucanotransfera	0.029	2.53321
gga-mir-130b	0.0340633	1.48783	ATP2A2	84	ATPase, Ca++ transporting, cardiac muscle, slow twitch 2	gi|118098473|ref|XP_415130.2| PREDICTED: ATPase, Ca++ transporting, cardiac muscle, slow twitch 2 [	0.009	5.354
gga-mir-130b	0.0340633	1.48783	BMPR2	82	bone morphogenetic protein receptor, type II (serine/threonine kinase)	gi|47825379|ref|NP_001001465.1| bone morphogenetic protein receptor type II [Gallus gallus]	0.041	2.62538
gga-mir-130b	0.0340633	1.48783	BTAF1	91	BTAF1 RNA polymerase II, B-TFIID transcription factor-associated, 170kDa (Mot1 homolog, S. cerevisiae)	gi|118092869|ref|XP_421689.2| PREDICTED: similar to TBP-associated factor 172 [Gallus gallus]	0.412	1.14032
gga-mir-130b	0.0340633	1.48783	BTG1	87	B-cell translocation gene 1, anti-proliferative	-	-	-
gga-mir-130b	0.0340633	1.48783	C9orf75	81	chromosome 9 open reading frame 75	gi|118099185|ref|XP_415534.2| PREDICTED: similar to C9orf75 protein [Gallus gallus]	0.005	8.05647
gga-mir-130b	0.0340633	1.48783	CBFB	83	core-binding factor, beta subunit	gi|70608116|ref|NP_989901.2| core-binding factor, beta subunit [Gallus gallus]	0.25	0.77276
gga-mir-130b	0.0340633	1.48783	CHST1	94	carbohydrate (keratan sulfate Gal-6) sulfotransferase 1	gi|118091568|ref|XP_426423.2| PREDICTED: similar to chondroitin-6-sulfotransferase [Gallus gallus]	0.046	0.234207
gga-mir-130b	0.0340633	1.48783	DDX6	97	DEAD (Asp-Glu-Ala-Asp) box polypeptide 6	gi|118102030|ref|XP_417921.2| PREDICTED: DEAD (Asp-Glu-Ala-Asp) box polypeptide 6 [Gallus gallus]	0.012	14.768
gga-mir-130b	0.0340633	1.48783	DNAJB6	86	DnaJ (Hsp40) homolog, subfamily B, member 6	-	-	-
gga-mir-130b	0.0340633	1.48783	DYNLL2	95	dynein, light chain, LC8-type 2	gi|118100425|ref|XP_415908.2| PREDICTED: hypothetical protein [Gallus gallus]	Not enough values	0.595812
gga-mir-130b	0.0340633	1.48783	EIF2C4	81	eukaryotic translation initiation factor 2C, 4	gi|86129468|ref|NP_001034365.1| eukaryotic translation initiation factor 2C, 4 [Gallus gallus]	0.125	1.40154
gga-mir-130b	0.0340633	1.48783	ELK3	82	ELK3, ETS-domain protein (SRF accessory protein 2)	gi|71896935|ref|NP_001025920.1| ELK3 protein [Gallus gallus]	Not enough values	4.952
gga-mir-130b	0.0340633	1.48783	FBXO48	90	F-box protein 48	gi|50738927|ref|XP_419336.1| PREDICTED: hypothetical protein [Gallus gallus]	Not enough values	1.512
gga-mir-130b	0.0340633	1.48783	GNB1L	80	guanine nucleotide binding protein (G protein), beta polypeptide 1-like	gi|61098292|ref|NP_001012811.1| guanine nucleotide binding protein (G protein), beta polypeptide 1-	Not enough values	1.02583
gga-mir-130b	0.0340633	1.48783	GOLSYN	82	Golgi-localized syntaphilin-related protein	gi|118087287|ref|XP_001231802.1| PREDICTED: hypothetical protein isoform 1 [Gallus gallus]	0.362	1.30507
gga-mir-130b	0.0340633	1.48783	GPAM	89	glycerol-3-phosphate acyltransferase, mitochondrial	gi|118093001|ref|XP_421757.2| PREDICTED: similar to Glycerol-3-phosphate acyltransferase, mitochond	Not enough values	0.65445
gga-mir-130b	0.0340633	1.48783	LOC420907	91	similar to RIKEN cDNA 2310035C23	-	-	-
gga-mir-130b	0.0340633	1.48783	LOC769445	80	hypothetical protein LOC769445	-	-	-
gga-mir-130b	0.0340633	1.48783	LONRF1	90	LON peptidase N-terminal domain and ring finger 1	gi|118090486|ref|XP_420695.2| PREDICTED: similar to LON peptidase N-terminal domain and ring finger	0.004	6.95
gga-mir-130b	0.0340633	1.48783	LONRF3	82	LON peptidase N-terminal domain and ring finger 3	gi|118089698|ref|XP_420345.2| PREDICTED: similar to LON peptidase N-terminal domain and ring finger	0.003	3.54848
gga-mir-130b	0.0340633	1.48783	MAL2	80	mal, T-cell differentiation protein 2	-	-	-
gga-mir-130b	0.0340633	1.48783	MAT2B	99	methionine adenosyltransferase II, beta	gi|118097242|ref|XP_414497.2| PREDICTED: similar to Methionine adenosyltransferase II, beta [Gallus	0.271	1.81398
gga-mir-130b	0.0340633	1.48783	MEMO1P	85	mediator of cell motility 1 pseudogene	-	-	-
gga-mir-130b	0.0340633	1.48783	NAT13	95	N-acetyltransferase 13	-	-	-
gga-mir-130b	0.0340633	1.48783	OBFC2A	92	oligonucleotide/oligosaccharide-binding fold containing 2A	-	-	-
gga-mir-130b	0.0340633	1.48783	OTUD4	85	OTU domain containing 4	gi|118089937|ref|XP_420427.2| PREDICTED: similar to OTU domain containing 4 [Gallus gallus]	0.195	1.66838
gga-mir-130b	0.0340633	1.48783	PAN3	80	PAN3 polyA specific ribonuclease subunit homolog (S. cerevisiae)	gi|118085003|ref|XP_417120.2| PREDICTED: similar to PABP1-dependent poly A-specific ribonuclease su	Not enough values	2.145
gga-mir-130b	0.0340633	1.48783	PHF3	94	PHD finger protein 3	gi|118088827|ref|XP_426199.2| PREDICTED: similar to KIAA0244 [Gallus gallus]	0.163	1.51261
gga-mir-130b	0.0340633	1.48783	PPARG	81	peroxisome proliferator-activated receptor gamma	gi|47825369|ref|NP_001001460.1| peroxisome proliferative activated receptor gamma [Gallus gallus]	Not enough values	0.476644
gga-mir-130b	0.0340633	1.48783	PXK	91	PX domain containing serine/threonine kinase	gi|118096952|ref|XP_414403.2| PREDICTED: similar to PX serine/threonine kinase [Gallus gallus]	Not enough values	1.524
gga-mir-130b	0.0340633	1.48783	R3HDM1	80	R3H domain containing 1	-	-	-
gga-mir-130b	0.0340633	1.48783	RCJMB04_1d1	89	insulin induced gene 1	-	-	-
gga-mir-130b	0.0340633	1.48783	RCJMB04_1l12	87	Ras association (RalGDS/AF-6) domain family member 2	-	-	-
gga-mir-130b	0.0340633	1.48783	RCJMB04_20b4	98	similar to hypothetical protein	-	-	-
gga-mir-130b	0.0340633	1.48783	RCJMB04_32o10	93	2,3-bisphosphoglycerate mutase	-	-	-
gga-mir-130b	0.0340633	1.48783	RCJMB04_8d17	90	peptidase M20 domain containing 1	-	-	-
gga-mir-130b	0.0340633	1.48783	RCJMB04_8j10	81	transducin (beta)-like 1 X-linked receptor 1	-	-	-
gga-mir-130b	0.0340633	1.48783	RRAGD	80	Ras-related GTP binding D	gi|118088820|ref|XP_419838.2| PREDICTED: similar to OTTHUMP00000016853 [Gallus gallus]	Not enough values	0.284495
gga-mir-130b	0.0340633	1.48783	SFT2D2	90	SFT2 domain containing 2	gi|50729632|ref|XP_416592.1| PREDICTED: hypothetical protein [Gallus gallus]	Not enough values	2.172
gga-mir-130b	0.0340633	1.48783	SLAIN1	92	SLAIN motif family, member 1	gi|118084752|ref|XP_417002.2| PREDICTED: similar to SLAIN motif family, member 1 [Gallus gallus]	0.004	5.7447
gga-mir-130b	0.0340633	1.48783	SLC15A1	88	solute carrier family 15 (oligopeptide transporter), member 1	gi|45383430|ref|NP_989696.1| solute carrier family 15 (oligopeptide transporter), member 1 [Gallus	Not enough values	0.69537
gga-mir-130b	0.0340633	1.48783	SLC25A24	88	solute carrier family 25 (mitochondrial carrier; phosphate carrier), member 24	gi|118094000|ref|XP_422180.2| PREDICTED: similar to Solute carrier family 25 (mitochondrial carrier	Not enough values	3.771
gga-mir-130b	0.0340633	1.48783	SMARCD2	85	SWI/SNF related, matrix associated, actin dependent regulator of chromatin, subfamily d, member 2	gi|118102826|ref|XP_425835.2| PREDICTED: similar to SWI/SNF-related matrix-associated actin-depende	Not enough values	0.656599
gga-mir-130b	0.0340633	1.48783	SMOC2	82	SPARC related modular calcium binding 2	gi|118088275|ref|XP_419600.2| PREDICTED: similar to SMAP-2b [Gallus gallus]	Not enough values	2.006
gga-mir-130b	0.0340633	1.48783	SNF1LK	80	SNF1-like kinase	-	-	-
gga-mir-130b	0.0340633	1.48783	SNIP1	96	Smad nuclear interacting protein 1	gi|118101630|ref|XP_417763.2| PREDICTED: similar to Smad nuclear-interacting protein 1 [Gallus gall	Not enough values	1.27692
gga-mir-130b	0.0340633	1.48783	SOCS5	89	suppressor of cytokine signaling 5	gi|187937189|ref|NP_001120786.1| suppressor of cytokine signaling 5 [Gallus gallus]	Not enough values	1.29803
gga-mir-130b	0.0340633	1.48783	SOS2	95	son of sevenless homolog 2 (Drosophila)	gi|118092335|ref|XP_421461.2| PREDICTED: similar to Son of sevenless homolog 2 (Drosophila) [Gallus	0.261	0.731698
gga-mir-130b	0.0340633	1.48783	SRPK2	85	SFRS protein kinase 2	gi|118082070|ref|XP_415955.2| PREDICTED: similar to SFRS protein kinase 2 [Gallus gallus]	0.016	2.33539
gga-mir-130b	0.0340633	1.48783	TMEM55A	83	transmembrane protein 55A	gi|118087145|ref|XP_418331.2| PREDICTED: hypothetical protein [Gallus gallus]	0.005	3.83526
gga-mir-130b	0.0340633	1.48783	TMEM9	83	transmembrane protein 9	gi|50761244|ref|XP_419239.1| PREDICTED: similar to HSPC186 [Gallus gallus]	0.298	1.44777
gga-mir-130b	0.0340633	1.48783	TNRC6A	82	trinucleotide repeat containing 6A	gi|118097958|ref|XP_414871.2| PREDICTED: similar to EDIE protein [Gallus gallus]	0.129	0.459576
gga-mir-130b	0.0340633	1.48783	UBE2D1	98	ubiquitin-conjugating enzyme E2D 1 (UBC4/5 homolog, yeast)	gi|50749188|ref|XP_421525.1| PREDICTED: similar to ubiquitin conjugating enzyme [Gallus gallus]	Not enough values	2.0173
gga-mir-130b	0.0340633	1.48783	USP33	86	ubiquitin specific peptidase 33	gi|118094484|ref|XP_422389.2| PREDICTED: hypothetical protein [Gallus gallus]	0.396	1.24684
gga-mir-130b	0.0340633	1.48783	VPS37A	94	vacuolar protein sorting 37 homolog A (S. cerevisiae)	gi|50746943|ref|XP_420687.1| PREDICTED: similar to Vacuolar protein sorting 37 homolog A (S. cerevi	0.227	1.84404
gga-mir-130b	0.0340633	1.48783	ZDHHC23	81	zinc finger, DHHC-type containing 23	gi|61098310|ref|NP_001012837.1| zinc finger, DHHC-type containing 23 [Gallus gallus]	Not enough values	0.437254
gga-mir-130b	0.0340633	1.48783	ZFPM2	80	zinc finger protein, multitype 2	gi|118087281|ref|XP_418380.2| PREDICTED: similar to Zinc finger protein, multitype 2 [Gallus gallus	Not enough values	0.501261
gga-mir-223	0.0415928	0.724145	ACVR2A	88	activin A receptor, type IIA	gi|45382471|ref|NP_990698.1| activin A receptor, type IIA [Gallus gallus]	Not enough values	4.155
gga-mir-223	0.0415928	0.724145	BET1L	80	blocked early in transport 1 homolog (S. cerevisiae)-like	gi|160333897|ref|NP_001026344.2| blocked early in transport 1 homolog (S. cerevisiae)-like [Gallus	Not enough values	0.719141
gga-mir-223	0.0415928	0.724145	C6orf130	81	chromosome 6 open reading frame 130	gi|71896299|ref|NP_001026092.1| hypothetical protein LOC419916 [Gallus gallus]	0.141	0.847944
gga-mir-223	0.0415928	0.724145	CTSZ	81	cathepsin Z	-	-	-
gga-mir-223	0.0415928	0.724145	EIF2C3	91	eukaryotic translation initiation factor 2C, 3	gi|71895199|ref|NP_001026071.1| eukaryotic translation initiation factor 2C, 3 [Gallus gallus]	0.092	1.77648
gga-mir-223	0.0415928	0.724145	FBXO8	83	F-box protein 8	-	-	-
gga-mir-223	0.0415928	0.724145	HSP90B1	83	heat shock protein 90kDa beta (Grp94), member 1	gi|45383562|ref|NP_989620.1| heat shock protein 90kDa beta (Grp94), member 1 [Gallus gallus]	0.021	0.101464
gga-mir-223	0.0415928	0.724145	LMO2	87	LIM domain only 2 (rhombotin-like 1)	-	-	-
gga-mir-223	0.0415928	0.724145	RCJMB04_19f9	87	tumor necrosis factor, alpha-induced protein 1 (endothelial)	-	-	-
gga-mir-223	0.0415928	0.724145	RCJMB04_4j14	80	ribosomal protein S6 kinase, 70kDa, polypeptide 1	-	-	-
gga-mir-223	0.0415928	0.724145	SCN1A	89	sodium channel, voltage-gated, type I, alpha subunit	gi|118093608|ref|XP_001233839.1| PREDICTED: hypothetical protein [Gallus gallus]	0.149	1.91278
gga-mir-223	0.0415928	0.724145	TMEM34	94	transmembrane protein 34	-	-	-
gga-mir-223	0.0415928	0.724145	ZADH2	81	zinc binding alcohol dehydrogenase, domain containing 2	gi|118086643|ref|XP_419096.2| PREDICTED: similar to Zinc binding alcohol dehydrogenase, domain cont	0.16	1.62678
gga-mir-124b	0.0486718	0.852569	ABHD3	93	abhydrolase domain containing 3	gi|118086872|ref|XP_419156.2| PREDICTED: similar to lung alpha/beta hydrolase fold protein 3 [Gallu	Not enough values	0.650618
gga-mir-124b	0.0486718	0.852569	ACAA2	81	acetyl-Coenzyme A acyltransferase 2 (mitochondrial 3-oxoacyl-Coenzyme A thiolase)	gi|57529492|ref|NP_001006571.1| acetyl-coenzyme A acyltransferase 2 [Gallus gallus]	0.153	0.271622
gga-mir-124b	0.0486718	0.852569	ANXA7	87	annexin A7	gi|50749404|ref|XP_421623.1| PREDICTED: hypothetical protein [Gallus gallus]	Not enough values	4.153
gga-mir-124b	0.0486718	0.852569	ARL5B	82	ADP-ribosylation factor-like 5B	gi|221139924|ref|NP_001137441.1| ADP-ribosylation factor-like 5B [Gallus gallus]	Not enough values	2.122
gga-mir-124b	0.0486718	0.852569	ATP6V0E1	90	ATPase, H+ transporting, lysosomal 9kDa, V0 subunit e1	-	-	-
gga-mir-124b	0.0486718	0.852569	BTBD10	85	BTB (POZ) domain containing 10	gi|118091177|ref|XP_001231621.1| PREDICTED: similar to BTB domain containing 10 isoform 1 [Gallus g	Not enough values	1.11665
gga-mir-124b	0.0486718	0.852569	CADPS	92	Ca2+-dependent secretion activator	gi|118096986|ref|XP_001233908.1| PREDICTED: similar to mutant Ca2+-dependent secretion activator is	0.132	0.334968
gga-mir-124b	0.0486718	0.852569	CCDC28A	88	coiled-coil domain containing 28A	-	-	-
gga-mir-124b	0.0486718	0.852569	CD164	100	CD164 molecule, sialomucin	-	-	-
gga-mir-124b	0.0486718	0.852569	CD276	95	CD276 molecule	-	-	-
gga-mir-124b	0.0486718	0.852569	CHST1	82	carbohydrate (keratan sulfate Gal-6) sulfotransferase 1	gi|118091568|ref|XP_426423.2| PREDICTED: similar to chondroitin-6-sulfotransferase [Gallus gallus]	0.046	0.234207
gga-mir-124b	0.0486718	0.852569	DYNLT3	90	dynein, light chain, Tctex-type 3	gi|118084015|ref|XP_416782.2| PREDICTED: similar to TCTE1L [Gallus gallus]	Not enough values	0.290698
gga-mir-124b	0.0486718	0.852569	EIF2C1	82	eukaryotic translation initiation factor 2C, 1	gi|118101642|ref|XP_425781.2| PREDICTED: similar to putative RNA-binding protein Q99 [Gallus gallus	0.308	1.31363
gga-mir-124b	0.0486718	0.852569	FZD4	89	frizzled homolog 4 (Drosophila)	gi|45383908|ref|NP_989430.1| frizzled homolog 4 [Gallus gallus]	0.27	1.44018
gga-mir-124b	0.0486718	0.852569	FZD6	89	frizzled homolog 6 (Drosophila)	-	-	-
gga-mir-124b	0.0486718	0.852569	GNPDA2	80	glucosamine-6-phosphate deaminase 2	gi|118090520|ref|XP_420726.2| PREDICTED: hypothetical protein [Gallus gallus]	Not enough values	0.459559
gga-mir-124b	0.0486718	0.852569	KLF4	90	Kruppel-like factor 4 (gut)	-	-	-
gga-mir-124b	0.0486718	0.852569	LCP1	99	lymphocyte cytosolic protein 1 (L-plastin)	gi|56605886|ref|NP_001008440.1| lymphocyte cytosolic protein 1 (L-plastin) [Gallus gallus]	0.018	2.09058
gga-mir-124b	0.0486718	0.852569	LOC420181	85	hypothetical LOC420181	-	-	-
gga-mir-124b	0.0486718	0.852569	LOC769740	86	hypothetical protein LOC769740	-	-	-
gga-mir-124b	0.0486718	0.852569	LRP6	83	low density lipoprotein receptor-related protein 6	gi|118083179|ref|XP_417286.2| PREDICTED: similar to Low density lipoprotein receptor-related protei	0.094	0.42785
gga-mir-124b	0.0486718	0.852569	MAGT1	88	magnesium transporter 1	gi|57530159|ref|NP_001006435.1| magnesium transporter 1 [Gallus gallus]	Not enough values	1.27025
gga-mir-124b	0.0486718	0.852569	MAP1B	87	microtubule-associated protein 1B	gi|118103949|ref|XP_001231729.1| PREDICTED: microtubule-associated protein 1B [Gallus gallus]	0.246	1.28645
gga-mir-124b	0.0486718	0.852569	MYLIP	81	myosin regulatory light chain interacting protein	gi|60302772|ref|NP_001012579.1| myosin regulatory light chain interacting protein [Gallus gallus]	0.014	0.398169
gga-mir-124b	0.0486718	0.852569	MYO10	82	myosin X	gi|118086558|ref|XP_419000.2| PREDICTED: similar to KIAA0799 protein [Gallus gallus]	0.001	1.77075
gga-mir-124b	0.0486718	0.852569	OTUD4	91	OTU domain containing 4	gi|118089937|ref|XP_420427.2| PREDICTED: similar to OTU domain containing 4 [Gallus gallus]	0.195	1.66838
gga-mir-124b	0.0486718	0.852569	OXSR1	81	oxidative-stress responsive 1	gi|50732203|ref|XP_418527.1| PREDICTED: similar to Oxsr1 protein [Gallus gallus]	0.456	1.01292
gga-mir-124b	0.0486718	0.852569	PDE3B	81	phosphodiesterase 3B, cGMP-inhibited	gi|71894741|ref|NP_001026353.1| phosphodiesterase 3B, cGMP-inhibited [Gallus gallus]	Not enough values	1.259
gga-mir-124b	0.0486718	0.852569	PPTC7	83	PTC7 protein phosphatase homolog (S. cerevisiae)	gi|50756425|ref|XP_415161.1| PREDICTED: similar to T-cell activation protein phosphatase 2C; TA-PP2	Not enough values	0.473934
gga-mir-124b	0.0486718	0.852569	PRTG	85	protogenin homolog (Gallus gallus)	gi|71895667|ref|NP_001025719.1| protogenin [Gallus gallus]	0.034	0.284589
gga-mir-124b	0.0486718	0.852569	PTBP1	80	polypyrimidine tract binding protein 1	gi|71896363|ref|NP_001026106.1| polypyrimidine tract-binding protein 1 [Gallus gallus]	0.003	0.0612557
gga-mir-124b	0.0486718	0.852569	PTPN12	80	protein tyrosine phosphatase, non-receptor type 12	gi|118082051|ref|XP_415970.2| PREDICTED: similar to protein tyrosine phosphatase, non-receptor type	0.013	0.1963
gga-mir-124b	0.0486718	0.852569	RAI14	81	retinoic acid induced 14	gi|118103699|ref|XP_425003.2| PREDICTED: similar to Ankycorbin (Ankyrin repeat and coiled-coil stru	0.108	0.599181
gga-mir-124b	0.0486718	0.852569	RALA	90	v-ral simian leukemia viral oncogene homolog A (ras related)	-	-	-
gga-mir-124b	0.0486718	0.852569	RCJMB04_1d23	92	Rho GDP dissociation inhibitor (GDI) alpha	-	-	-
gga-mir-124b	0.0486718	0.852569	RCJMB04_1h22	83	adaptor-related protein complex 3, mu 1 subunit	-	-	-
gga-mir-124b	0.0486718	0.852569	RCJMB04_26g24	96	similar to hypothetical protein FLJ22557	-	-	-
gga-mir-124b	0.0486718	0.852569	RCJMB04_31g18	84	adenosine deaminase, tRNA-specific 1	-	-	-
gga-mir-124b	0.0486718	0.852569	RCJMB04_6f1	86	annexin A11	-	-	-
gga-mir-124b	0.0486718	0.852569	RCJMB04_6l6	92	microtubule-associated protein, RP/EB family, member 1	-	-	-
gga-mir-124b	0.0486718	0.852569	RCJMB04_8a2	80	epidermal retinal dehydrogenase 2	-	-	-
gga-mir-124b	0.0486718	0.852569	ROCK2	84	Rho-associated, coiled-coil containing protein kinase 2	gi|118089030|ref|XP_419954.2| PREDICTED: similar to Rho-associated kinase [Gallus gallus]	0.106	0.64204
gga-mir-124b	0.0486718	0.852569	RPIA	89	ribose 5-phosphate isomerase A (ribose 5-phosphate epimerase)	-	-	-
gga-mir-124b	0.0486718	0.852569	RRBP1	88	ribosome binding protein 1 homolog 180kDa (dog)	gi|118087745|ref|XP_415015.2| PREDICTED: ribosome binding protein 1 homolog 180kDa (dog) [Gallus ga	0.142	0.564524
gga-mir-124b	0.0486718	0.852569	RWDD4A	98	RWD domain containing 4A	gi|118090095|ref|XP_426305.2| PREDICTED: similar to RWDD4A protein isoform 2 [Gallus gallus]	Not enough values	0.745211
gga-mir-124b	0.0486718	0.852569	SNX4	81	sorting nexin 4	gi|118093806|ref|XP_422107.2| PREDICTED: similar to Sorting nexin 4 [Gallus gallus]	Not enough values	0.247463
gga-mir-124b	0.0486718	0.852569	SP3	82	Sp3 transcription factor	gi|45382965|ref|NP_989934.1| Sp3 transcription factor [Gallus gallus]	0.012	0.182315
gga-mir-124b	0.0486718	0.852569	SUCLG2	81	succinate-CoA ligase, GDP-forming, beta subunit	gi|57524960|ref|NP_001006141.1| succinate-CoA ligase, GDP-forming, beta subunit [Gallus gallus]	Not enough values	0.309981
gga-mir-124b	0.0486718	0.852569	TARBP1	80	Tar (HIV-1) RNA binding protein 1	gi|118088202|ref|XP_419559.2| PREDICTED: similar to TAR RNA loop binding protein [Gallus gallus]	0.312	0.792528
gga-mir-124b	0.0486718	0.852569	TCF3	80	transcription factor 3 (E2A immunoglobulin enhancer binding factors E12/E47)	gi|109254761|ref|NP_989817.2| transcription factor 3 (E2A immunoglobulin enhancer binding factors E	0.002	7.372
gga-mir-124b	0.0486718	0.852569	VAT1	94	vesicle amine transport protein 1 homolog (T. californica)	gi|118103033|ref|XP_418130.2| PREDICTED: similar to Vesicle amine transport protein 1 homolog (T ca	0.133	0.319869
gga-mir-124b	0.0486718	0.852569	ZNF292	82	zinc finger protein 292	gi|118088835|ref|XP_419852.2| PREDICTED: similar to OTTHUMP00000016826 [Gallus gallus]	0.132	1.48416
gga-mir-124b	0.0486718	0.852569	ZNF608	81	zinc finger protein 608	gi|118104615|ref|XP_424420.2| PREDICTED: similar to KIAA1281 protein [Gallus gallus]	0.219	0.667186
gga-mir-140	0.0496759	0.553475	ALDH1A3	81	aldehyde dehydrogenase 1 family, member A3	gi|45382777|ref|NP_990000.1| aldehyde dehydrogenase 1A3 [Gallus gallus]	Not enough values	0.554918
gga-mir-140	0.0496759	0.553475	C17orf63	84	chromosome 17 open reading frame 63	gi|71897055|ref|NP_001025889.1| hypothetical protein LOC417578 [Gallus gallus]	0.001	11.435
gga-mir-140	0.0496759	0.553475	EHMT1	95	euchromatic histone-lysine N-methyltransferase 1	gi|60302716|ref|NP_001012550.1| euchromatic histone-lysine N-methyltransferase 1 [Gallus gallus]	0.001	0.368906
gga-mir-140	0.0496759	0.553475	HDHD1A	86	haloacid dehalogenase-like hydrolase domain containing 1A	-	-	-
gga-mir-140	0.0496759	0.553475	LOC418414	80	hypothetical gene supported by CR389209	-	-	-
gga-mir-140	0.0496759	0.553475	MMD	84	monocyte to macrophage differentiation-associated	-	-	-
gga-mir-140	0.0496759	0.553475	NUPL1	81	nucleoporin like 1	-	-	-
gga-mir-140	0.0496759	0.553475	OGT	80	O-linked N-acetylglucosamine (GlcNAc) transferase (UDP-N-acetylglucosamine:polypeptide-N-acetylglucosaminyl transferase)	-	-	-
gga-mir-140	0.0496759	0.553475	SLC38A2	93	solute carrier family 38, member 2	gi|71896965|ref|NP_001025912.1| solute carrier family 38, member 2 [Gallus gallus]	0.008	0.144886
gga-mir-140	0.0496759	0.553475	SPEN	84	spen homolog, transcriptional regulator (Drosophila)	gi|118101108|ref|XP_417618.2| PREDICTED: similar to Msx-2 interacting nuclear target protein [Gallu	0.499	1.01555
gga-mir-140	0.0496759	0.553475	STAG1	90	stromal antigen 1	gi|118094798|ref|XP_422558.2| PREDICTED: similar to STAG1 variant protein [Gallus gallus]	Not enough values	0.193274
gga-mir-140	0.0496759	0.553475	STCH	88	stress 70 protein chaperone, microsome-associated, 60kDa	-	-	-
gga-mir-140	0.0496759	0.553475	THOC2	89	THO complex 2	gi|118089678|ref|XP_420332.2| PREDICTED: similar to THO complex 2 [Gallus gallus]	0.355	0.812962
gga-mir-140	0.0496759	0.553475	TSPAN5	91	tetraspanin 5	-	-	-
gga-mir-140	0.0496759	0.553475	XRCC5	80	X-ray repair complementing defective repair in Chinese hamster cells 5 (double-strand-break rejoining; Ku autoantigen, 80kDa)	gi|118093791|ref|XP_422072.2| PREDICTED: similar to Ku (p70/p80) protein [Gallus gallus]	0.039	2.13206
gga-mir-222a	0.0498091	0.879573	replaced by gga-mir-222	-	-	-	-	-
gga-miR-142	0.102953	0.747213	HECTD1	85	HECT domain containing 1	gi|118091807|ref|XP_421227.2| PREDICTED: similar to E3 ubiquitin-protein ligase HECTD1 (HECT domain	0.01	3.172
gga-miR-142	0.102953	0.747213	DCUN1D4	91	DCN1, defective in cullin neddylation 1, domain containing 4 (S. cerevisiae)	gi|118090506|ref|XP_420715.2| PREDICTED: similar to KIAA0276 [Gallus gallus]	0.286	0.778381
gga-miR-142	0.102953	0.747213	CASK	84	calcium/calmodulin-dependent serine protein kinase (MAGUK family)	gi|118083992|ref|XP_416769.2| PREDICTED: similar to calcium/calmodulin-dependent serine protein kin	0.292	1.51729
gga-miR-142	0.102953	0.747213	KDELC1	85	KDEL (Lys-Asp-Glu-Leu) containing 1	gi|118084661|ref|XP_416963.2| PREDICTED: similar to KDEL (Lys-Asp-Glu-Leu) containing 1 [Gallus gal	Not enough values	0.326477
gga-miR-142	0.102953	0.747213	WASL	85	Wiskott-Aldrich syndrome-like	-	-	-
gga-miR-142	0.102953	0.747213	CLDN12	84	claudin 12	-	-	-
gga-miR-142	0.102953	0.747213	IFIH1	85	interferon induced with helicase C domain 1	gi|118093695|ref|XP_422031.2| PREDICTED: similar to melanoma differentiation associated protein-5 [	0.001	0.140746
gga-miR-142	0.102953	0.747213	HNRNPA0	83	heterogeneous nuclear ribonucleoprotein A0	gi|118097545|ref|XP_414620.2| PREDICTED: hypothetical protein [Gallus gallus]	0.003	6.634
gga-miR-142	0.102953	0.747213	KIF3A	82	kinesin family member 3A	gi|71895285|ref|NP_001025793.1| kinesin family member 3A [Gallus gallus]	0.025	2.35827
gga-miR-142	0.102953	0.747213	USP25	93	ubiquitin specific peptidase 25	gi|118083757|ref|XP_416680.2| PREDICTED: similar to ubiquitin-specific protease [Gallus gallus]	0.127	2.76172
gga-miR-142	0.102953	0.747213	ARHGAP5	95	Rho GTPase activating protein 5	gi|118091812|ref|XP_001232936.1| PREDICTED: similar to Rho GTPase activating protein 5 isoform 1 [G	0.154	0.518106
gga-miR-142	0.102953	0.747213	TCOF1	87	Treacher Collins-Franceschetti syndrome 1	gi|158341632|ref|NP_001012803.2| Treacher Collins-Franceschetti syndrome 1 [Gallus gallus]	0.282	0.691385
gga-miR-142	0.102953	0.747213	AKAP9	88	A kinase (PRKA) anchor protein (yotiao) 9	gi|158186693|ref|NP_997062.2| A-kinase anchor protein 9 [Gallus gallus]	0.284	0.913118
gga-miR-142	0.102953	0.747213	SLC9A6	85	solute carrier family 9 (sodium/hydrogen exchanger), member 6	gi|50745754|ref|XP_420229.1| PREDICTED: similar to Solute carrier family 9 (sodium/hydrogen exchang	0.301	1.73738
gga-miR-142	0.102953	0.747213	REV1	93	REV1 homolog (S. cerevisiae)	gi|98162787|ref|NP_001025982.2| REV1-like [Gallus gallus]	0.36	0.840051
gga-miR-142	0.102953	0.747213	HIPK3	86	homeodomain interacting protein kinase 3	gi|118091150|ref|XP_419634.2| PREDICTED: similar to homeodomain interacting protein kinase 3 [Gallu	0.392	0.924367
gga-miR-142	0.102953	0.747213	ZCCHC10	89	zinc finger, CCHC domain containing 10	gi|50755210|ref|XP_414654.1| PREDICTED: similar to Zinc finger, CCHC domain containing 10 [Gallus g	Not enough values	0.985893
gga-miR-142	0.102953	0.747213	ACPL2	88	acid phosphatase-like 2	gi|50752048|ref|XP_422630.1| PREDICTED: hypothetical protein [Gallus gallus]	Not enough values	2.035
gga-miR-142	0.102953	0.747213	RNF166	85	ring finger protein 166	gi|61098412|ref|NP_001012953.1| ring finger protein 166 [Gallus gallus]	Not enough values	3.357
gga-miR-142	0.102953	0.747213	SPSB1	81	splA/ryanodine receptor domain and SOCS box containing 1	gi|50759279|ref|XP_417599.1| PREDICTED: hypothetical protein [Gallus gallus]	Not enough values	1.16908
gga-miR-142	0.102953	0.747213	K60	96	K60 protein	-	-	-
gga-miR-142	0.102953	0.747213	SGK1	90	serum/glucocorticoid regulated kinase 1	-	-	-
gga-mir-126	0.104172	0.723982	mirDB target prediction score below 80	-	-	-	-	-
gga-miR-455	0.72392	1.41553	ARRDC3	84	arrestin domain containing 3	gi|118104370|ref|XP_424699.2| PREDICTED: similar to Arrestin domain containing 3 [Gallus gallus]	0.001	0.0867077
gga-miR-455	0.72392	1.41553	TSHZ3	94	teashirt family zinc finger 3	gi|118096374|ref|XP_414125.2| PREDICTED: similar to KIAA1474 protein [Gallus gallus]	0.026	4.26256
gga-miR-455	0.72392	1.41553	LATS1	81	LATS, large tumor suppressor, homolog 1 (Drosophila)	gi|118088357|ref|XP_419666.2| PREDICTED: similar to large tumor suppressor 1 [Gallus gallus]	0.031	2.22435
gga-miR-455	0.72392	1.41553	TAPT1	95	transmembrane anterior posterior transformation 1	gi|71896533|ref|NP_001026332.1| transmembrane anterior posterior transformation 1 [Gallus gallus]	0.441	1.01895
gga-miR-455	0.72392	1.41553	IRF2	90	interferon regulatory factor 2	gi|45383952|ref|NP_990527.1| interferon regulatory factor 2 [Gallus gallus]	Not enough values	0.667257
gga-miR-455	0.72392	1.41553	USP3	84	ubiquitin specific peptidase 3	gi|118095615|ref|XP_413755.2| PREDICTED: similar to Ubiquitin specific peptidase 3 [Gallus gallus]	Not enough values	1.559
gga-miR-455	0.72392	1.41553	SS18L2	83	synovial sarcoma translocation gene on chromosome 18-like 2	gi|118096417|ref|XP_001231861.1| PREDICTED: hypothetical protein [Gallus gallus]	Not enough values	2.096
gga-mir-187	0.138567	1.42224	mirDB target prediction score below 80	-	-	-	-	-
gga-mir-122a	0.14563	0.792226	replaced by gga-mir-122b	-	-	-	-	-
gga-miR-17	0.19866	1.29094	POT1	90	POT1 protection of telomeres 1 homolog (S. pombe)	gi|46195850|ref|NP_996875.1| POT1 protection of telomeres 1 homolog [Gallus gallus]	0.003	8.58
gga-miR-17	0.19866	1.29094	GABBR2	96	gamma-aminobutyric acid (GABA) B receptor, 2	gi|118086684|ref|XP_419066.2| PREDICTED: similar to GABA-B receptor [Gallus gallus]	0.005	5.677
gga-miR-17	0.19866	1.29094	DFNA5	91	deafness, autosomal dominant 5	gi|57530722|ref|NP_001006361.1| deafness, autosomal dominant 5 [Gallus gallus]	0.005	0.220637
gga-miR-17	0.19866	1.29094	ETFDH	93	electron-transferring-flavoprotein dehydrogenase	gi|71895853|ref|NP_001026705.1| electron-transferring-flavoprotein dehydrogenase [Gallus gallus]	0.012	6.541
gga-miR-17	0.19866	1.29094	DCLRE1C	84	DNA cross-link repair 1C (PSO2 homolog, S. cerevisiae)	gi|71896183|ref|NP_001026765.1| DNA cross-link repair 1C (PSO2 homolog, S. cerevisiae) [Gallus gall	0.028	1.99775
gga-miR-17	0.19866	1.29094	APBB2	97	amyloid beta (A4) precursor protein-binding, family B, member 2 (Fe65-like)	gi|118090543|ref|XP_420735.2| PREDICTED: similar to amyloid beta A4 precursor protein-binding, fami	0.112	1.85056
gga-miR-17	0.19866	1.29094	PPID	88	peptidylprolyl isomerase D (cyclophilin D)	gi|118089782|ref|XP_426283.2| PREDICTED: similar to cyclophilin [Gallus gallus]	0.119	2.65773
gga-miR-17	0.19866	1.29094	HIF1A	83	hypoxia-inducible factor 1, alpha subunit (basic helix-loop-helix transcription factor)	gi|45383550|ref|NP_989628.1| hypoxia-inducible factor 1, alpha subunit (basic helix-loop-helix tran	0.13	2.31253
gga-miR-17	0.19866	1.29094	ARHGAP5	86	Rho GTPase activating protein 5	gi|118091812|ref|XP_001232936.1| PREDICTED: similar to Rho GTPase activating protein 5 isoform 1 [G	0.154	0.518106
gga-miR-17	0.19866	1.29094	MYT1L	83	myelin transcription factor 1-like	gi|118088886|ref|XP_419932.2| PREDICTED: similar to KIAA1106 protein [Gallus gallus]	0.311	0.870741
gga-miR-17	0.19866	1.29094	GTF2H1	83	general transcription factor IIH, polypeptide 1, 62kDa	gi|118091234|ref|XP_421013.2| PREDICTED: similar to basic transcription factor 62kD subunit [Gallus	0.333	0.592639
gga-miR-17	0.19866	1.29094	ABHD5	89	abhydrolase domain containing 5	gi|57530740|ref|NP_001006365.1| abhydrolase domain containing 5 [Gallus gallus]	Not enough values	2.671
gga-miR-17	0.19866	1.29094	ZNRF2	88	zinc and ring finger 2	gi|118086115|ref|XP_418778.2| PREDICTED: hypothetical protein [Gallus gallus]	Not enough values	2.149
gga-miR-17	0.19866	1.29094	FEM1A	86	fem-1 homolog a (C. elegans)	gi|118103353|ref|XP_418271.2| PREDICTED: hypothetical protein [Gallus gallus]	Not enough values	0.912409
gga-miR-17	0.19866	1.29094	CHRDL1	84	chordin-like 1	gi|45383778|ref|NP_989502.1| chordin-like 1 [Gallus gallus]	Not enough values	4.175
gga-miR-17	0.19866	1.29094	LGI2	84	leucine-rich repeat LGI family, member 2	gi|118090658|ref|XP_001232758.1| PREDICTED: similar to LGI2 [Gallus gallus]	Not enough values	3.229
gga-miR-17	0.19866	1.29094	PIK3R1	83	phosphoinositide-3-kinase, regulatory subunit 1 (p85 alpha)	gi|118103837|ref|XP_001232236.1| PREDICTED: similar to Phosphatidylinositol 3-kinase regulatory sub	Not enough values	2.38344
gga-miR-17	0.19866	1.29094	HNRPA3	99	heterogeneous nuclear ribonucleoprotein A3	-	-	-
gga-miR-17	0.19866	1.29094	RCJMB04_9f23	97	Ras-like without CAAX 1	-	-	-
gga-miR-17	0.19866	1.29094	KCNK2	84	potassium channel, subfamily K, member 2	-	-	-
gga-miR-17	0.19866	1.29094	ALS2CR2	84	amyotrophic lateral sclerosis 2 (juvenile) chromosome region, candidate 2	-	-	-
gga-miR-17	0.19866	1.29094	GPR107	84	G protein-coupled receptor 107	-	-	-
gga-miR-17	0.19866	1.29094	LOC416121	83	similar to mKIAA0829 protein	-	-	-
gga-miR-17	0.19866	1.29094	LOC428851	81	similar to Fatty acid desaturase 1	-	-	-
gga-miR-17	0.19866	1.29094	DNAL1	94	dynein, axonemal, light chain 1	gi|50748233|ref|XP_421168.1| PREDICTED: similar to Dynein, axonemal, light chain 1 [Gallus gallus]	0.001	9.991
gga-miR-17	0.19866	1.29094	SORL1	94	sortilin-related receptor, L(DLR class) A repeats-containing	gi|118101909|ref|XP_001232946.1| PREDICTED: similar to mosaic protein LR11 [Gallus gallus]	0.001	2.90299
gga-miR-17	0.19866	1.29094	HN1	81	hematological and neurological expressed 1	gi|57530211|ref|NP_001006425.1| hematological and neurological expressed 1 [Gallus gallus]	0.001	4.10222
gga-miR-17	0.19866	1.29094	ZNF238	90	zinc finger protein 238	gi|118088097|ref|XP_426137.2| PREDICTED: similar to zinc finger protein 238 [Gallus gallus]	0.003	0.147733
gga-miR-17	0.19866	1.29094	STIL	81	SCL/TAL1 interrupting locus	gi|118094617|ref|XP_422457.2| PREDICTED: hypothetical protein [Gallus gallus]	0.004	5.403
gga-miR-17	0.19866	1.29094	HAS2	82	hyaluronan synthase 2	gi|45382207|ref|NP_990137.1| hyaluronan synthase 2 [Gallus gallus]	0.008	0.149715
gga-miR-17	0.19866	1.29094	BCL11B	86	B-cell CLL/lymphoma 11B (zinc finger protein)	gi|118092156|ref|XP_421354.2| PREDICTED: similar to zinc finger protein hRit1 alpha [Gallus gallus]	0.015	1.75938
gga-miR-17	0.19866	1.29094	IGSF10	86	immunoglobulin superfamily, member 10	gi|118095391|ref|XP_422837.2| PREDICTED: similar to bone specific CMF608 [Gallus gallus]	0.024	3.05717
gga-miR-17	0.19866	1.29094	TSHZ3	94	teashirt family zinc finger 3	gi|118096374|ref|XP_414125.2| PREDICTED: similar to KIAA1474 protein [Gallus gallus]	0.026	4.26256
gga-miR-17	0.19866	1.29094	PHLPPL	87	PH domain and leucine rich repeat protein phosphatase-like	gi|118096657|ref|XP_414238.2| PREDICTED: similar to PH domain and leucine rich repeat protein phosp	0.036	0.270405
gga-miR-17	0.19866	1.29094	LIMA1	83	LIM domain and actin binding 1	gi|118129631|ref|XP_424485.2| PREDICTED: similar to epithelial protein lost in neoplasm beta [Gallu	0.044	0.243226
gga-miR-17	0.19866	1.29094	RASL11B	83	RAS-like, family 11, member B	gi|50746993|ref|XP_420710.1| PREDICTED: similar to RAS-like, family 11, member B [Gallus gallus]	0.045	0.623371
gga-miR-17	0.19866	1.29094	MTMR3	93	myotubularin related protein 3	gi|118098883|ref|XP_415304.2| PREDICTED: similar to KIAA0371 [Gallus gallus]	0.058	0.368381
gga-miR-17	0.19866	1.29094	EPHA4	92	EPH receptor A4	gi|45382149|ref|NP_990112.1| ephrin receptor EphA4 [Gallus gallus]	0.096	2.41181
gga-miR-17	0.19866	1.29094	BRMS1L	98	breast cancer metastasis-suppressor 1-like	gi|56118992|ref|NP_001007936.1| breast cancer metastasis-suppressor 1-like [Gallus gallus]	0.123	2.58841
gga-miR-17	0.19866	1.29094	SLC22A23	90	solute carrier family 22, member 23	gi|118086462|ref|XP_418968.2| PREDICTED: hypothetical protein [Gallus gallus]	0.137	0.369546
gga-miR-17	0.19866	1.29094	TRIM37	81	tripartite motif-containing 37	gi|57525328|ref|NP_001006224.1| tripartite motif-containing 37 [Gallus gallus]	0.166	1.58889
gga-miR-17	0.19866	1.29094	FGD4	85	FYVE, RhoGEF and PH domain containing 4	gi|118082937|ref|XP_416365.2| PREDICTED: hypothetical protein [Gallus gallus]	0.17	1.80639
gga-miR-17	0.19866	1.29094	ANKS6	87	ankyrin repeat and sterile alpha motif domain containing 6	gi|118086680|ref|XP_419064.2| PREDICTED: similar to sterile alpha motif domain containing 6 [Gallus	0.202	0.477167
gga-miR-17	0.19866	1.29094	DDHD1	86	DDHD domain containing 1	gi|118092365|ref|XP_421479.2| PREDICTED: similar to DDHD domain containing 1 [Gallus gallus]	0.253	0.797356
gga-miR-17	0.19866	1.29094	FCHO2	85	FCH domain only 2	gi|118103944|ref|XP_001232744.1| PREDICTED: similar to FCH domain only 2 [Gallus gallus]	0.266	1.31426
gga-miR-17	0.19866	1.29094	ANKRD57	95	ankyrin repeat domain 57	gi|118084364|ref|XP_425587.2| PREDICTED: similar to ankyrin repeat domain 57 [Gallus gallus]	0.389	0.93816
gga-miR-17	0.19866	1.29094	ULK1	91	unc-51-like kinase 1 (C. elegans)	gi|118098424|ref|XP_415091.2| PREDICTED: similar to KIAA0722 protein [Gallus gallus]	0.394	0.860571
gga-miR-17	0.19866	1.29094	VLDLR	88	very low density lipoprotein receptor	gi|45382563|ref|NP_990560.1| very low density lipoprotein receptor [Gallus gallus]	0.427	0.953585
gga-miR-17	0.19866	1.29094	MAP3K2	98	mitogen-activated protein kinase kinase kinase 2	gi|118093793|ref|XP_422075.2| PREDICTED: similar to mitogen-activated protein kinase kinase kinase	Not enough values	4.433
gga-miR-17	0.19866	1.29094	STK17B	98	serine/threonine kinase 17b	gi|71895161|ref|NP_001026420.1| serine/threonine kinase 17b [Gallus gallus]	Not enough values	0.300752
gga-miR-17	0.19866	1.29094	PFN2	97	profilin 2	gi|119331154|ref|NP_001073228.1| profilin 2 [Gallus gallus]	Not enough values	0.490918
gga-miR-17	0.19866	1.29094	PLEKHA3	96	pleckstrin homology domain containing, family A (phosphoinositide binding specific) member 3	gi|71895169|ref|NP_001026422.1| pleckstrin homology domain containing, family A (phosphoinositide b	Not enough values	4.384
gga-miR-17	0.19866	1.29094	SMOC2	96	SPARC related modular calcium binding 2	gi|118088275|ref|XP_419600.2| PREDICTED: similar to SMAP-2b [Gallus gallus]	Not enough values	2.006
gga-miR-17	0.19866	1.29094	KLHL5	96	kelch-like 5 (Drosophila)	gi|118090606|ref|XP_422912.2| PREDICTED: similar to KLHL5 protein [Gallus gallus]	Not enough values	0.224871
gga-miR-17	0.19866	1.29094	MXI1	95	MAX interactor 1	gi|61098358|ref|NP_001012929.1| MAX interactor 1 [Gallus gallus]	Not enough values	1.33096
gga-miR-17	0.19866	1.29094	FBXO48	94	F-box protein 48	gi|50738927|ref|XP_419336.1| PREDICTED: hypothetical protein [Gallus gallus]	Not enough values	1.512
gga-miR-17	0.19866	1.29094	BTBD10	93	BTB (POZ) domain containing 10	gi|118091177|ref|XP_001231621.1| PREDICTED: similar to BTB domain containing 10 isoform 1 [Gallus g	Not enough values	1.11665
gga-miR-17	0.19866	1.29094	RRAGD	93	Ras-related GTP binding D	gi|118088820|ref|XP_419838.2| PREDICTED: similar to OTTHUMP00000016853 [Gallus gallus]	Not enough values	0.284495
gga-miR-17	0.19866	1.29094	ITPRIPL2	92	inositol 1,4,5-triphosphate receptor interacting protein-like 2	gi|118098027|ref|XP_001234851.1| PREDICTED: hypothetical protein [Gallus gallus]	Not enough values	2.208
gga-miR-17	0.19866	1.29094	SLAIN2	89	SLAIN motif family, member 2	gi|118090541|ref|XP_420719.2| PREDICTED: hypothetical protein [Gallus gallus]	Not enough values	0.66313
gga-miR-17	0.19866	1.29094	ACPL2	89	acid phosphatase-like 2	gi|50752048|ref|XP_422630.1| PREDICTED: hypothetical protein [Gallus gallus]	Not enough values	2.035
gga-miR-17	0.19866	1.29094	RGMB	89	RGM domain family, member B	gi|118104277|ref|XP_424860.2| PREDICTED: similar to RGM domain family, member B [Gallus gallus]	Not enough values	0.47619
gga-miR-17	0.19866	1.29094	SLC25A24	88	solute carrier family 25 (mitochondrial carrier; phosphate carrier), member 24	gi|118094000|ref|XP_422180.2| PREDICTED: similar to Solute carrier family 25 (mitochondrial carrier	Not enough values	3.771
gga-miR-17	0.19866	1.29094	MFSD8	88	major facilitator superfamily domain containing 8	gi|50746365|ref|XP_420463.1| PREDICTED: hypothetical protein [Gallus gallus]	Not enough values	0.372162
gga-miR-17	0.19866	1.29094	ARHGEF3	84	Rho guanine nucleotide exchange factor (GEF) 3	gi|71895419|ref|NP_001025766.1| Rho guanine nucleotide exchange factor 3 [Gallus gallus]	Not enough values	2.309
gga-miR-17	0.19866	1.29094	KPNA5	84	karyopherin alpha 5 (importin alpha 6)	gi|118088643|ref|XP_419770.2| PREDICTED: similar to Karyopherin alpha 5 (importin alpha 6) [Gallus	Not enough values	1.24069
gga-miR-17	0.19866	1.29094	ARL4A	84	ADP-ribosylation factor-like 4A	gi|50732553|ref|XP_418690.1| PREDICTED: similar to ARL gene 4 [Gallus gallus]	Not enough values	0.297796
gga-miR-17	0.19866	1.29094	USP3	83	ubiquitin specific peptidase 3	gi|118095615|ref|XP_413755.2| PREDICTED: similar to Ubiquitin specific peptidase 3 [Gallus gallus]	Not enough values	1.559
gga-miR-17	0.19866	1.29094	DSG4	83	desmoglein 4	gi|118086932|ref|XP_426082.2| PREDICTED: similar to desmoglein 4 preproprotein [Gallus gallus]	Not enough values	3.642
gga-miR-17	0.19866	1.29094	AGXT2L1	83	alanine-glyoxylate aminotransferase 2-like 1	gi|118090047|ref|XP_426301.2| PREDICTED: similar to MGC79033 protein [Gallus gallus]	Not enough values	2.43769
gga-miR-17	0.19866	1.29094	CDC37L1	82	cell division cycle 37 homolog (S. cerevisiae)-like 1	gi|118103988|ref|XP_424174.2| PREDICTED: similar to RP11-6J24.5 [Gallus gallus]	Not enough values	2.042
gga-miR-17	0.19866	1.29094	ETV1	81	ets variant gene 1	gi|45382511|ref|NP_990248.1| ets variant gene 1 [Gallus gallus]	Not enough values	3.781
gga-miR-17	0.19866	1.29094	SHB	81	Src homology 2 domain containing adaptor protein B	gi|118104281|ref|XP_424863.2| PREDICTED: similar to SH2 domain-containing adapter protein B [Gallus	Not enough values	1.845
gga-miR-17	0.19866	1.29094	WASF1	81	WAS protein family, member 1	gi|50744594|ref|XP_419791.1| PREDICTED: similar to WAS protein family, member 1 [Gallus gallus]	Not enough values	0.657613
gga-miR-17	0.19866	1.29094	RAB22A	99	RAB22A, member RAS oncogene family	-	-	-
gga-miR-17	0.19866	1.29094	NAT12	97	N-acetyltransferase 12	-	-	-
gga-miR-17	0.19866	1.29094	UNKL	93	unkempt homolog (Drosophila)-like	-	-	-
gga-miR-17	0.19866	1.29094	MMP2	92	matrix metallopeptidase 2 (gelatinase A, 72kDa gelatinase, 72kDa type IV collagenase)	-	-	-
gga-miR-17	0.19866	1.29094	OBFC2A	90	oligonucleotide/oligosaccharide-binding fold containing 2A	-	-	-
gga-miR-17	0.19866	1.29094	RCJMB04_8e10	90	coiled-coil domain containing 128	-	-	-
gga-miR-17	0.19866	1.29094	DERL2	89	Der1-like domain family, member 2	-	-	-
gga-miR-17	0.19866	1.29094	RCJMB04_20b4	88	similar to hypothetical protein	-	-	-
gga-miR-17	0.19866	1.29094	DMN	86	desmuslin	-	-	-
gga-miR-17	0.19866	1.29094	RCJMB04_23h2	86	protein phosphatase 6, catalytic subunit	-	-	-
gga-miR-17	0.19866	1.29094	RCJMB04_21k8	85	solute carrier family 1 (glial high affinity glutamate transporter), member 2	-	-	-
gga-miR-17	0.19866	1.29094	LOC771588	85	hypothetical protein LOC771588	-	-	-
gga-miR-17	0.19866	1.29094	SMAD7	85	SMAD family member 7	-	-	-
gga-miR-17	0.19866	1.29094	KPNA2	85	karyopherin alpha 2 (RAG cohort 1, importin alpha 1)	-	-	-
gga-miR-17	0.19866	1.29094	LOC422513	84	similar to hect domain and RLD 5; cyclin-E binding protein 1	-	-	-
gga-miR-17	0.19866	1.29094	LOC769266	84	similar to Oxidation resistance protein 1 (Protein C7)	-	-	-
gga-miR-17	0.19866	1.29094	AKTIP	83	AKT interacting protein	-	-	-
gga-miR-17	0.19866	1.29094	CHD9	83	chromodomain helicase DNA binding protein 9	-	-	-
gga-miR-17	0.19866	1.29094	PAFAH1B2	83	platelet-activating factor acetylhydrolase, isoform Ib, beta subunit 30kDa	-	-	-
gga-miR-17	0.19866	1.29094	C10orf46	83	chromosome 10 open reading frame 46	-	-	-
gga-miR-17	0.19866	1.29094	UBE2W	83	ubiquitin-conjugating enzyme E2W (putative)	-	-	-
gga-miR-17	0.19866	1.29094	LOC776006	83	similar to replication factor C (activator 1) 1, 145kDa	-	-	-
gga-miR-17	0.19866	1.29094	CMPK	82	cytidylate kinase	-	-	-
gga-miR-455	0.72392	1.10085	VCAN	85	versican	gi|46048882|ref|NP_990118.1| chondroitin sulfate proteoglycan 2 (versican) [Gallus gallus]	0.059	1.70141
gga-mir-184	0.660313	1.0583	mirDB target prediction score below 80	-	-	-	-	-
gga-miR-455	0.72392	1.14218	NGFB	88	nerve growth factor, beta polypeptide	-	-	-
gga-miR-193	0.810515	0.945827	HOXD13	84	homeobox D13	-	-	-
gga-miR-193	0.810515	0.945827	HOXD13	88	homeobox D13	-	-	-
gga-mir-193	0.810515	0.945827	replaced by gga-mir-193a and b	-	-	-	-	-
gga-mir-222b	0.816794	1.03178	replaced by gga-mir-222	-	-	-	-	-
gga-miR-30a	0.860929	0.983954	SERBP1	81	SERPINE1 mRNA binding protein 1	gi|71896825|ref|NP_001026464.1| SERPINE1 mRNA binding protein 1 [Gallus gallus]	0.001	4.80358
gga-miR-30a	0.860929	0.983954	PDIA6	89	protein disulfide isomerase family A, member 6	gi|118089017|ref|XP_001231746.1| PREDICTED: similar to human P5 isoform 1 [Gallus gallus]	0.002	0.0639918
gga-miR-30a	0.860929	0.983954	GBE1	93	glucan (1,4-alpha-), branching enzyme 1 (glycogen branching enzyme, Andersen disease, glycogen storage disease type IV)	gi|118083730|ref|XP_425536.2| PREDICTED: similar to glycogen branching enzyme [Gallus gallus]	0.003	0.125945
gga-miR-30a	0.860929	0.983954	LMO7	83	LIM domain 7	gi|118084759|ref|XP_417010.2| PREDICTED: similar to LIM domain only 7 [Gallus gallus]	0.004	0.420569
gga-miR-30a	0.860929	0.983954	ETFDH	90	electron-transferring-flavoprotein dehydrogenase	gi|71895853|ref|NP_001026705.1| electron-transferring-flavoprotein dehydrogenase [Gallus gallus]	0.012	6.541
gga-miR-30a	0.860929	0.983954	AGL	81	amylo-1, 6-glucosidase, 4-alpha-glucanotransferase (glycogen debranching enzyme, glycogen storage disease type III)	gi|118094283|ref|XP_422317.2| PREDICTED: similar to amylo-1,6-glucosidase, 4-alpha-glucanotransfera	0.029	2.53321
gga-miR-30a	0.860929	0.983954	C10orf118	98	chromosome 10 open reading frame 118	gi|118093024|ref|XP_421767.2| PREDICTED: similar to C10orf118 protein [Gallus gallus]	0.032	0.521741
gga-miR-30a	0.860929	0.983954	FCHSD2	89	FCH and double SH3 domains 2	gi|118085337|ref|XP_417258.2| PREDICTED: similar to mKIAA0769 protein [Gallus gallus]	0.038	3.90116
gga-miR-30a	0.860929	0.983954	CACNA1D	81	calcium channel, voltage-dependent, L type, alpha 1D subunit	gi|46048807|ref|NP_990365.1| calcium channel, voltage-dependent, L type, alpha 1D subunit [Gallus g	0.076	2.73342
gga-miR-30a	0.860929	0.983954	CPXM2	82	carboxypeptidase X (M14 family), member 2	gi|118093143|ref|XP_421810.2| PREDICTED: hypothetical protein [Gallus gallus]	0.12	0.571632
gga-miR-30a	0.860929	0.983954	SPTLC1	90	serine palmitoyltransferase, long chain base subunit 1	gi|118104215|ref|XP_423815.2| PREDICTED: similar to serine palmitoyltransferase, long chain base su	0.153	1.57034
gga-miR-30a	0.860929	0.983954	SEL1L	85	sel-1 suppressor of lin-12-like (C. elegans)	gi|118091892|ref|XP_421303.2| PREDICTED: similar to SEL1L [Gallus gallus]	0.153	0.548729
gga-miR-30a	0.860929	0.983954	BRWD2	88	bromodomain and WD repeat domain containing 2	gi|118093113|ref|XP_421795.2| PREDICTED: similar to WD40 repeat domain 11 protein [Gallus gallus]	0.157	0.481645
gga-miR-30a	0.860929	0.983954	FAM20B	89	family with sequence similarity 20, member B	gi|71895255|ref|NP_001026439.1| hypothetical protein LOC424427 [Gallus gallus]	0.213	0.586264
gga-miR-30a	0.860929	0.983954	PDE5A	85	phosphodiesterase 5A, cGMP-specific	gi|118090351|ref|XP_420631.2| PREDICTED: similar to phosphodiesterase 5A [Gallus gallus]	0.219	1.52776
gga-miR-30a	0.860929	0.983954	PTEN	92	phosphatase and tensin homolog	gi|50749258|ref|XP_421555.1| PREDICTED: similar to MMAC1 [Gallus gallus]	0.3	1.59132
gga-miR-30a	0.860929	0.983954	C12orf48	95	chromosome 12 open reading frame 48	gi|71896879|ref|NP_001025934.1| hypothetical protein LOC418092 [Gallus gallus]	0.304	0.54979
gga-miR-30a	0.860929	0.983954	GAPVD1	89	GTPase activating protein and VPS9 domains 1	gi|118099513|ref|XP_415380.2| PREDICTED: similar to GTPase activating protein and VPS9 domains 1 [G	0.319	1.19356
gga-miR-30a	0.860929	0.983954	SLC1A3	90	solute carrier family 1 (glial high affinity glutamate transporter), member 3	gi|118103706|ref|XP_425011.2| PREDICTED: similar to excitatory amino acid transporter1 [Gallus gall	0.337	1.17919
gga-miR-30a	0.860929	0.983954	TNRC6B	92	trinucleotide repeat containing 6B	gi|118082683|ref|XP_416246.2| PREDICTED: similar to trinucleotide repeat containing 6b [Gallus gall	0.372	1.15381
gga-miR-30a	0.860929	0.983954	ITSN1	85	intersectin 1 (SH3 domain protein)	gi|118083807|ref|XP_416715.2| PREDICTED: similar to intersectin long [Gallus gallus]	0.383	0.943535
gga-miR-30a	0.860929	0.983954	PDK4	99	pyruvate dehydrogenase kinase, isozyme 4	gi|118085775|ref|XP_418671.2| PREDICTED: similar to pyruvate dehydrogenase kinase-like protein [Gal	0.457	1.01158
gga-miR-30a	0.860929	0.983954	FAM49A	89	family with sequence similarity 49, member A	gi|57530257|ref|NP_001006418.1| family with sequence similarity 49, member A [Gallus gallus]	Not enough values	2.025
gga-miR-30a	0.860929	0.983954	EDARADD	89	EDAR-associated death domain	gi|60302689|ref|NP_001012405.2| EDAR-associated death domain [Gallus gallus]	Not enough values	2.008
gga-miR-30a	0.860929	0.983954	SLC17A5	87	solute carrier family 17 (anion/sugar transporter), member 5	gi|71895023|ref|NP_001026257.1| sialin [Gallus gallus]	Not enough values	1.982
gga-miR-30a	0.860929	0.983954	GABPA	84	GA binding protein transcription factor, alpha subunit 60kDa	gi|56119022|ref|NP_001007859.1| GA binding protein transcription factor, alpha subunit 60kDa [Gallu	Not enough values	0.598025
gga-miR-30a	0.860929	0.983954	AP4E1	84	adaptor-related protein complex 4, epsilon 1 subunit	gi|118095748|ref|XP_413808.2| PREDICTED: similar to epsilon-adaptin [Gallus gallus]	Not enough values	0.36914
gga-miR-30a	0.860929	0.983954	CDC73	84	cell division cycle 73, Paf1/RNA polymerase II complex component, homolog (S. cerevisiae)	gi|71895241|ref|NP_001026436.1| parafibromin [Gallus gallus]	Not enough values	1.8402
gga-miR-30a	0.860929	0.983954	C21orf91	82	chromosome 21 open reading frame 91	gi|45382039|ref|NP_990068.1| chromosome 21 open reading frame 91 [Gallus gallus]	Not enough values	0.799125
gga-miR-30a	0.860929	0.983954	RCJMB04_19o2	97	small glutamine-rich tetratricopeptide repeat (TPR)-containing, beta	-	-	-
gga-miR-30a	0.860929	0.983954	C10orf56	93	chromosome 10 open reading frame 56	-	-	-
gga-miR-30a	0.860929	0.983954	RCJMB04_31g18	92	adenosine deaminase, tRNA-specific 1	-	-	-
gga-miR-30a	0.860929	0.983954	TXNDC4	92	thioredoxin domain containing 4 (endoplasmic reticulum)	-	-	-
gga-miR-30a	0.860929	0.983954	HVCN1	91	hydrogen voltage-gated channel 1	-	-	-
gga-miR-30a	0.860929	0.983954	RALA	91	v-ral simian leukemia viral oncogene homolog A (ras related)	-	-	-
gga-miR-30a	0.860929	0.983954	RCJMB04_27j6	91	eukaryotic translation initiation factor 1A, Y-linked	-	-	-
gga-miR-30a	0.860929	0.983954	RCJMB04_1d1	90	insulin induced gene 1	-	-	-
gga-miR-30a	0.860929	0.983954	ZDHHC21	89	zinc finger, DHHC-type containing 21	-	-	-
gga-miR-30a	0.860929	0.983954	LOC423245	89	similar to chromosome 14 open reading frame 43	-	-	-
gga-miR-30a	0.860929	0.983954	LOC416605	89	similar to PI-3-kinase-related kinase SMG-1	-	-	-
gga-miR-30a	0.860929	0.983954	LOC772269	89	hypothetical protein LOC772269	-	-	-
gga-miR-30a	0.860929	0.983954	CD164	88	CD164 molecule, sialomucin	-	-	-
gga-miR-30a	0.860929	0.983954	RCJMB04_11e18	87	endoplasmic reticulum aminopeptidase 1	-	-	-
gga-miR-30a	0.860929	0.983954	C18orf37	87	chromosome 18 open reading frame 37	-	-	-
gga-miR-30a	0.860929	0.983954	PNRC2	87	proline-rich nuclear receptor coactivator 2	-	-	-
gga-miR-30a	0.860929	0.983954	ORC5L	87	origin recognition complex, subunit 5-like (yeast)	-	-	-
gga-miR-30a	0.860929	0.983954	KCNJ15	87	potassium inwardly-rectifying channel, subfamily J, member 15	-	-	-
gga-miR-30a	0.860929	0.983954	LYCAT	86	lysocardiolipin acyltransferase	-	-	-
gga-miR-30a	0.860929	0.983954	RCJMB04_19f9	86	tumor necrosis factor, alpha-induced protein 1 (endothelial)	-	-	-
gga-miR-30a	0.860929	0.983954	LOC415782	85	similar to KIAA0355	-	-	-
gga-miR-30a	0.860929	0.983954	ARIH1	85	ariadne homolog, ubiquitin-conjugating enzyme E2 binding protein, 1 (Drosophila)	-	-	-
gga-miR-30a	0.860929	0.983954	CALM1	85	calmodulin 1 (phosphorylase kinase, delta)	-	-	-
gga-miR-30a	0.860929	0.983954	RCJMB04_5i17	84	mitogen-activated protein kinase 6	-	-	-
gga-miR-30a	0.860929	0.983954	LOC395933	84	sulfotransferase	-	-	-
gga-miR-30a	0.860929	0.983954	PLXDC2	83	plexin domain containing 2	-	-	-
gga-miR-30a	0.860929	0.983954	FGG	82	fibrinogen gamma chain	-	-	-
gga-miR-30a	0.860929	0.983954	LOC415442	82	similar to normal mucosa of esophagus specific 1	-	-	-
gga-miR-30a	0.860929	0.983954	PDZD11	82	PDZ domain containing 11	-	-	-
gga-miR-30a	0.860929	0.983954	LOC768565	82	hypothetical protein LOC768565	-	-	-
gga-miR-30a	0.860929	0.983954	MRPS33	82	mitochondrial ribosomal protein S33	-	-	-
gga-miR-30a	0.860929	0.983954	ZNF318	81	zinc finger protein 318	-	-	-
gga-miR-30a	0.860929	0.983954	CUL2	93	cullin 2	gi|71896677|ref|NP_001026141.1| cullin 2 [Gallus gallus]	0.001	0.132696
gga-miR-30a	0.860929	0.983954	TBC1D2B	88	TBC1 domain family, member 2B	gi|118095609|ref|XP_413750.2| PREDICTED: similar to mKIAA1055 protein [Gallus gallus]	0.001	0.0888968
gga-miR-30a	0.860929	0.983954	UBE3C	86	ubiquitin protein ligase E3C	gi|71896647|ref|NP_001026138.1| ubiquitin protein ligase E3C [Gallus gallus]	0.004	6.18013
gga-miR-30a	0.860929	0.983954	EED	90	embryonic ectoderm development	gi|71897319|ref|NP_001026547.1| embryonic ectoderm development [Gallus gallus]	0.005	6.799
gga-miR-30a	0.860929	0.983954	GPR125	84	G protein-coupled receptor 125	gi|118090644|ref|XP_420763.2| PREDICTED: similar to Probable G-protein coupled receptor 125 [Gallus	0.009	2.98734
gga-miR-30a	0.860929	0.983954	CPSF3L	85	cleavage and polyadenylation specific factor 3-like	gi|61098197|ref|NP_001012854.1| cleavage and polyadenylation specific factor 3-like [Gallus gallus]	0.011	4.0527
gga-miR-30a	0.860929	0.983954	TMCC1	92	transmembrane and coiled-coil domain family 1	gi|118097107|ref|XP_414456.2| PREDICTED: similar to Transmembrane and coiled-coil domain family 1 [	0.012	6.376
gga-miR-30a	0.860929	0.983954	CBLB	89	Cas-Br-M (murine) ecotropic retroviral transforming sequence b	gi|118083608|ref|XP_416621.2| PREDICTED: similar to Cas-Br-M (murine) ecotropic retroviral transfor	0.046	2.21394
gga-miR-30a	0.860929	0.983954	CHST1	86	carbohydrate (keratan sulfate Gal-6) sulfotransferase 1	gi|118091568|ref|XP_426423.2| PREDICTED: similar to chondroitin-6-sulfotransferase [Gallus gallus]	0.046	0.234207
gga-miR-30a	0.860929	0.983954	PIP4K2A	89	phosphatidylinositol-5-phosphate 4-kinase, type II, alpha	gi|71896679|ref|NP_001026142.1| phosphatidylinositol-4-phosphate 5-kinase type II alpha [Gallus gal	0.076	1.93432
gga-miR-30a	0.860929	0.983954	ANKRD17	83	ankyrin repeat domain 17	gi|118090248|ref|XP_420605.2| PREDICTED: similar to ankyrin repeat domain protein 17 [Gallus gallus	0.078	0.45733
gga-miR-30a	0.860929	0.983954	PLCH2	81	phospholipase C, eta 2	gi|118101004|ref|XP_425738.2| PREDICTED: similar to PLCeta2 [Gallus gallus]	0.09	0.570267
gga-miR-30a	0.860929	0.983954	SCN2A	94	sodium channel, voltage-gated, type II, alpha subunit	gi|118093618|ref|XP_001233892.1| PREDICTED: similar to voltage-gated sodium channel type II alpha s	0.108	0.634195
gga-miR-30a	0.860929	0.983954	PPID	89	peptidylprolyl isomerase D (cyclophilin D)	gi|118089782|ref|XP_426283.2| PREDICTED: similar to cyclophilin [Gallus gallus]	0.119	2.65773
gga-miR-30a	0.860929	0.983954	TNRC6A	100	trinucleotide repeat containing 6A	gi|118097958|ref|XP_414871.2| PREDICTED: similar to EDIE protein [Gallus gallus]	0.129	0.459576
gga-miR-30a	0.860929	0.983954	DLL4	87	delta-like 4 (Drosophila)	gi|118091598|ref|XP_421132.2| PREDICTED: similar to delta-like 4 protein [Gallus gallus]	0.137	1.54928
gga-miR-30a	0.860929	0.983954	RASA1	87	RAS p21 protein activator (GTPase activating protein) 1	gi|118104389|ref|XP_424907.2| PREDICTED: similar to GTPase-activating protein [Gallus gallus]	0.154	1.93393
gga-miR-30a	0.860929	0.983954	SLC4A7	98	solute carrier family 4, sodium bicarbonate cotransporter, member 7	gi|118086062|ref|XP_418757.2| PREDICTED: similar to MGC83246 protein [Gallus gallus]	0.192	0.469406
gga-miR-30a	0.860929	0.983954	GLCCI1	88	glucocorticoid induced transcript 1	gi|118085867|ref|XP_001235467.1| PREDICTED: glucocorticoid induced transcript 1 [Gallus gallus]	0.219	1.78113
gga-miR-30a	0.860929	0.983954	ZNF608	88	zinc finger protein 608	gi|118104615|ref|XP_424420.2| PREDICTED: similar to KIAA1281 protein [Gallus gallus]	0.219	0.667186
gga-miR-30a	0.860929	0.983954	ERCC4	85	excision repair cross-complementing rodent repair deficiency, complementation group 4	gi|118097672|ref|XP_414734.2| PREDICTED: similar to DNA repair protein [Gallus gallus]	0.265	1.38565
gga-miR-30a	0.860929	0.983954	TTLL7	81	tubulin tyrosine ligase-like family, member 7	gi|118094387|ref|XP_422380.2| PREDICTED: hypothetical protein [Gallus gallus]	0.335	0.646595
gga-miR-30a	0.860929	0.983954	ODZ3	82	odz, odd Oz/ten-m homolog 3 (Drosophila)	gi|118090101|ref|XP_420518.2| PREDICTED: similar to Ten-m3 isoform 2 [Gallus gallus]	0.336	1.11279
gga-miR-30a	0.860929	0.983954	WNT8A	84	wingless-type MMTV integration site family, member 8A	gi|45382985|ref|NP_990862.1| wingless-type MMTV integration site family, member 8A [Gallus gallus]	0.352	0.730549
gga-miR-30a	0.860929	0.983954	REV1	88	REV1 homolog (S. cerevisiae)	gi|98162787|ref|NP_001025982.2| REV1-like [Gallus gallus]	0.36	0.840051
gga-miR-30a	0.860929	0.983954	CCDC6	93	coiled-coil domain containing 6	gi|71894999|ref|NP_001026392.1| coiled-coil domain containing 6 [Gallus gallus]	0.418	1.08425
gga-miR-30a	0.860929	0.983954	CDCP1	82	CUB domain containing protein 1	gi|118086139|ref|XP_418802.2| PREDICTED: hypothetical protein [Gallus gallus]	0.423	1.09644
gga-miR-30a	0.860929	0.983954	TFDP1	86	transcription factor Dp-1	gi|50730508|ref|XP_416938.1| PREDICTED: similar to transcription factor [Gallus gallus]	0.427	0.91855
gga-miR-30a	0.860929	0.983954	YAF2	100	YY1 associated factor 2	gi|56119034|ref|NP_001007851.1| YY1 associated factor 2 [Gallus gallus]	Not enough values	2.004
gga-miR-30a	0.860929	0.983954	FAM49A	98	family with sequence similarity 49, member A	gi|57530257|ref|NP_001006418.1| family with sequence similarity 49, member A [Gallus gallus]	Not enough values	2.025
gga-miR-30a	0.860929	0.983954	LHX8	97	LIM homeobox 8	gi|94957756|ref|NP_001035556.1| LIM homeobox 8 [Gallus gallus]	Not enough values	2.054
gga-miR-30a	0.860929	0.983954	GALNT7	96	UDP-N-acetyl-alpha-D-galactosamine:polypeptide N-acetylgalactosaminyltransferase 7 (GalNAc-T7)	gi|118090129|ref|XP_420521.2| PREDICTED: hypothetical protein [Gallus gallus]	Not enough values	1.00096
gga-miR-30a	0.860929	0.983954	BNC1	96	basonuclin 1	gi|118095818|ref|XP_425076.2| PREDICTED: similar to zinc finger protein basonuclin [Gallus gallus]	Not enough values	2.021
gga-miR-30a	0.860929	0.983954	KIAA1715	94	KIAA1715	gi|118093564|ref|XP_421991.2| PREDICTED: similar to KIAA1715 protein [Gallus gallus]	Not enough values	1.19854
gga-miR-30a	0.860929	0.983954	ITPK1	93	inositol 1,3,4-triphosphate 5/6 kinase	gi|60302828|ref|NP_001012606.1| inositol 1,3,4-triphosphate 5/6 kinase [Gallus gallus]	Not enough values	0.464684
gga-miR-30a	0.860929	0.983954	GALNT3	92	UDP-N-acetyl-alpha-D-galactosamine:polypeptide N-acetylgalactosaminyltransferase 3 (GalNAc-T3)	gi|118093614|ref|XP_422023.2| PREDICTED: hypothetical protein [Gallus gallus]	Not enough values	0.659631
gga-miR-30a	0.860929	0.983954	BECN1	90	beclin 1, autophagy related	gi|57530533|ref|NP_001006332.1| beclin 1 [Gallus gallus]	Not enough values	4.348
gga-miR-30a	0.860929	0.983954	SEC23A	89	Sec23 homolog A (S. cerevisiae)	gi|50748450|ref|XP_421250.1| PREDICTED: similar to SEC23A (S. cerevisiae) [Gallus gallus]	Not enough values	1.05704
gga-miR-30a	0.860929	0.983954	MAP3K7	89	mitogen-activated protein kinase kinase kinase 7	gi|118088739|ref|XP_001233504.1| PREDICTED: similar to TGF-beta activated kinase 1a isoform 2 [Gall	Not enough values	3.133
gga-miR-30a	0.860929	0.983954	PCDH20	88	protocadherin 20	gi|118084813|ref|XP_425621.2| PREDICTED: similar to Protocadherin 20 [Gallus gallus]	Not enough values	1.95
gga-miR-30a	0.860929	0.983954	SPOPL	88	speckle-type POZ protein-like	gi|50750788|ref|XP_422144.1| PREDICTED: hypothetical protein [Gallus gallus]	Not enough values	3.456
gga-miR-30a	0.860929	0.983954	SYNPR	87	synaptoporin	gi|45382359|ref|NP_990725.1| synaptoporin [Gallus gallus]	Not enough values	1.02829
gga-miR-30a	0.860929	0.983954	PDIA5	83	protein disulfide isomerase family A, member 5	gi|50750688|ref|XP_422097.1| PREDICTED: hypothetical protein [Gallus gallus]	Not enough values	1.26825
gga-miR-30a	0.860929	0.983954	ANAPC10	83	anaphase promoting complex subunit 10	gi|56605928|ref|NP_001008467.1| anaphase promoting complex subunit 10 [Gallus gallus]	Not enough values	0.567118
gga-miR-30a	0.860929	0.983954	GATM	81	glycine amidinotransferase (L-arginine:glycine amidinotransferase)	gi|45382065|ref|NP_990076.1| L-arginine:glycine amidinotransferase [Gallus gallus]	Not enough values	0.489237
gga-miR-30a	0.860929	0.983954	FAM152A	99	family with sequence similarity 152, member A	-	-	-
gga-miR-30a	0.860929	0.983954	ZDHHC21	99	zinc finger, DHHC-type containing 21	-	-	-
gga-miR-30a	0.860929	0.983954	LOC415416	98	similar to KIAA1370 protein	-	-	-
gga-miR-30a	0.860929	0.983954	R3HDM1	95	R3H domain containing 1	-	-	-
gga-miR-30a	0.860929	0.983954	LOC428436	91	similar to KIAA0644 protein	-	-	-
gga-miR-30a	0.860929	0.983954	NADK	90	NAD kinase	-	-	-
gga-miR-30a	0.860929	0.983954	RCJMB04_10m2	89	histone deacetylase 9	-	-	-
gga-miR-30a	0.860929	0.983954	RCJMB04_11i2	88	kelch-like 20 (Drosophila)	-	-	-
gga-miR-30a	0.860929	0.983954	C4orf34	87	chromosome 4 open reading frame 34	-	-	-
gga-miR-30a	0.860929	0.983954	RCJMB04_1p22	87	splicing factor, arginine/serine-rich 7, 35kDa	-	-	-
gga-miR-30a	0.860929	0.983954	RCJMB04_9j5	87	TBC1 domain family, member 15	-	-	-
gga-miR-30a	0.860929	0.983954	MMD	87	monocyte to macrophage differentiation-associated	-	-	-
gga-miR-30a	0.860929	0.983954	A2BP1	86	ataxin 2-binding protein 1	-	-	-
gga-miR-30a	0.860929	0.983954	AP3S1	85	adaptor-related protein complex 3, sigma 1 subunit	-	-	-
gga-miR-30a	0.860929	0.983954	RRAD	85	Ras-related associated with diabetes	-	-	-
gga-miR-30a	0.860929	0.983954	RHOG	83	ras homolog gene family, member G (rho G)	-	-	-
gga-miR-30a	0.860929	0.983954	CHD1	83	chromodomain helicase DNA binding protein 1	-	-	-
gga-miR-30a	0.860929	0.983954	LOC427227	83	similar to KIAA2026 protein	-	-	-
gga-miR-30a	0.860929	0.983954	TNRC15	83	trinucleotide repeat containing 15	-	-	-
gga-miR-30a	0.860929	0.983954	CLN8	82	ceroid-lipofuscinosis, neuronal 8 (epilepsy, progressive with mental retardation)	-	-	-
gga-miR-30a	0.860929	0.983954	C14orf129	82	chromosome 14 open reading frame 129	-	-	-
gga-miR-30a	0.860929	0.983954	RCJMB04_16j10	82	potassium channel tetramerisation domain containing 7	-	-	-
gga-miR-30a	0.860929	0.983954	RCJMB04_22k13	81	protein phosphatase 1, regulatory (inhibitor) subunit 12A	-	-	-
gga-miR-122a	0.14563	-	FOXO1A	88	forkhead box O1A	-	-	-
gga-miR-222	#N/A	-	KIT	89	v-kit Hardy-Zuckerman 4 feline sarcoma viral oncogene homolog	gi|45383438|ref|NP_989692.1| v-kit Hardy-Zuckerman 4 feline sarcoma viral oncogene homolog [Gallus	0.003	3.20306
gga-miR-222	#N/A	-	USP54	97	ubiquitin specific peptidase 54	gi|118092721|ref|XP_421621.2| PREDICTED: hypothetical protein [Gallus gallus]	0.009	0.295644
gga-miR-222	#N/A	-	TMCC1	90	transmembrane and coiled-coil domain family 1	gi|118097107|ref|XP_414456.2| PREDICTED: similar to Transmembrane and coiled-coil domain family 1 [	0.012	6.376
gga-miR-222	#N/A	-	MYLIP	83	myosin regulatory light chain interacting protein	gi|60302772|ref|NP_001012579.1| myosin regulatory light chain interacting protein [Gallus gallus]	0.014	0.398169
gga-miR-222	#N/A	-	FMR1	89	fragile X mental retardation 1	gi|50746068|ref|XP_420363.1| PREDICTED: similar to fragile X mental retardation protein [Gallus gal	0.154	1.59672
gga-miR-222	#N/A	-	CPT2	93	carnitine palmitoyltransferase II	gi|118094580|ref|XP_001234343.1| PREDICTED: carnitine palmitoyltransferase II [Gallus gallus]	0.232	0.665579
gga-miR-222	#N/A	-	WASF3	88	WAS protein family, member 3	gi|118084989|ref|XP_417128.2| PREDICTED: similar to WAS protein family, member 3 [Gallus gallus]	0.249	0.731758
gga-miR-222	#N/A	-	ARF4	93	ADP-ribosylation factor 4	gi|118096846|ref|XP_001232784.1| PREDICTED: hypothetical protein [Gallus gallus]	Not enough values	1.59
gga-miR-222	#N/A	-	MEGF9	90	multiple EGF-like-domains 9	gi|118122139|ref|XP_427933.2| PREDICTED: similar to MEGF9 [Gallus gallus]	Not enough values	0.592768
gga-miR-222	#N/A	-	KLF4	90	Kruppel-like factor 4 (gut)	-	-	-
gga-miR-222	#N/A	-	RBM24	87	RNA binding motif protein 24	-	-	-
gga-miR-222	#N/A	-	RCJMB04_22d6	87	family with sequence similarity 108, member B1	-	-	-
gga-miR-222	#N/A	-	LOC415416	85	similar to KIAA1370 protein	-	-	-
gga-miR-222	#N/A	-	PCMTD1	83	protein-L-isoaspartate (D-aspartate) O-methyltransferase domain containing 1	-	-	-
gga-miR-222	#N/A	-	PPP3R1	82	protein phosphatase 3 (formerly 2B), regulatory subunit B, alpha isoform	-	-	-
gga-miR-222	#N/A	-	UBE2E4P	81	ubiquitin-conjugating enzyme E2E 4 pseudogene	-	-	-
gga-miR-222	#N/A	-	SNAPC5	81	small nuclear RNA activating complex, polypeptide 5, 19kDa	-	-	-
gga-miR-222	#N/A	-	LOC419425	81	hypothetical LOC419425	-	-	-
gga-mir-155	0.453962	0.863547	MARCH6	81	membrane-associated ring finger (C3HC4) 6	gi|118086592|ref|XP_419012.2| PREDICTED: similar to KIAA0597 protein [Gallus gallus]	-	1.72217
gga-mir-757	0.309995	0.861891	SEP2	87	septin 2	gi|50752104|ref|XP_422654.1| PREDICTED: similar to Human Diff6,H5,CDC10 homologue [Gallus gallus]	-	2.13108
gga-mir-148a	0.78115	1.07981	SEPT5	82	septin 5	-	-	-
gga-mir-19a	0.902569	0.980245	SEPT7	82	septin 7	gi|60302768|ref|NP_001012577.1| septin 7 [Gallus gallus]	-	3.473
gga-mir-19b	0.953889	0.985799	SEPT7	83	septin 7	gi|60302768|ref|NP_001012577.1| septin 7 [Gallus gallus]	-	3.473
gga-mir-148a	0.78115	1.07981	SEPT8	81	septin 8	gi|118097603|ref|XP_414648.2| PREDICTED: similar to MGC82185 protein [Gallus gallus]	-	7.95965
gga-mir-24	0.682462	1.04256	SEPT11	83	septin 11	gi|118090250|ref|XP_420591.2| PREDICTED: similar to Septin 11 [Gallus gallus]	-	1.76213
gga-mir-30d	0.151159	0.674615	A2BP1	82	ataxin 2-binding protein 1	-	-	-
gga-mir-30e	0.377211	1.16561	A2BP1	85	ataxin 2-binding protein 1	-	-	-
gga-mir-30c	0.419081	0.93786	A2BP1	81	ataxin 2-binding protein 1	-	-	-
gga-mir-30b	0.833762	1.07024	A2BP1	83	ataxin 2-binding protein 1	-	-	-
gga-mir-20a	0.576259	1.06119	A2LD1	82	AIG2-like domain 1	-	-	-
gga-mir-101	0.491509	0.825953	AAK1	85	AP2 associated kinase 1	gi|118101290|ref|XP_001233109.1| PREDICTED: hypothetical protein [Gallus gallus]	0.405	1.12284
gga-mir-144	0.888908	1.0123	AAK1	90	AP2 associated kinase 1	gi|118101290|ref|XP_001233109.1| PREDICTED: hypothetical protein [Gallus gallus]	0.405	1.12284
gga-mir-301	0.0542589	0.581704	ABHD3	81	abhydrolase domain containing 3	gi|118086872|ref|XP_419156.2| PREDICTED: similar to lung alpha/beta hydrolase fold protein 3 [Gallu	Not enough values	0.650618
gga-mir-124a	0.883815	1.03189	ABHD3	93	abhydrolase domain containing 3	gi|118086872|ref|XP_419156.2| PREDICTED: similar to lung alpha/beta hydrolase fold protein 3 [Gallu	Not enough values	0.650618
gga-mir-19a	0.902569	0.980245	ABHD5	90	abhydrolase domain containing 5	gi|57530740|ref|NP_001006365.1| abhydrolase domain containing 5 [Gallus gallus]	Not enough values	2.671
gga-mir-19b	0.953889	0.985799	ABHD5	90	abhydrolase domain containing 5	gi|57530740|ref|NP_001006365.1| abhydrolase domain containing 5 [Gallus gallus]	Not enough values	2.671
gga-mir-103	0.177087	1.24308	ABI2	91	abl interactor 2	gi|118093473|ref|XP_001232772.1| PREDICTED: similar to Abl-interactor 2 isoform 4 [Gallus gallus]	0.32	0.599064
gga-mir-107	0.793376	0.928049	ABI2	91	abl interactor 2	gi|118093473|ref|XP_001232772.1| PREDICTED: similar to Abl-interactor 2 isoform 4 [Gallus gallus]	0.32	0.599064
gga-mir-124a	0.883815	1.03189	ACAA2	81	acetyl-Coenzyme A acyltransferase 2 (mitochondrial 3-oxoacyl-Coenzyme A thiolase)	gi|57529492|ref|NP_001006571.1| acetyl-coenzyme A acyltransferase 2 [Gallus gallus]	0.153	0.271622
gga-mir-16	0.192245	1.54415	ACBD5	81	acyl-Coenzyme A binding domain containing 5	gi|57530687|ref|NP_001006356.1| acyl-Coenzyme A binding domain containing 5 [Gallus gallus]	Not enough values	2.234
gga-mir-15b	0.25625	0.310008	ACBD5	85	acyl-Coenzyme A binding domain containing 5	gi|57530687|ref|NP_001006356.1| acyl-Coenzyme A binding domain containing 5 [Gallus gallus]	Not enough values	2.234
gga-mir-15a	0.448007	0.748468	ACBD5	83	acyl-Coenzyme A binding domain containing 5	gi|57530687|ref|NP_001006356.1| acyl-Coenzyme A binding domain containing 5 [Gallus gallus]	Not enough values	2.234
gga-mir-20b	0.18476	1.53487	ACPL2	89	acid phosphatase-like 2	gi|50752048|ref|XP_422630.1| PREDICTED: hypothetical protein [Gallus gallus]	Not enough values	2.035
gga-mir-20a	0.576259	1.06119	ACPL2	87	acid phosphatase-like 2	gi|50752048|ref|XP_422630.1| PREDICTED: hypothetical protein [Gallus gallus]	Not enough values	2.035
gga-mir-106	0.909271	0.959562	ACPL2	90	acid phosphatase-like 2	gi|50752048|ref|XP_422630.1| PREDICTED: hypothetical protein [Gallus gallus]	Not enough values	2.035
gga-mir-301	0.0542589	0.581704	ACSL1	81	acyl-CoA synthetase long-chain family member 1	gi|60302804|ref|NP_001012596.1| acyl-CoA synthetase long-chain family member 1 [Gallus gallus]	0.021	4.26874
gga-mir-181a	0.0704571	0.658895	ACSL1	81	acyl-CoA synthetase long-chain family member 1	gi|60302804|ref|NP_001012596.1| acyl-CoA synthetase long-chain family member 1 [Gallus gallus]	0.021	4.26874
gga-mir-34c	0.370067	0.764776	ACSL1	83	acyl-CoA synthetase long-chain family member 1	gi|60302804|ref|NP_001012596.1| acyl-CoA synthetase long-chain family member 1 [Gallus gallus]	0.021	4.26874
gga-mir-205a	0.474724	1.16796	ACSL1	87	acyl-CoA synthetase long-chain family member 1	gi|60302804|ref|NP_001012596.1| acyl-CoA synthetase long-chain family member 1 [Gallus gallus]	0.021	4.26874
gga-mir-34a	0.550808	1.13035	ACSL1	83	acyl-CoA synthetase long-chain family member 1	gi|60302804|ref|NP_001012596.1| acyl-CoA synthetase long-chain family member 1 [Gallus gallus]	0.021	4.26874
gga-mir-205b	0.78605	0.945645	ACSL1	86	acyl-CoA synthetase long-chain family member 1	gi|60302804|ref|NP_001012596.1| acyl-CoA synthetase long-chain family member 1 [Gallus gallus]	0.021	4.26874
gga-mir-449	0.998516	1.00028	ACSL1	82	acyl-CoA synthetase long-chain family member 1	gi|60302804|ref|NP_001012596.1| acyl-CoA synthetase long-chain family member 1 [Gallus gallus]	0.021	4.26874
gga-mir-181b	0.0558459	0.772389	ACSL4	97	acyl-CoA synthetase long-chain family member 4	gi|118089631|ref|XP_420317.2| PREDICTED: similar to Acyl-CoA synthetase [Gallus gallus]	0.037	0.25551
gga-mir-181a	0.0704571	0.658895	ACSL4	96	acyl-CoA synthetase long-chain family member 4	gi|118089631|ref|XP_420317.2| PREDICTED: similar to Acyl-CoA synthetase [Gallus gallus]	0.037	0.25551
gga-mir-211	0.280063	1.18377	ACSL4	87	acyl-CoA synthetase long-chain family member 4	gi|118089631|ref|XP_420317.2| PREDICTED: similar to Acyl-CoA synthetase [Gallus gallus]	0.037	0.25551
gga-mir-203	0.671805	1.27116	ACSL4	87	acyl-CoA synthetase long-chain family member 4	gi|118089631|ref|XP_420317.2| PREDICTED: similar to Acyl-CoA synthetase [Gallus gallus]	0.037	0.25551
gga-mir-135a	0.408573	0.809744	ACTR3B	93	ARP3 actin-related protein 3 homolog B (yeast)	-	-	-
gga-mir-301	0.0542589	0.581704	ACVR1	88	activin A receptor, type I	gi|46048926|ref|NP_989891.1| activin A receptor, type I [Gallus gallus]	Not enough values	0.481232
gga-mir-30d	0.151159	0.674615	ACVR1	80	activin A receptor, type I	gi|46048926|ref|NP_989891.1| activin A receptor, type I [Gallus gallus]	Not enough values	0.481232
gga-mir-30e	0.377211	1.16561	ACVR1	80	activin A receptor, type I	gi|46048926|ref|NP_989891.1| activin A receptor, type I [Gallus gallus]	Not enough values	0.481232
gga-mir-130a	0.413952	1.28571	ACVR1	91	activin A receptor, type I	gi|46048926|ref|NP_989891.1| activin A receptor, type I [Gallus gallus]	Not enough values	0.481232
gga-mir-30c	0.419081	0.93786	ACVR1	82	activin A receptor, type I	gi|46048926|ref|NP_989891.1| activin A receptor, type I [Gallus gallus]	Not enough values	0.481232
gga-mir-30b	0.833762	1.07024	ACVR1	82	activin A receptor, type I	gi|46048926|ref|NP_989891.1| activin A receptor, type I [Gallus gallus]	Not enough values	0.481232
gga-mir-18a	0.434682	0.867293	ACY1L2	80	aminoacylase 1-like 2	-	-	-
gga-mir-18b	0.731481	1.06523	ACY1L2	81	aminoacylase 1-like 2	-	-	-
gga-mir-26a	0.125895	1.44393	ADAM17	84	ADAM metallopeptidase domain 17 (tumor necrosis factor, alpha, converting enzyme)	gi|56711352|ref|NP_001008682.1| ADAM metallopeptidase domain 17 [Gallus gallus]	Not enough values	0.668153
gga-mir-194	0.486126	0.92733	ADAMTS1	80	ADAM metallopeptidase with thrombospondin type 1 motif, 1	gi|118083817|ref|XP_416687.2| PREDICTED: similar to ADAM metallopeptidase with thrombospondin type	0.471	1.00371
gga-mir-466	0.778428	1.09483	ADAMTS1	80	ADAM metallopeptidase with thrombospondin type 1 motif, 1	gi|118083817|ref|XP_416687.2| PREDICTED: similar to ADAM metallopeptidase with thrombospondin type	0.471	1.00371
gga-mir-101	0.491509	0.825953	ADAMTS3	87	ADAM metallopeptidase with thrombospondin type 1 motif, 3	gi|118090281|ref|XP_426316.2| PREDICTED: similar to ADAM metallopeptidase with thrombospondin type	0.126	0.360463
gga-mir-200b	0.518966	1.31586	ADAMTS3	83	ADAM metallopeptidase with thrombospondin type 1 motif, 3	gi|118090281|ref|XP_426316.2| PREDICTED: similar to ADAM metallopeptidase with thrombospondin type	0.126	0.360463
gga-mir-429	0.614304	0.858028	ADAMTS3	82	ADAM metallopeptidase with thrombospondin type 1 motif, 3	gi|118090281|ref|XP_426316.2| PREDICTED: similar to ADAM metallopeptidase with thrombospondin type	0.126	0.360463
gga-mir-144	0.888908	1.0123	ADAMTS3	91	ADAM metallopeptidase with thrombospondin type 1 motif, 3	gi|118090281|ref|XP_426316.2| PREDICTED: similar to ADAM metallopeptidase with thrombospondin type	0.126	0.360463
gga-mir-301	0.0542589	0.581704	ADCY2	84	adenylate cyclase 2 (brain)	gi|118086550|ref|XP_419020.2| PREDICTED: similar to adenylate cyclase 2 [Gallus gallus]	Not enough values	1.47066
gga-mir-130a	0.413952	1.28571	ADCY2	82	adenylate cyclase 2 (brain)	gi|118086550|ref|XP_419020.2| PREDICTED: similar to adenylate cyclase 2 [Gallus gallus]	Not enough values	1.47066
gga-mir-148a	0.78115	1.07981	ADCY2	85	adenylate cyclase 2 (brain)	gi|118086550|ref|XP_419020.2| PREDICTED: similar to adenylate cyclase 2 [Gallus gallus]	Not enough values	1.47066
gga-mir-757	0.309995	0.861891	ADCY7	87	adenylate cyclase 7	gi|118096313|ref|XP_414097.2| PREDICTED: similar to Adenylate cyclase type 7 (Adenylate cyclase typ	0.378	1.18251
gga-mir-203	0.671805	1.27116	ADK	82	adenosine kinase	-	-	-
gga-mir-26a	0.125895	1.44393	ADM	81	adrenomedullin	-	-	-
gga-mir-19a	0.902569	0.980245	ADNP	84	activity-dependent neuroprotector homeobox	gi|118100917|ref|XP_001232401.1| PREDICTED: similar to activity-dependent neuroprotective protein [	0.181	1.74117
gga-mir-23b	0.87665	0.956016	ADPGK	80	ADP-dependent glucokinase	gi|118095506|ref|XP_413705.2| PREDICTED: hypothetical protein [Gallus gallus]	Not enough values	0.64433
gga-mir-211	0.280063	1.18377	ADPRHL2	98	ADP-ribosylhydrolase like 2	gi|57529460|ref|NP_001006312.1| ADP-ribosylhydrolase like 2 [Gallus gallus]	Not enough values	1.951
gga-mir-30e	0.377211	1.16561	ADRBK2	80	adrenergic, beta, receptor kinase 2	gi|118098625|ref|XP_415195.2| PREDICTED: similar to Beta-adrenergic receptor kinase 2 (Beta-ARK-2)	0.402	0.85511
gga-mir-30c	0.419081	0.93786	ADRBK2	80	adrenergic, beta, receptor kinase 2	gi|118098625|ref|XP_415195.2| PREDICTED: similar to Beta-adrenergic receptor kinase 2 (Beta-ARK-2)	0.402	0.85511
gga-mir-30b	0.833762	1.07024	ADRBK2	80	adrenergic, beta, receptor kinase 2	gi|118098625|ref|XP_415195.2| PREDICTED: similar to Beta-adrenergic receptor kinase 2 (Beta-ARK-2)	0.402	0.85511
gga-mir-181b	0.0558459	0.772389	AFTPH	89	aftiphilin	gi|118087662|ref|XP_419346.2| PREDICTED: similar to aftiphilin protein [Gallus gallus]	0.356	0.783347
gga-mir-181a	0.0704571	0.658895	AFTPH	89	aftiphilin	gi|118087662|ref|XP_419346.2| PREDICTED: similar to aftiphilin protein [Gallus gallus]	0.356	0.783347
gga-mir-19a	0.902569	0.980245	AFTPH	81	aftiphilin	gi|118087662|ref|XP_419346.2| PREDICTED: similar to aftiphilin protein [Gallus gallus]	0.356	0.783347
gga-mir-19b	0.953889	0.985799	AFTPH	82	aftiphilin	gi|118087662|ref|XP_419346.2| PREDICTED: similar to aftiphilin protein [Gallus gallus]	0.356	0.783347
gga-mir-301	0.0542589	0.581704	AGL	83	amylo-1, 6-glucosidase, 4-alpha-glucanotransferase (glycogen debranching enzyme, glycogen storage disease type III)	gi|118094283|ref|XP_422317.2| PREDICTED: similar to amylo-1,6-glucosidase, 4-alpha-glucanotransfera	0.029	2.53321
gga-mir-130a	0.413952	1.28571	AGL	80	amylo-1, 6-glucosidase, 4-alpha-glucanotransferase (glycogen debranching enzyme, glycogen storage disease type III)	gi|118094283|ref|XP_422317.2| PREDICTED: similar to amylo-1,6-glucosidase, 4-alpha-glucanotransfera	0.029	2.53321
gga-mir-20b	0.18476	1.53487	AGXT2L1	84	alanine-glyoxylate aminotransferase 2-like 1	gi|118090047|ref|XP_426301.2| PREDICTED: similar to MGC79033 protein [Gallus gallus]	Not enough values	2.43769
gga-mir-20a	0.576259	1.06119	AGXT2L1	80	alanine-glyoxylate aminotransferase 2-like 1	gi|118090047|ref|XP_426301.2| PREDICTED: similar to MGC79033 protein [Gallus gallus]	Not enough values	2.43769
gga-mir-27b	0.0747349	0.766437	AKR1B10	84	aldo-keto reductase family 1, member B10 (aldose reductase)	-	-	-
gga-mir-20b	0.18476	1.53487	AKTIP	83	AKT interacting protein	-	-	-
gga-mir-20a	0.576259	1.06119	AKTIP	83	AKT interacting protein	-	-	-
gga-mir-18a	0.434682	0.867293	ALCAM	86	activated leukocyte cell adhesion molecule	gi|45383998|ref|NP_990510.1| activated leukocyte cell adhesion molecule [Gallus gallus]	Not enough values	1.769
gga-mir-18b	0.731481	1.06523	ALCAM	86	activated leukocyte cell adhesion molecule	gi|45383998|ref|NP_990510.1| activated leukocyte cell adhesion molecule [Gallus gallus]	Not enough values	1.769
gga-mir-200a	0.287097	1.08155	ALDH1A2	85	aldehyde dehydrogenase 1 family, member A2	gi|45384518|ref|NP_990326.1| aldehyde dehydrogenase 1A2 [Gallus gallus]	Not enough values	0.639795
gga-mir-218	0.370323	0.791344	ALDH5A1	93	aldehyde dehydrogenase 5 family, member A1 (succinate-semialdehyde dehydrogenase)	gi|50733559|ref|XP_418909.1| PREDICTED: similar to succinic semialdehyde dehydrogenase [Gallus gall	0.278	0.659454
gga-mir-200b	0.518966	1.31586	ALG12	93	asparagine-linked glycosylation 12 homolog (S. cerevisiae, alpha-1,6-mannosyltransferase)	gi|118082149|ref|XP_001232188.1| PREDICTED: hypothetical protein [Gallus gallus]	0.002	8.315
gga-mir-429	0.614304	0.858028	ALG12	92	asparagine-linked glycosylation 12 homolog (S. cerevisiae, alpha-1,6-mannosyltransferase)	gi|118082149|ref|XP_001232188.1| PREDICTED: hypothetical protein [Gallus gallus]	0.002	8.315
gga-mir-26a	0.125895	1.44393	ALS2CR2	84	amyotrophic lateral sclerosis 2 (juvenile) chromosome region, candidate 2	-	-	-
gga-mir-30d	0.151159	0.674615	ANAPC10	83	anaphase promoting complex subunit 10	gi|56605928|ref|NP_001008467.1| anaphase promoting complex subunit 10 [Gallus gallus]	Not enough values	0.567118
gga-mir-30e	0.377211	1.16561	ANAPC10	86	anaphase promoting complex subunit 10	gi|56605928|ref|NP_001008467.1| anaphase promoting complex subunit 10 [Gallus gallus]	Not enough values	0.567118
gga-mir-30c	0.419081	0.93786	ANAPC10	86	anaphase promoting complex subunit 10	gi|56605928|ref|NP_001008467.1| anaphase promoting complex subunit 10 [Gallus gallus]	Not enough values	0.567118
gga-mir-30b	0.833762	1.07024	ANAPC10	86	anaphase promoting complex subunit 10	gi|56605928|ref|NP_001008467.1| anaphase promoting complex subunit 10 [Gallus gallus]	Not enough values	0.567118
gga-mir-106	0.909271	0.959562	ANGPT2	81	angiopoietin 2	gi|46048870|ref|NP_990148.1| angiopoietin 2 [Gallus gallus]	0.001	11.95
gga-mir-211	0.280063	1.18377	ANK2	84	ankyrin 2, neuronal	gi|118090374|ref|XP_420641.2| PREDICTED: similar to ankyrin B (440 kDa) [Gallus gallus]	0.001	2.31985
gga-mir-30d	0.151159	0.674615	ANKHD1-EIF4EBP3	81	ANKHD1-EIF4EBP3	-	-	-
gga-mir-30e	0.377211	1.16561	ANKHD1-EIF4EBP3	81	ANKHD1-EIF4EBP3	-	-	-
gga-mir-30c	0.419081	0.93786	ANKHD1-EIF4EBP3	81	ANKHD1-EIF4EBP3	-	-	-
gga-mir-30b	0.833762	1.07024	ANKHD1-EIF4EBP3	81	ANKHD1-EIF4EBP3	-	-	-
gga-mir-27b	0.0747349	0.766437	ANKIB1	89	ankyrin repeat and IBR domain containing 1	gi|118085744|ref|XP_418652.2| PREDICTED: similar to ANKIB1 protein [Gallus gallus]	0.265	1.22071
gga-mir-92	0.153542	1.52913	ANKIB1	83	ankyrin repeat and IBR domain containing 1	gi|118085744|ref|XP_418652.2| PREDICTED: similar to ANKIB1 protein [Gallus gallus]	0.265	1.22071
gga-mir-1a	0.557475	1.26905	ANKIB1	82	ankyrin repeat and IBR domain containing 1	gi|118085744|ref|XP_418652.2| PREDICTED: similar to ANKIB1 protein [Gallus gallus]	0.265	1.22071
gga-mir-20a	0.576259	1.06119	ANKIB1	85	ankyrin repeat and IBR domain containing 1	gi|118085744|ref|XP_418652.2| PREDICTED: similar to ANKIB1 protein [Gallus gallus]	0.265	1.22071
gga-mir-367	0.587113	0.750524	ANKIB1	85	ankyrin repeat and IBR domain containing 1	gi|118085744|ref|XP_418652.2| PREDICTED: similar to ANKIB1 protein [Gallus gallus]	0.265	1.22071
gga-mir-32	0.60573	0.917599	ANKIB1	81	ankyrin repeat and IBR domain containing 1	gi|118085744|ref|XP_418652.2| PREDICTED: similar to ANKIB1 protein [Gallus gallus]	0.265	1.22071
gga-mir-206	0.78695	1.03205	ANKIB1	84	ankyrin repeat and IBR domain containing 1	gi|118085744|ref|XP_418652.2| PREDICTED: similar to ANKIB1 protein [Gallus gallus]	0.265	1.22071
gga-mir-19a	0.902569	0.980245	ANKIB1	84	ankyrin repeat and IBR domain containing 1	gi|118085744|ref|XP_418652.2| PREDICTED: similar to ANKIB1 protein [Gallus gallus]	0.265	1.22071
gga-mir-19b	0.953889	0.985799	ANKIB1	84	ankyrin repeat and IBR domain containing 1	gi|118085744|ref|XP_418652.2| PREDICTED: similar to ANKIB1 protein [Gallus gallus]	0.265	1.22071
gga-mir-211	0.280063	1.18377	ANKMY2	88	ankyrin repeat and MYND domain containing 2	gi|71896729|ref|NP_001026150.1| ankyrin repeat and MYND domain containing 2 [Gallus gallus]	0.16	1.52857
gga-mir-101	0.491509	0.825953	ANKMY2	81	ankyrin repeat and MYND domain containing 2	gi|71896729|ref|NP_001026150.1| ankyrin repeat and MYND domain containing 2 [Gallus gallus]	0.16	1.52857
gga-mir-144	0.888908	1.0123	ANKMY2	83	ankyrin repeat and MYND domain containing 2	gi|71896729|ref|NP_001026150.1| ankyrin repeat and MYND domain containing 2 [Gallus gallus]	0.16	1.52857
gga-mir-34b	0.314874	0.761451	ANKRD12	87	ankyrin repeat domain 12	gi|118086805|ref|XP_423591.2| PREDICTED: similar to GAC-1 [Gallus gallus]	0.204	1.65136
gga-mir-101	0.491509	0.825953	ANKRD12	94	ankyrin repeat domain 12	gi|118086805|ref|XP_423591.2| PREDICTED: similar to GAC-1 [Gallus gallus]	0.204	1.65136
gga-mir-144	0.888908	1.0123	ANKRD12	92	ankyrin repeat domain 12	gi|118086805|ref|XP_423591.2| PREDICTED: similar to GAC-1 [Gallus gallus]	0.204	1.65136
gga-mir-103	0.177087	1.24308	ANKRD13C	81	ankyrin repeat domain 13C	gi|118094762|ref|XP_430177.2| PREDICTED: hypothetical protein [Gallus gallus]	0.18	1.25229
gga-mir-211	0.280063	1.18377	ANKRD13C	98	ankyrin repeat domain 13C	gi|118094762|ref|XP_430177.2| PREDICTED: hypothetical protein [Gallus gallus]	0.18	1.25229
gga-mir-107	0.793376	0.928049	ANKRD13C	81	ankyrin repeat domain 13C	gi|118094762|ref|XP_430177.2| PREDICTED: hypothetical protein [Gallus gallus]	0.18	1.25229
gga-mir-30d	0.151159	0.674615	ANKRD17	82	ankyrin repeat domain 17	gi|118090248|ref|XP_420605.2| PREDICTED: similar to ankyrin repeat domain protein 17 [Gallus gallus	0.078	0.45733
gga-mir-30e	0.377211	1.16561	ANKRD17	88	ankyrin repeat domain 17	gi|118090248|ref|XP_420605.2| PREDICTED: similar to ankyrin repeat domain protein 17 [Gallus gallus	0.078	0.45733
gga-mir-30c	0.419081	0.93786	ANKRD17	87	ankyrin repeat domain 17	gi|118090248|ref|XP_420605.2| PREDICTED: similar to ankyrin repeat domain protein 17 [Gallus gallus	0.078	0.45733
gga-mir-30b	0.833762	1.07024	ANKRD17	87	ankyrin repeat domain 17	gi|118090248|ref|XP_420605.2| PREDICTED: similar to ankyrin repeat domain protein 17 [Gallus gallus	0.078	0.45733
gga-mir-23b	0.87665	0.956016	ANKRD17	84	ankyrin repeat domain 17	gi|118090248|ref|XP_420605.2| PREDICTED: similar to ankyrin repeat domain protein 17 [Gallus gallus	0.078	0.45733
gga-mir-211	0.280063	1.18377	ANKRD31	94	ankyrin repeat domain 31	-	-	-
gga-mir-218	0.370323	0.791344	ANKRD40	93	ankyrin repeat domain 40	-	-	-
gga-mir-200a	0.287097	1.08155	ANKRD44	80	ankyrin repeat domain 44	gi|61098370|ref|NP_001012933.1| ankyrin repeat domain 44 [Gallus gallus]	0.073	3.15319
gga-mir-217	0.953605	1.02871	ANKRD44	83	ankyrin repeat domain 44	gi|61098370|ref|NP_001012933.1| ankyrin repeat domain 44 [Gallus gallus]	0.073	3.15319
gga-mir-20b	0.18476	1.53487	ANKRD57	96	ankyrin repeat domain 57	gi|118084364|ref|XP_425587.2| PREDICTED: similar to ankyrin repeat domain 57 [Gallus gallus]	0.389	0.93816
gga-mir-302d	0.281345	1.3413	ANKRD57	93	ankyrin repeat domain 57	gi|118084364|ref|XP_425587.2| PREDICTED: similar to ankyrin repeat domain 57 [Gallus gallus]	0.389	0.93816
gga-mir-20a	0.576259	1.06119	ANKRD57	92	ankyrin repeat domain 57	gi|118084364|ref|XP_425587.2| PREDICTED: similar to ankyrin repeat domain 57 [Gallus gallus]	0.389	0.93816
gga-mir-302b	0.73853	0.911114	ANKRD57	93	ankyrin repeat domain 57	gi|118084364|ref|XP_425587.2| PREDICTED: similar to ankyrin repeat domain 57 [Gallus gallus]	0.389	0.93816
gga-mir-302c	0.78441	0.984135	ANKRD57	91	ankyrin repeat domain 57	gi|118084364|ref|XP_425587.2| PREDICTED: similar to ankyrin repeat domain 57 [Gallus gallus]	0.389	0.93816
gga-mir-106	0.909271	0.959562	ANKRD57	92	ankyrin repeat domain 57	gi|118084364|ref|XP_425587.2| PREDICTED: similar to ankyrin repeat domain 57 [Gallus gallus]	0.389	0.93816
gga-mir-20b	0.18476	1.53487	ANKS6	87	ankyrin repeat and sterile alpha motif domain containing 6	gi|118086680|ref|XP_419064.2| PREDICTED: similar to sterile alpha motif domain containing 6 [Gallus	0.202	0.477167
gga-mir-20a	0.576259	1.06119	ANKS6	91	ankyrin repeat and sterile alpha motif domain containing 6	gi|118086680|ref|XP_419064.2| PREDICTED: similar to sterile alpha motif domain containing 6 [Gallus	0.202	0.477167
gga-mir-106	0.909271	0.959562	ANKS6	87	ankyrin repeat and sterile alpha motif domain containing 6	gi|118086680|ref|XP_419064.2| PREDICTED: similar to sterile alpha motif domain containing 6 [Gallus	0.202	0.477167
gga-mir-103	0.177087	1.24308	ANXA10	83	annexin A10	gi|118089845|ref|XP_001233662.1| PREDICTED: similar to Annexin A10 (Annexin-14) [Gallus gallus]	Not enough values	2.34194
gga-mir-107	0.793376	0.928049	ANXA10	82	annexin A10	gi|118089845|ref|XP_001233662.1| PREDICTED: similar to Annexin A10 (Annexin-14) [Gallus gallus]	Not enough values	2.34194
gga-mir-124a	0.883815	1.03189	ANXA7	88	annexin A7	gi|50749404|ref|XP_421623.1| PREDICTED: hypothetical protein [Gallus gallus]	Not enough values	4.153
gga-mir-29c	0.335977	1.10354	AP1G1	83	adaptor-related protein complex 1, gamma 1 subunit	gi|57524938|ref|NP_001006132.1| adaptor-related protein complex 1, gamma 1 subunit [Gallus gallus]	0.178	1.62361
gga-mir-29a	0.389661	1.23066	AP1G1	83	adaptor-related protein complex 1, gamma 1 subunit	gi|57524938|ref|NP_001006132.1| adaptor-related protein complex 1, gamma 1 subunit [Gallus gallus]	0.178	1.62361
gga-mir-29b	0.474649	1.20317	AP1G1	83	adaptor-related protein complex 1, gamma 1 subunit	gi|57524938|ref|NP_001006132.1| adaptor-related protein complex 1, gamma 1 subunit [Gallus gallus]	0.178	1.62361
gga-mir-211	0.280063	1.18377	AP1S2	99	adaptor-related protein complex 1, sigma 2 subunit	gi|57525488|ref|NP_001006261.1| adaptor-related protein complex 1, sigma 2 subunit [Gallus gallus]	0.315	1.91029
gga-mir-9	0.412334	0.818836	AP1S2	85	adaptor-related protein complex 1, sigma 2 subunit	gi|57525488|ref|NP_001006261.1| adaptor-related protein complex 1, sigma 2 subunit [Gallus gallus]	0.315	1.91029
gga-mir-30d	0.151159	0.674615	AP3S1	85	adaptor-related protein complex 3, sigma 1 subunit	-	-	-
gga-mir-30e	0.377211	1.16561	AP3S1	86	adaptor-related protein complex 3, sigma 1 subunit	-	-	-
gga-mir-30c	0.419081	0.93786	AP3S1	84	adaptor-related protein complex 3, sigma 1 subunit	-	-	-
gga-mir-30b	0.833762	1.07024	AP3S1	84	adaptor-related protein complex 3, sigma 1 subunit	-	-	-
gga-mir-9	0.412334	0.818836	AP4E1	81	adaptor-related protein complex 4, epsilon 1 subunit	gi|118095748|ref|XP_413808.2| PREDICTED: similar to epsilon-adaptin [Gallus gallus]	Not enough values	0.36914
gga-mir-148a	0.78115	1.07981	AP4E1	97	adaptor-related protein complex 4, epsilon 1 subunit	gi|118095748|ref|XP_413808.2| PREDICTED: similar to epsilon-adaptin [Gallus gallus]	Not enough values	0.36914
gga-mir-27b	0.0747349	0.766437	APAF1	86	apoptotic peptidase activating factor 1	gi|118082536|ref|XP_001232266.1| PREDICTED: similar to apoptotic protease activating factor-1 long	0.057	0.431333
gga-mir-181b	0.0558459	0.772389	APBA2	81	amyloid beta (A4) precursor protein-binding, family A, member 2 (X11-like)	gi|118095658|ref|XP_413771.2| PREDICTED: similar to Mint2; neuronal munc18-1 binding protein [Gallu	0.231	0.768369
gga-mir-181a	0.0704571	0.658895	APBA2	80	amyloid beta (A4) precursor protein-binding, family A, member 2 (X11-like)	gi|118095658|ref|XP_413771.2| PREDICTED: similar to Mint2; neuronal munc18-1 binding protein [Gallu	0.231	0.768369
gga-mir-106	0.909271	0.959562	APCDD1	85	adenomatosis polyposis coli down-regulated 1	gi|61098424|ref|NP_001012959.1| adenomatosis polyposis coli down-regulated 1 [Gallus gallus]	Not enough values	0.328731
gga-mir-460	0.114626	1.41553	APOLD1	92	apolipoprotein L domain containing 1	-	-	-
gga-mir-27b	0.0747349	0.766437	APPBP2	85	amyloid beta precursor protein (cytoplasmic tail) binding protein 2	-	-	-
gga-mir-460	0.114626	1.41553	AQR	80	aquarius homolog (mouse)	gi|118091820|ref|XP_421216.2| PREDICTED: similar to aquarius [Gallus gallus]	0.129	0.633846
gga-mir-217	0.953605	1.02871	AQR	85	aquarius homolog (mouse)	gi|118091820|ref|XP_421216.2| PREDICTED: similar to aquarius [Gallus gallus]	0.129	0.633846
gga-mir-221	0.1571	0.794978	ARF4	93	ADP-ribosylation factor 4	gi|118096846|ref|XP_001232784.1| PREDICTED: hypothetical protein [Gallus gallus]	Not enough values	1.59
gga-mir-499	0.273008	0.719605	ARHGAP11A	81	Rho GTPase activating protein 11A	gi|124430750|ref|NP_001006479.2| Rho GTPase activating protein 11A [Gallus gallus]	0.229	1.73116
gga-mir-19a	0.902569	0.980245	ARHGAP12	82	Rho GTPase activating protein 12	gi|118085615|ref|XP_418575.2| PREDICTED: similar to rho-GAP domain containing protein ARHGAP12b [Ga	0.01	0.21927
gga-mir-19b	0.953889	0.985799	ARHGAP12	83	Rho GTPase activating protein 12	gi|118085615|ref|XP_418575.2| PREDICTED: similar to rho-GAP domain containing protein ARHGAP12b [Ga	0.01	0.21927
gga-mir-27b	0.0747349	0.766437	ARHGAP18	94	Rho GTPase activating protein 18	gi|118088562|ref|XP_419743.2| PREDICTED: hypothetical protein [Gallus gallus]	Not enough values	1.506
gga-mir-21	0.666405	0.904825	ARHGAP24	94	Rho GTPase activating protein 24	gi|118090147|ref|XP_001232916.1| PREDICTED: similar to Rho GTPase activating protein 24 isoform 1 [	0.466	1.0888
gga-mir-16	0.192245	1.54415	ARHGAP5	88	Rho GTPase activating protein 5	gi|118091812|ref|XP_001232936.1| PREDICTED: similar to Rho GTPase activating protein 5 isoform 1 [G	0.154	0.518106
gga-mir-15b	0.25625	0.310008	ARHGAP5	91	Rho GTPase activating protein 5	gi|118091812|ref|XP_001232936.1| PREDICTED: similar to Rho GTPase activating protein 5 isoform 1 [G	0.154	0.518106
gga-mir-15a	0.448007	0.748468	ARHGAP5	89	Rho GTPase activating protein 5	gi|118091812|ref|XP_001232936.1| PREDICTED: similar to Rho GTPase activating protein 5 isoform 1 [G	0.154	0.518106
gga-mir-23b	0.87665	0.956016	ARHGAP5	82	Rho GTPase activating protein 5	gi|118091812|ref|XP_001232936.1| PREDICTED: similar to Rho GTPase activating protein 5 isoform 1 [G	0.154	0.518106
gga-mir-20b	0.18476	1.53487	ARHGEF3	83	Rho guanine nucleotide exchange factor (GEF) 3	gi|71895419|ref|NP_001025766.1| Rho guanine nucleotide exchange factor 3 [Gallus gallus]	Not enough values	2.309
gga-mir-302a	0.533086	0.83089	ARHGEF3	84	Rho guanine nucleotide exchange factor (GEF) 3	gi|71895419|ref|NP_001025766.1| Rho guanine nucleotide exchange factor 3 [Gallus gallus]	Not enough values	2.309
gga-mir-20a	0.576259	1.06119	ARHGEF3	82	Rho guanine nucleotide exchange factor (GEF) 3	gi|71895419|ref|NP_001025766.1| Rho guanine nucleotide exchange factor 3 [Gallus gallus]	Not enough values	2.309
gga-mir-203	0.671805	1.27116	ARHGEF3	82	Rho guanine nucleotide exchange factor (GEF) 3	gi|71895419|ref|NP_001025766.1| Rho guanine nucleotide exchange factor 3 [Gallus gallus]	Not enough values	2.309
gga-mir-106	0.909271	0.959562	ARHGEF3	85	Rho guanine nucleotide exchange factor (GEF) 3	gi|71895419|ref|NP_001025766.1| Rho guanine nucleotide exchange factor 3 [Gallus gallus]	Not enough values	2.309
gga-mir-101	0.491509	0.825953	ARID1A	96	AT rich interactive domain 1A (SWI-like)	gi|118117078|ref|XP_417693.2| PREDICTED: similar to AT rich interactive domain 1A, partial [Gallus	0.446	0.905048
gga-mir-216	0.508268	0.843508	ARID1A	88	AT rich interactive domain 1A (SWI-like)	gi|118117078|ref|XP_417693.2| PREDICTED: similar to AT rich interactive domain 1A, partial [Gallus	0.446	0.905048
gga-mir-144	0.888908	1.0123	ARID1A	95	AT rich interactive domain 1A (SWI-like)	gi|118117078|ref|XP_417693.2| PREDICTED: similar to AT rich interactive domain 1A, partial [Gallus	0.446	0.905048
gga-mir-9	0.412334	0.818836	ARID1B	87	AT rich interactive domain 1B (SWI1-like)	gi|118088409|ref|XP_001232096.1| PREDICTED: similar to AT rich interactive domain 1B (SWI1-like) [G	0.147	1.6512
gga-mir-155	0.453962	0.863547	ARID2	90	AT rich interactive domain 2 (ARID, RFX-like)	gi|118082251|ref|XP_416046.2| PREDICTED: similar to AT rich interactive domain 2 (ARID, RFX-like) [	0.001	0.313457
gga-mir-33	0.11319	1.55119	ARID5B	90	AT rich interactive domain 5B (MRF1-like)	gi|71894997|ref|NP_001026391.1| AT rich interactive domain 5B (MRF1-like) [Gallus gallus]	0.002	0.331436
gga-mir-203	0.671805	1.27116	ARL2BP	80	ADP-ribosylation factor-like 2 binding protein	-	-	-
gga-mir-20b	0.18476	1.53487	ARL4A	84	ADP-ribosylation factor-like 4A	gi|50732553|ref|XP_418690.1| PREDICTED: similar to ARL gene 4 [Gallus gallus]	Not enough values	0.297796
gga-mir-20a	0.576259	1.06119	ARL4A	87	ADP-ribosylation factor-like 4A	gi|50732553|ref|XP_418690.1| PREDICTED: similar to ARL gene 4 [Gallus gallus]	Not enough values	0.297796
gga-mir-106	0.909271	0.959562	ARL4A	88	ADP-ribosylation factor-like 4A	gi|50732553|ref|XP_418690.1| PREDICTED: similar to ARL gene 4 [Gallus gallus]	Not enough values	0.297796
gga-mir-124a	0.883815	1.03189	ARL5B	82	ADP-ribosylation factor-like 5B	gi|221139924|ref|NP_001137441.1| ADP-ribosylation factor-like 5B [Gallus gallus]	Not enough values	2.122
gga-mir-466	0.778428	1.09483	ARL8A	94	ADP-ribosylation factor-like 8A	gi|61098011|ref|NP_001012886.1| ADP-ribosylation factor-like 10B [Gallus gallus]	Not enough values	0.234137
gga-mir-103	0.177087	1.24308	ARMC1	87	armadillo repeat containing 1	gi|71896071|ref|NP_001026744.1| armadillo repeat-containing protein [Gallus gallus]	Not enough values	1.378
gga-mir-107	0.793376	0.928049	ARMC1	87	armadillo repeat containing 1	gi|71896071|ref|NP_001026744.1| armadillo repeat-containing protein [Gallus gallus]	Not enough values	1.378
gga-mir-181b	0.0558459	0.772389	ARMC8	90	armadillo repeat containing 8	gi|118094791|ref|XP_422554.2| PREDICTED: hypothetical protein [Gallus gallus]	0.003	7.957
gga-mir-181a	0.0704571	0.658895	ARMC8	91	armadillo repeat containing 8	gi|118094791|ref|XP_422554.2| PREDICTED: hypothetical protein [Gallus gallus]	0.003	7.957
gga-mir-92	0.153542	1.52913	ARRDC3	96	arrestin domain containing 3	gi|118104370|ref|XP_424699.2| PREDICTED: similar to Arrestin domain containing 3 [Gallus gallus]	0.001	0.0867077
gga-mir-155	0.453962	0.863547	ARRDC3	80	arrestin domain containing 3	gi|118104370|ref|XP_424699.2| PREDICTED: similar to Arrestin domain containing 3 [Gallus gallus]	0.001	0.0867077
gga-mir-367	0.587113	0.750524	ARRDC3	87	arrestin domain containing 3	gi|118104370|ref|XP_424699.2| PREDICTED: similar to Arrestin domain containing 3 [Gallus gallus]	0.001	0.0867077
gga-mir-32	0.60573	0.917599	ARRDC3	94	arrestin domain containing 3	gi|118104370|ref|XP_424699.2| PREDICTED: similar to Arrestin domain containing 3 [Gallus gallus]	0.001	0.0867077
gga-mir-148a	0.78115	1.07981	ARRDC3	98	arrestin domain containing 3	gi|118104370|ref|XP_424699.2| PREDICTED: similar to Arrestin domain containing 3 [Gallus gallus]	0.001	0.0867077
gga-mir-19a	0.902569	0.980245	ARRDC3	80	arrestin domain containing 3	gi|118104370|ref|XP_424699.2| PREDICTED: similar to Arrestin domain containing 3 [Gallus gallus]	0.001	0.0867077
gga-mir-19b	0.953889	0.985799	ARRDC3	80	arrestin domain containing 3	gi|118104370|ref|XP_424699.2| PREDICTED: similar to Arrestin domain containing 3 [Gallus gallus]	0.001	0.0867077
gga-mir-137	0.348853	1.22134	ARSE	80	arylsulfatase E (chondrodysplasia punctata 1)	-	-	-
gga-mir-181b	0.0558459	0.772389	ARSJ	87	arylsulfatase family, member J	-	-	-
gga-mir-181a	0.0704571	0.658895	ARSJ	87	arylsulfatase family, member J	-	-	-
gga-mir-20b	0.18476	1.53487	ARSK	84	arylsulfatase family, member K	gi|71897127|ref|NP_001026586.1| arylsulfatase family, member K [Gallus gallus]	Not enough values	1.605
gga-mir-20a	0.576259	1.06119	ARSK	84	arylsulfatase family, member K	gi|71897127|ref|NP_001026586.1| arylsulfatase family, member K [Gallus gallus]	Not enough values	1.605
gga-mir-106	0.909271	0.959562	ARSK	80	arylsulfatase family, member K	gi|71897127|ref|NP_001026586.1| arylsulfatase family, member K [Gallus gallus]	Not enough values	1.605
gga-mir-106	0.909271	0.959562	ASAH3L	85	N-acylsphingosine amidohydrolase 3-like	-	-	-
gga-mir-456	0.523209	1.10085	ATG3	90	ATG3 autophagy related 3 homolog (S. cerevisiae)	-	-	-
gga-mir-101	0.491509	0.825953	ATM	86	ataxia telangiectasia mutated	gi|118085051|ref|XP_417160.2| PREDICTED: similar to ATM [Gallus gallus]	0.028	1.69639
gga-mir-203	0.671805	1.27116	ATM	80	ataxia telangiectasia mutated	gi|118085051|ref|XP_417160.2| PREDICTED: similar to ATM [Gallus gallus]	0.028	1.69639
gga-mir-148a	0.78115	1.07981	ATM	82	ataxia telangiectasia mutated	gi|118085051|ref|XP_417160.2| PREDICTED: similar to ATM [Gallus gallus]	0.028	1.69639
gga-mir-181b	0.0558459	0.772389	ATMIN	80	ATM interactor	gi|118096508|ref|XP_423809.2| PREDICTED: similar to ATM/ATR-Substrate Chk2-Interacting Zn2+-finger	Not enough values	0.262881
gga-mir-217	0.953605	1.02871	ATP10D	92	ATPase, class V, type 10D	gi|118090553|ref|XP_420722.2| PREDICTED: similar to putative type IV aminophospholipid transporting	0.112	1.73707
gga-mir-101	0.491509	0.825953	ATP1B1	93	ATPase, Na+/K+ transporting, beta 1 polypeptide	-	-	-
gga-mir-144	0.888908	1.0123	ATP1B1	95	ATPase, Na+/K+ transporting, beta 1 polypeptide	-	-	-
gga-mir-203	0.671805	1.27116	ATP1B4	83	ATPase, (Na+)/K+ transporting, beta 4 polypeptide	gi|113206084|ref|NP_001038116.1| ATPase, (Na+)/K+ transporting, beta 4 polypeptide [Gallus gallus]	0.448	1.08928
gga-mir-301	0.0542589	0.581704	ATP2A2	86	ATPase, Ca++ transporting, cardiac muscle, slow twitch 2	gi|118098473|ref|XP_415130.2| PREDICTED: ATPase, Ca++ transporting, cardiac muscle, slow twitch 2 [	0.009	5.354
gga-mir-92	0.153542	1.52913	ATP2A2	93	ATPase, Ca++ transporting, cardiac muscle, slow twitch 2	gi|118098473|ref|XP_415130.2| PREDICTED: ATPase, Ca++ transporting, cardiac muscle, slow twitch 2 [	0.009	5.354
gga-mir-130a	0.413952	1.28571	ATP2A2	84	ATPase, Ca++ transporting, cardiac muscle, slow twitch 2	gi|118098473|ref|XP_415130.2| PREDICTED: ATPase, Ca++ transporting, cardiac muscle, slow twitch 2 [	0.009	5.354
gga-mir-367	0.587113	0.750524	ATP2A2	91	ATPase, Ca++ transporting, cardiac muscle, slow twitch 2	gi|118098473|ref|XP_415130.2| PREDICTED: ATPase, Ca++ transporting, cardiac muscle, slow twitch 2 [	0.009	5.354
gga-mir-32	0.60573	0.917599	ATP2A2	92	ATPase, Ca++ transporting, cardiac muscle, slow twitch 2	gi|118098473|ref|XP_415130.2| PREDICTED: ATPase, Ca++ transporting, cardiac muscle, slow twitch 2 [	0.009	5.354
gga-mir-148a	0.78115	1.07981	ATP2A2	84	ATPase, Ca++ transporting, cardiac muscle, slow twitch 2	gi|118098473|ref|XP_415130.2| PREDICTED: ATPase, Ca++ transporting, cardiac muscle, slow twitch 2 [	0.009	5.354
gga-mir-203	0.671805	1.27116	ATP5G3	90	ATP synthase, H+ transporting, mitochondrial F0 complex, subunit C3 (subunit 9)	gi|50750411|ref|XP_421992.1| PREDICTED: similar to mitochondrial ATP synthase subunit 9 [Gallus gal	Not enough values	1.88113
gga-mir-124a	0.883815	1.03189	ATP6V0E1	90	ATPase, H+ transporting, lysosomal 9kDa, V0 subunit e1	-	-	-
gga-mir-16	0.192245	1.54415	ATP6V1B2	88	ATPase, H+ transporting, lysosomal 56/58kDa, V1 subunit B2	gi|118101340|ref|XP_424534.2| PREDICTED: similar to vacuolar H-ATPase B subunit osteoclast isozyme	Not enough values	0.228728
gga-mir-15b	0.25625	0.310008	ATP6V1B2	92	ATPase, H+ transporting, lysosomal 56/58kDa, V1 subunit B2	gi|118101340|ref|XP_424534.2| PREDICTED: similar to vacuolar H-ATPase B subunit osteoclast isozyme	Not enough values	0.228728
gga-mir-200a	0.287097	1.08155	ATP6V1B2	98	ATPase, H+ transporting, lysosomal 56/58kDa, V1 subunit B2	gi|118101340|ref|XP_424534.2| PREDICTED: similar to vacuolar H-ATPase B subunit osteoclast isozyme	Not enough values	0.228728
gga-mir-15a	0.448007	0.748468	ATP6V1B2	91	ATPase, H+ transporting, lysosomal 56/58kDa, V1 subunit B2	gi|118101340|ref|XP_424534.2| PREDICTED: similar to vacuolar H-ATPase B subunit osteoclast isozyme	Not enough values	0.228728
gga-mir-30d	0.151159	0.674615	ATP6V1C1	80	ATPase, H+ transporting, lysosomal 42kDa, V1 subunit C1	-	-	-
gga-mir-30e	0.377211	1.16561	ATP6V1C1	81	ATPase, H+ transporting, lysosomal 42kDa, V1 subunit C1	-	-	-
gga-mir-30c	0.419081	0.93786	ATP6V1C1	81	ATPase, H+ transporting, lysosomal 42kDa, V1 subunit C1	-	-	-
gga-mir-30b	0.833762	1.07024	ATP6V1C1	81	ATPase, H+ transporting, lysosomal 42kDa, V1 subunit C1	-	-	-
gga-mir-92	0.153542	1.52913	ATRX	91	alpha thalassemia/mental retardation syndrome X-linked	-	-	-
gga-mir-367	0.587113	0.750524	ATRX	90	alpha thalassemia/mental retardation syndrome X-linked	-	-	-
gga-mir-32	0.60573	0.917599	ATRX	90	alpha thalassemia/mental retardation syndrome X-linked	-	-	-
gga-mir-16	0.192245	1.54415	ATXN2	89	ataxin 2	gi|118098548|ref|XP_415169.2| PREDICTED: similar to ataxin-2 [Gallus gallus]	0.001	19.548
gga-mir-15b	0.25625	0.310008	ATXN2	88	ataxin 2	gi|118098548|ref|XP_415169.2| PREDICTED: similar to ataxin-2 [Gallus gallus]	0.001	19.548
gga-mir-218	0.370323	0.791344	ATXN2	80	ataxin 2	gi|118098548|ref|XP_415169.2| PREDICTED: similar to ataxin-2 [Gallus gallus]	0.001	19.548
gga-mir-15a	0.448007	0.748468	ATXN2	87	ataxin 2	gi|118098548|ref|XP_415169.2| PREDICTED: similar to ataxin-2 [Gallus gallus]	0.001	19.548
gga-mir-199	0.209447	1.36434	ATXN7	88	ataxin 7	gi|118096996|ref|XP_414415.2| PREDICTED: similar to spinocerebellar ataxia 7 [Gallus gallus]	Not enough values	0.839562
gga-mir-200a	0.287097	1.08155	ATXN7L1	89	ataxin 7-like 1	gi|118082084|ref|XP_425421.2| PREDICTED: similar to KIAA1218 protein [Gallus gallus]	0.109	1.68266
gga-mir-19a	0.902569	0.980245	ATXN7L1	91	ataxin 7-like 1	gi|118082084|ref|XP_425421.2| PREDICTED: similar to KIAA1218 protein [Gallus gallus]	0.109	1.68266
gga-mir-19b	0.953889	0.985799	ATXN7L1	92	ataxin 7-like 1	gi|118082084|ref|XP_425421.2| PREDICTED: similar to KIAA1218 protein [Gallus gallus]	0.109	1.68266
gga-mir-200a	0.287097	1.08155	B3GALNT1	81	beta-1,3-N-acetylgalactosaminyltransferase 1 (globoside blood group)	gi|50752522|ref|XP_422814.1| PREDICTED: similar to GalT4 protein [Gallus gallus]	Not enough values	0.593824
gga-mir-200b	0.518966	1.31586	B3GALNT1	99	beta-1,3-N-acetylgalactosaminyltransferase 1 (globoside blood group)	gi|50752522|ref|XP_422814.1| PREDICTED: similar to GalT4 protein [Gallus gallus]	Not enough values	0.593824
gga-mir-429	0.614304	0.858028	B3GALNT1	99	beta-1,3-N-acetylgalactosaminyltransferase 1 (globoside blood group)	gi|50752522|ref|XP_422814.1| PREDICTED: similar to GalT4 protein [Gallus gallus]	Not enough values	0.593824
gga-mir-27b	0.0747349	0.766437	B3GALTL	81	beta 1,3-galactosyltransferase-like	-	-	-
gga-mir-144	0.888908	1.0123	B3GALTL	80	beta 1,3-galactosyltransferase-like	-	-	-
gga-mir-200b	0.518966	1.31586	B3GNT5	82	UDP-GlcNAc:betaGal beta-1,3-N-acetylglucosaminyltransferase 5	gi|166157484|ref|NP_001107233.1| UDP-GlcNAc:betaGal beta-1,3-N-acetylglucosaminyltransferase 5 [Gal	Not enough values	2.36
gga-mir-30e	0.377211	1.16561	B4GALT6	80	UDP-Gal:betaGlcNAc beta 1,4- galactosyltransferase, polypeptide 6	gi|71896161|ref|NP_001026187.1| UDP-Gal:betaGlcNAc beta 1,4- galactosyltransferase 6 [Gallus gallus	0.444	0.856107
gga-mir-148a	0.78115	1.07981	B4GALT6	98	UDP-Gal:betaGlcNAc beta 1,4- galactosyltransferase, polypeptide 6	gi|71896161|ref|NP_001026187.1| UDP-Gal:betaGlcNAc beta 1,4- galactosyltransferase 6 [Gallus gallus	0.444	0.856107
gga-mir-15b	0.25625	0.310008	BAALC	82	brain and acute leukemia, cytoplasmic	-	-	-
gga-mir-15a	0.448007	0.748468	BAALC	83	brain and acute leukemia, cytoplasmic	-	-	-
gga-mir-181b	0.0558459	0.772389	BAG5	82	BCL2-associated athanogene 5	gi|71894943|ref|NP_001026382.1| BCL2-associated athanogene 5 [Gallus gallus]	Not enough values	0.466853
gga-mir-200a	0.287097	1.08155	BAG5	81	BCL2-associated athanogene 5	gi|71894943|ref|NP_001026382.1| BCL2-associated athanogene 5 [Gallus gallus]	Not enough values	0.466853
gga-mir-23b	0.87665	0.956016	BAG5	83	BCL2-associated athanogene 5	gi|71894943|ref|NP_001026382.1| BCL2-associated athanogene 5 [Gallus gallus]	Not enough values	0.466853
gga-mir-181b	0.0558459	0.772389	BAI3	86	brain-specific angiogenesis inhibitor 3	gi|118088814|ref|XP_419892.2| PREDICTED: similar to KIAA0550 protein [Gallus gallus]	0.103	1.93531
gga-mir-181a	0.0704571	0.658895	BAI3	83	brain-specific angiogenesis inhibitor 3	gi|118088814|ref|XP_419892.2| PREDICTED: similar to KIAA0550 protein [Gallus gallus]	0.103	1.93531
gga-mir-218	0.370323	0.791344	BAI3	85	brain-specific angiogenesis inhibitor 3	gi|118088814|ref|XP_419892.2| PREDICTED: similar to KIAA0550 protein [Gallus gallus]	0.103	1.93531
gga-mir-466	0.778428	1.09483	BAI3	82	brain-specific angiogenesis inhibitor 3	gi|118088814|ref|XP_419892.2| PREDICTED: similar to KIAA0550 protein [Gallus gallus]	0.103	1.93531
gga-mir-451	0.34463	0.610394	BBS12	82	Bardet-Biedl syndrome 12	gi|118090314|ref|XP_420621.2| PREDICTED: hypothetical protein [Gallus gallus]	0.001	8.814
gga-mir-466	0.778428	1.09483	BC014685	86	cDNA sequence BC014685	-	-	-
gga-mir-219	0.252635	0.886475	BCAP29	80	B-cell receptor-associated protein 29	gi|148229985|ref|NP_001091114.1| B-cell receptor-associated protein 29 [Gallus gallus]	0.003	0.199575
gga-mir-181b	0.0558459	0.772389	BCL10	82	B-cell CLL/lymphoma 10	gi|50751370|ref|XP_422365.1| PREDICTED: similar to bcl-10 [Gallus gallus]	Not enough values	2.193
gga-mir-181a	0.0704571	0.658895	BCL10	84	B-cell CLL/lymphoma 10	gi|50751370|ref|XP_422365.1| PREDICTED: similar to bcl-10 [Gallus gallus]	Not enough values	2.193
gga-mir-20b	0.18476	1.53487	BCL11B	87	B-cell CLL/lymphoma 11B (zinc finger protein)	gi|118092156|ref|XP_421354.2| PREDICTED: similar to zinc finger protein hRit1 alpha [Gallus gallus]	0.015	1.75938
gga-mir-20a	0.576259	1.06119	BCL11B	90	B-cell CLL/lymphoma 11B (zinc finger protein)	gi|118092156|ref|XP_421354.2| PREDICTED: similar to zinc finger protein hRit1 alpha [Gallus gallus]	0.015	1.75938
gga-mir-106	0.909271	0.959562	BCL11B	90	B-cell CLL/lymphoma 11B (zinc finger protein)	gi|118092156|ref|XP_421354.2| PREDICTED: similar to zinc finger protein hRit1 alpha [Gallus gallus]	0.015	1.75938
gga-mir-218	0.370323	0.791344	BCL9	83	B-cell CLL/lymphoma 9	gi|118083722|ref|XP_416666.2| PREDICTED: similar to B-cell CLL/lymphoma 9 [Gallus gallus]	0.01	2.95128
gga-mir-30d	0.151159	0.674615	BECN1	90	beclin 1, autophagy related	gi|57530533|ref|NP_001006332.1| beclin 1 [Gallus gallus]	Not enough values	4.348
gga-mir-30e	0.377211	1.16561	BECN1	91	beclin 1, autophagy related	gi|57530533|ref|NP_001006332.1| beclin 1 [Gallus gallus]	Not enough values	4.348
gga-mir-30c	0.419081	0.93786	BECN1	89	beclin 1, autophagy related	gi|57530533|ref|NP_001006332.1| beclin 1 [Gallus gallus]	Not enough values	4.348
gga-mir-30b	0.833762	1.07024	BECN1	89	beclin 1, autophagy related	gi|57530533|ref|NP_001006332.1| beclin 1 [Gallus gallus]	Not enough values	4.348
gga-mir-101	0.491509	0.825953	BICD2	88	bicaudal D homolog 2 (Drosophila)	gi|118096856|ref|XP_414332.2| PREDICTED: similar to coiled-coil protein BICD2 [Gallus gallus]	0.045	0.417945
gga-mir-181b	0.0558459	0.772389	BIVM	87	basic, immunoglobulin-like variable motif containing	-	-	-
gga-mir-181a	0.0704571	0.658895	BIVM	87	basic, immunoglobulin-like variable motif containing	-	-	-
gga-mir-29c	0.335977	1.10354	BLMH	92	bleomycin hydrolase	-	-	-
gga-mir-29a	0.389661	1.23066	BLMH	92	bleomycin hydrolase	-	-	-
gga-mir-29b	0.474649	1.20317	BLMH	92	bleomycin hydrolase	-	-	-
gga-mir-9	0.412334	0.818836	BLZF1	90	basic leucine zipper nuclear factor 1 (JEM-1)	gi|50729628|ref|XP_416590.1| PREDICTED: similar to Basic leucine zipper nuclear factor 1 (JEM-1) [G	Not enough values	0.618429
gga-mir-27b	0.0747349	0.766437	BMP2K	80	BMP2 inducible kinase	-	-	-
gga-mir-301	0.0542589	0.581704	BMPR2	83	bone morphogenetic protein receptor, type II (serine/threonine kinase)	gi|47825379|ref|NP_001001465.1| bone morphogenetic protein receptor type II [Gallus gallus]	0.041	2.62538
gga-mir-130a	0.413952	1.28571	BMPR2	88	bone morphogenetic protein receptor, type II (serine/threonine kinase)	gi|47825379|ref|NP_001001465.1| bone morphogenetic protein receptor type II [Gallus gallus]	0.041	2.62538
gga-mir-19a	0.902569	0.980245	BMPR2	82	bone morphogenetic protein receptor, type II (serine/threonine kinase)	gi|47825379|ref|NP_001001465.1| bone morphogenetic protein receptor type II [Gallus gallus]	0.041	2.62538
gga-mir-19b	0.953889	0.985799	BMPR2	82	bone morphogenetic protein receptor, type II (serine/threonine kinase)	gi|47825379|ref|NP_001001465.1| bone morphogenetic protein receptor type II [Gallus gallus]	0.041	2.62538
gga-mir-30d	0.151159	0.674615	BNC1	96	basonuclin 1	gi|118095818|ref|XP_425076.2| PREDICTED: similar to zinc finger protein basonuclin [Gallus gallus]	Not enough values	2.021
gga-mir-30e	0.377211	1.16561	BNC1	94	basonuclin 1	gi|118095818|ref|XP_425076.2| PREDICTED: similar to zinc finger protein basonuclin [Gallus gallus]	Not enough values	2.021
gga-mir-30c	0.419081	0.93786	BNC1	93	basonuclin 1	gi|118095818|ref|XP_425076.2| PREDICTED: similar to zinc finger protein basonuclin [Gallus gallus]	Not enough values	2.021
gga-mir-200b	0.518966	1.31586	BNC1	93	basonuclin 1	gi|118095818|ref|XP_425076.2| PREDICTED: similar to zinc finger protein basonuclin [Gallus gallus]	Not enough values	2.021
gga-mir-429	0.614304	0.858028	BNC1	92	basonuclin 1	gi|118095818|ref|XP_425076.2| PREDICTED: similar to zinc finger protein basonuclin [Gallus gallus]	Not enough values	2.021
gga-mir-203	0.671805	1.27116	BNC1	91	basonuclin 1	gi|118095818|ref|XP_425076.2| PREDICTED: similar to zinc finger protein basonuclin [Gallus gallus]	Not enough values	2.021
gga-mir-30b	0.833762	1.07024	BNC1	93	basonuclin 1	gi|118095818|ref|XP_425076.2| PREDICTED: similar to zinc finger protein basonuclin [Gallus gallus]	Not enough values	2.021
gga-mir-211	0.280063	1.18377	BNIP1	84	BCL2/adenovirus E1B 19kDa interacting protein 1	gi|118097335|ref|XP_414533.2| PREDICTED: similar to BCL2/adenovirus E1B 19kDa interacting protein 1	Not enough values	1.527
gga-mir-200b	0.518966	1.31586	BNIP3L	88	BCL2/adenovirus E1B 19kDa interacting protein 3-like	-	-	-
gga-mir-138	0.53396	0.885544	BNIP3L	85	BCL2/adenovirus E1B 19kDa interacting protein 3-like	-	-	-
gga-mir-429	0.614304	0.858028	BNIP3L	85	BCL2/adenovirus E1B 19kDa interacting protein 3-like	-	-	-
gga-mir-23b	0.87665	0.956016	BNIP3L	86	BCL2/adenovirus E1B 19kDa interacting protein 3-like	-	-	-
gga-mir-200a	0.287097	1.08155	BRD3	85	bromodomain containing 3	gi|118099425|ref|XP_425330.2| PREDICTED: similar to bromodomain containing protein 3 [Gallus gallus	Not enough values	0.806481
gga-mir-20b	0.18476	1.53487	BRMS1L	98	breast cancer metastasis-suppressor 1-like	gi|56118992|ref|NP_001007936.1| breast cancer metastasis-suppressor 1-like [Gallus gallus]	0.123	2.58841
gga-mir-20a	0.576259	1.06119	BRMS1L	97	breast cancer metastasis-suppressor 1-like	gi|56118992|ref|NP_001007936.1| breast cancer metastasis-suppressor 1-like [Gallus gallus]	0.123	2.58841
gga-mir-466	0.778428	1.09483	BRMS1L	97	breast cancer metastasis-suppressor 1-like	gi|56118992|ref|NP_001007936.1| breast cancer metastasis-suppressor 1-like [Gallus gallus]	0.123	2.58841
gga-mir-106	0.909271	0.959562	BRMS1L	97	breast cancer metastasis-suppressor 1-like	gi|56118992|ref|NP_001007936.1| breast cancer metastasis-suppressor 1-like [Gallus gallus]	0.123	2.58841
gga-mir-466	0.778428	1.09483	BRSK2	90	BR serine/threonine kinase 2	gi|118091273|ref|XP_421031.2| PREDICTED: similar to putative serine/threonine kinase SADA gamma [Ga	0.057	2.44616
gga-mir-181b	0.0558459	0.772389	BRWD1	92	bromodomain and WD repeat domain containing 1	gi|118083900|ref|XP_416730.2| PREDICTED: similar to WDR9 protein, form A [Gallus gallus]	0.033	1.87788
gga-mir-181a	0.0704571	0.658895	BRWD1	93	bromodomain and WD repeat domain containing 1	gi|118083900|ref|XP_416730.2| PREDICTED: similar to WDR9 protein, form A [Gallus gallus]	0.033	1.87788
gga-mir-23b	0.87665	0.956016	BRWD1	86	bromodomain and WD repeat domain containing 1	gi|118083900|ref|XP_416730.2| PREDICTED: similar to WDR9 protein, form A [Gallus gallus]	0.033	1.87788
gga-mir-181b	0.0558459	0.772389	BRWD2	93	bromodomain and WD repeat domain containing 2	gi|118093113|ref|XP_421795.2| PREDICTED: similar to WD40 repeat domain 11 protein [Gallus gallus]	0.157	0.481645
gga-mir-181a	0.0704571	0.658895	BRWD2	92	bromodomain and WD repeat domain containing 2	gi|118093113|ref|XP_421795.2| PREDICTED: similar to WD40 repeat domain 11 protein [Gallus gallus]	0.157	0.481645
gga-mir-301	0.0542589	0.581704	BTAF1	91	BTAF1 RNA polymerase II, B-TFIID transcription factor-associated, 170kDa (Mot1 homolog, S. cerevisiae)	gi|118092869|ref|XP_421689.2| PREDICTED: similar to TBP-associated factor 172 [Gallus gallus]	0.412	1.14032
gga-mir-130a	0.413952	1.28571	BTAF1	91	BTAF1 RNA polymerase II, B-TFIID transcription factor-associated, 170kDa (Mot1 homolog, S. cerevisiae)	gi|118092869|ref|XP_421689.2| PREDICTED: similar to TBP-associated factor 172 [Gallus gallus]	0.412	1.14032
gga-mir-148a	0.78115	1.07981	BTAF1	91	BTAF1 RNA polymerase II, B-TFIID transcription factor-associated, 170kDa (Mot1 homolog, S. cerevisiae)	gi|118092869|ref|XP_421689.2| PREDICTED: similar to TBP-associated factor 172 [Gallus gallus]	0.412	1.14032
gga-mir-20b	0.18476	1.53487	BTBD10	91	BTB (POZ) domain containing 10	gi|118091177|ref|XP_001231621.1| PREDICTED: similar to BTB domain containing 10 isoform 1 [Gallus g	Not enough values	1.11665
gga-mir-20a	0.576259	1.06119	BTBD10	91	BTB (POZ) domain containing 10	gi|118091177|ref|XP_001231621.1| PREDICTED: similar to BTB domain containing 10 isoform 1 [Gallus g	Not enough values	1.11665
gga-mir-124a	0.883815	1.03189	BTBD10	85	BTB (POZ) domain containing 10	gi|118091177|ref|XP_001231621.1| PREDICTED: similar to BTB domain containing 10 isoform 1 [Gallus g	Not enough values	1.11665
gga-mir-106	0.909271	0.959562	BTBD10	91	BTB (POZ) domain containing 10	gi|118091177|ref|XP_001231621.1| PREDICTED: similar to BTB domain containing 10 isoform 1 [Gallus g	Not enough values	1.11665
gga-mir-181b	0.0558459	0.772389	BTBD3	87	BTB (POZ) domain containing 3	-	-	-
gga-mir-181a	0.0704571	0.658895	BTBD3	87	BTB (POZ) domain containing 3	-	-	-
gga-mir-101	0.491509	0.825953	BTBD3	81	BTB (POZ) domain containing 3	-	-	-
gga-mir-144	0.888908	1.0123	BTBD3	84	BTB (POZ) domain containing 3	-	-	-
gga-mir-203	0.671805	1.27116	BTD	82	biotinidase	gi|50732736|ref|XP_418738.1| PREDICTED: hypothetical protein [Gallus gallus]	0.001	5.34585
gga-mir-19a	0.902569	0.980245	BTF3L4	94	basic transcription factor 3-like 4	gi|71896799|ref|NP_001026456.1| transcription factor BTF3-like [Gallus gallus]	0.037	5.11373
gga-mir-19b	0.953889	0.985799	BTF3L4	95	basic transcription factor 3-like 4	gi|71896799|ref|NP_001026456.1| transcription factor BTF3-like [Gallus gallus]	0.037	5.11373
gga-mir-301	0.0542589	0.581704	BTG1	88	B-cell translocation gene 1, anti-proliferative	-	-	-
gga-mir-130a	0.413952	1.28571	BTG1	84	B-cell translocation gene 1, anti-proliferative	-	-	-
gga-mir-16	0.192245	1.54415	BTRC	81	beta-transducin repeat containing	gi|118092941|ref|XP_421723.2| BTRCP, PREDICTED: similar to b-TRCP variant E3RS-IkappaB, partial [Gallus ga	0.308	1.29894
gga-mir-15b	0.25625	0.310008	BTRC	85	beta-transducin repeat containing	gi|118092941|ref|XP_421723.2| BTRCP, PREDICTED: similar to b-TRCP variant E3RS-IkappaB, partial [Gallus ga	0.308	1.29894
gga-mir-15a	0.448007	0.748468	BTRC	81	beta-transducin repeat containing	gi|118092941|ref|XP_421723.2| BTRCP, PREDICTED: similar to b-TRCP variant E3RS-IkappaB, partial [Gallus ga	0.308	1.29894
gga-mir-466	0.778428	1.09483	C10orf112	81	chromosome 10 open reading frame 112	gi|118085720|ref|XP_418614.2| PREDICTED: hypothetical protein [Gallus gallus]	0.052	3.39585
gga-mir-190	0.292502	1.31033	C10orf118	87	chromosome 10 open reading frame 118	gi|118093024|ref|XP_421767.2| PREDICTED: similar to C10orf118 protein [Gallus gallus]	0.032	0.521741
gga-mir-20b	0.18476	1.53487	C10orf46	81	chromosome 10 open reading frame 46	-	-	-
gga-mir-106	0.909271	0.959562	C10orf46	83	chromosome 10 open reading frame 46	-	-	-
gga-mir-217	0.953605	1.02871	C12orf23	91	chromosome 12 open reading frame 23	gi|57525414|ref|NP_001006244.1| hypothetical protein LOC418068 [Gallus gallus]	Not enough values	0.367096
gga-mir-200a	0.287097	1.08155	C12orf49	94	chromosome 12 open reading frame 49	-	-	-
gga-mir-181b	0.0558459	0.772389	C14orf129	98	chromosome 14 open reading frame 129	-	-	-
gga-mir-181a	0.0704571	0.658895	C14orf129	98	chromosome 14 open reading frame 129	-	-	-
gga-mir-30d	0.151159	0.674615	C14orf129	81	chromosome 14 open reading frame 129	-	-	-
gga-mir-30e	0.377211	1.16561	C14orf129	81	chromosome 14 open reading frame 129	-	-	-
gga-mir-30c	0.419081	0.93786	C14orf129	82	chromosome 14 open reading frame 129	-	-	-
gga-mir-30b	0.833762	1.07024	C14orf129	80	chromosome 14 open reading frame 129	-	-	-
gga-mir-101	0.491509	0.825953	C14orf153	80	chromosome 14 open reading frame 153	-	-	-
gga-mir-144	0.888908	1.0123	C14orf153	84	chromosome 14 open reading frame 153	-	-	-
gga-mir-216	0.508268	0.843508	C14orf68	82	chromosome 14 open reading frame 68	gi|118092167|ref|XP_421367.2| PREDICTED: similar to AI132487 protein [Gallus gallus]	0.009	0.226083
gga-mir-146a	0.294097	0.806608	C16orf68	96	chromosome 16 open reading frame 68	gi|71897073|ref|NP_001026521.1| hypothetical protein LOC425865 [Gallus gallus]	Not enough values	1.93623
gga-mir-146b	0.588527	0.78723	C16orf68	96	chromosome 16 open reading frame 68	gi|71897073|ref|NP_001026521.1| hypothetical protein LOC425865 [Gallus gallus]	Not enough values	1.93623
gga-mir-23b	0.87665	0.956016	C16orf68	98	chromosome 16 open reading frame 68	gi|71897073|ref|NP_001026521.1| hypothetical protein LOC425865 [Gallus gallus]	Not enough values	1.93623
gga-mir-16	0.192245	1.54415	C1GALT1	81	core 1 synthase, glycoprotein-N-acetylgalactosamine 3-beta-galactosyltransferase, 1	gi|60302764|ref|NP_001012575.1| core 1 synthase, glycoprotein-N-acetylgalactosamine 3-beta-galactos	Not enough values	1.775
gga-mir-15b	0.25625	0.310008	C1GALT1	80	core 1 synthase, glycoprotein-N-acetylgalactosamine 3-beta-galactosyltransferase, 1	gi|60302764|ref|NP_001012575.1| core 1 synthase, glycoprotein-N-acetylgalactosamine 3-beta-galactos	Not enough values	1.775
gga-mir-200a	0.287097	1.08155	C1GALT1	88	core 1 synthase, glycoprotein-N-acetylgalactosamine 3-beta-galactosyltransferase, 1	gi|60302764|ref|NP_001012575.1| core 1 synthase, glycoprotein-N-acetylgalactosamine 3-beta-galactos	Not enough values	1.775
gga-mir-101	0.491509	0.825953	C1GALT1	88	core 1 synthase, glycoprotein-N-acetylgalactosamine 3-beta-galactosyltransferase, 1	gi|60302764|ref|NP_001012575.1| core 1 synthase, glycoprotein-N-acetylgalactosamine 3-beta-galactos	Not enough values	1.775
gga-mir-144	0.888908	1.0123	C1GALT1	89	core 1 synthase, glycoprotein-N-acetylgalactosamine 3-beta-galactosyltransferase, 1	gi|60302764|ref|NP_001012575.1| core 1 synthase, glycoprotein-N-acetylgalactosamine 3-beta-galactos	Not enough values	1.775
gga-mir-16	0.192245	1.54415	C1orf142	87	chromosome 1 open reading frame 142	-	-	-
gga-mir-15b	0.25625	0.310008	C1orf142	88	chromosome 1 open reading frame 142	-	-	-
gga-mir-15a	0.448007	0.748468	C1orf142	89	chromosome 1 open reading frame 142	-	-	-
gga-mir-205a	0.474724	1.16796	C1orf142	93	chromosome 1 open reading frame 142	-	-	-
gga-mir-205b	0.78605	0.945645	C1orf142	89	chromosome 1 open reading frame 142	-	-	-
gga-mir-19a	0.902569	0.980245	C1orf142	84	chromosome 1 open reading frame 142	-	-	-
gga-mir-19b	0.953889	0.985799	C1orf142	81	chromosome 1 open reading frame 142	-	-	-
gga-mir-27b	0.0747349	0.766437	C1orf144	82	chromosome 1 open reading frame 144	gi|71894853|ref|NP_001026051.1| putative MAPK activating protein PM20,PM21 [Gallus gallus]	Not enough values	3.089
gga-mir-128	0.628851	1.08056	C1orf144	100	chromosome 1 open reading frame 144	gi|71894853|ref|NP_001026051.1| putative MAPK activating protein PM20,PM21 [Gallus gallus]	Not enough values	3.089
gga-mir-16	0.192245	1.54415	C1orf21	84	chromosome 1 open reading frame 21	-	-	-
gga-mir-15b	0.25625	0.310008	C1orf21	86	chromosome 1 open reading frame 21	-	-	-
gga-mir-15a	0.448007	0.748468	C1orf21	86	chromosome 1 open reading frame 21	-	-	-
gga-mir-29c	0.335977	1.10354	C1orf83	82	chromosome 1 open reading frame 83	gi|50751640|ref|XP_422491.1| PREDICTED: hypothetical protein [Gallus gallus]	Not enough values	1.531
gga-mir-29a	0.389661	1.23066	C1orf83	82	chromosome 1 open reading frame 83	gi|50751640|ref|XP_422491.1| PREDICTED: hypothetical protein [Gallus gallus]	Not enough values	1.531
gga-mir-29b	0.474649	1.20317	C1orf83	83	chromosome 1 open reading frame 83	gi|50751640|ref|XP_422491.1| PREDICTED: hypothetical protein [Gallus gallus]	Not enough values	1.531
gga-mir-466	0.778428	1.09483	C20orf11	86	chromosome 20 open reading frame 11	gi|56119018|ref|NP_001007872.1| chromosome 20 open reading frame 11 [Gallus gallus]	Not enough values	0.22242
gga-mir-101	0.491509	0.825953	C20orf30	81	chromosome 20 open reading frame 30	-	-	-
gga-mir-144	0.888908	1.0123	C20orf30	84	chromosome 20 open reading frame 30	-	-	-
gga-mir-23b	0.87665	0.956016	C20orf72	80	chromosome 20 open reading frame 72	gi|50756101|ref|XP_415017.1| PREDICTED: hypothetical protein [Gallus gallus]	Not enough values	0.623441
gga-mir-137	0.348853	1.22134	C22orf25	84	chromosome 22 open reading frame 25	gi|56119064|ref|NP_001007837.1| hypothetical protein LOC416784 [Gallus gallus]	Not enough values	1.739
gga-mir-211	0.280063	1.18377	C2CD2	91	C2 calcium-dependent domain containing 2	-	-	-
gga-mir-144	0.888908	1.0123	C2CD2	96	C2 calcium-dependent domain containing 2	-	-	-
gga-mir-181b	0.0558459	0.772389	C2orf47	83	chromosome 2 open reading frame 47	gi|118093426|ref|XP_421922.2| PREDICTED: hypothetical protein [Gallus gallus]	0.088	1.6406
gga-mir-460	0.114626	1.41553	C3orf38	86	chromosome 3 open reading frame 38	-	-	-
gga-mir-181b	0.0558459	0.772389	C3orf59	83	chromosome 3 open reading frame 59	gi|50752275|ref|XP_422716.1| PREDICTED: similar to Chromosome 3 open reading frame 59 [Gallus gallu	0.319	0.73884
gga-mir-181a	0.0704571	0.658895	C3orf59	85	chromosome 3 open reading frame 59	gi|50752275|ref|XP_422716.1| PREDICTED: similar to Chromosome 3 open reading frame 59 [Gallus gallu	0.319	0.73884
gga-mir-216	0.508268	0.843508	C4orf15	84	chromosome 4 open reading frame 15	gi|118090789|ref|XP_001234789.1| PREDICTED: hypothetical protein [Gallus gallus]	0.396	0.872546
gga-mir-26a	0.125895	1.44393	C4orf16	86	chromosome 4 open reading frame 16	gi|118090343|ref|XP_420646.2| PREDICTED: hypothetical protein [Gallus gallus]	Not enough values	1.12
gga-mir-30d	0.151159	0.674615	C4orf34	87	chromosome 4 open reading frame 34	-	-	-
gga-mir-30e	0.377211	1.16561	C4orf34	87	chromosome 4 open reading frame 34	-	-	-
gga-mir-30c	0.419081	0.93786	C4orf34	85	chromosome 4 open reading frame 34	-	-	-
gga-mir-30b	0.833762	1.07024	C4orf34	86	chromosome 4 open reading frame 34	-	-	-
gga-mir-135a	0.408573	0.809744	C6orf120	92	chromosome 6 open reading frame 120	-	-	-
gga-mir-128	0.628851	1.08056	C6orf145	86	chromosome 6 open reading frame 145	gi|118086448|ref|XP_418967.2| PREDICTED: hypothetical protein [Gallus gallus]	Not enough values	2.97366
gga-mir-106	0.909271	0.959562	C6orf145	80	chromosome 6 open reading frame 145	gi|118086448|ref|XP_418967.2| PREDICTED: hypothetical protein [Gallus gallus]	Not enough values	2.97366
gga-mir-200a	0.287097	1.08155	C6orf211	81	chromosome 6 open reading frame 211	gi|118088388|ref|XP_419676.2| PREDICTED: similar to UPF0364 protein C6orf211 homolog [Gallus gallus	Not enough values	2.498
gga-mir-92	0.153542	1.52913	C6orf62	81	chromosome 6 open reading frame 62	gi|50736239|ref|XP_419091.1| PREDICTED: hypothetical protein [Gallus gallus]	Not enough values	0.967786
gga-mir-32	0.60573	0.917599	C6orf62	85	chromosome 6 open reading frame 62	gi|50736239|ref|XP_419091.1| PREDICTED: hypothetical protein [Gallus gallus]	Not enough values	0.967786
gga-mir-20b	0.18476	1.53487	C6orf72	80	chromosome 6 open reading frame 72	gi|50742526|ref|XP_419664.1| PREDICTED: similar to chromosome 6 open reading frame 72 [Gallus gallu	Not enough values	1.83816
gga-mir-302d	0.281345	1.3413	C6orf72	81	chromosome 6 open reading frame 72	gi|50742526|ref|XP_419664.1| PREDICTED: similar to chromosome 6 open reading frame 72 [Gallus gallu	Not enough values	1.83816
gga-mir-302b	0.73853	0.911114	C6orf72	81	chromosome 6 open reading frame 72	gi|50742526|ref|XP_419664.1| PREDICTED: similar to chromosome 6 open reading frame 72 [Gallus gallu	Not enough values	1.83816
gga-mir-302c	0.78441	0.984135	C6orf72	82	chromosome 6 open reading frame 72	gi|50742526|ref|XP_419664.1| PREDICTED: similar to chromosome 6 open reading frame 72 [Gallus gallu	Not enough values	1.83816
gga-mir-106	0.909271	0.959562	C6orf72	83	chromosome 6 open reading frame 72	gi|50742526|ref|XP_419664.1| PREDICTED: similar to chromosome 6 open reading frame 72 [Gallus gallu	Not enough values	1.83816
gga-mir-460	0.114626	1.41553	C6orf89	81	chromosome 6 open reading frame 89	-	-	-
gga-mir-203	0.671805	1.27116	C7orf42	85	chromosome 7 open reading frame 42	-	-	-
gga-mir-16	0.192245	1.54415	C9orf150	80	chromosome 9 open reading frame 150	-	-	-
gga-mir-15b	0.25625	0.310008	C9orf150	80	chromosome 9 open reading frame 150	-	-	-
gga-mir-128	0.628851	1.08056	C9orf19	81	chromosome 9 open reading frame 19	-	-	-
gga-mir-128	0.628851	1.08056	C9orf41	87	chromosome 9 open reading frame 41	gi|71894811|ref|NP_001026596.1| hypothetical protein LOC427256 [Gallus gallus]	Not enough values	1.01885
gga-mir-92	0.153542	1.52913	C9orf52	98	chromosome 9 open reading frame 52	-	-	-
gga-mir-367	0.587113	0.750524	C9orf52	90	chromosome 9 open reading frame 52	-	-	-
gga-mir-32	0.60573	0.917599	C9orf52	97	chromosome 9 open reading frame 52	-	-	-
gga-mir-15b	0.25625	0.310008	C9orf61	85	chromosome 9 open reading frame 61	gi|118104068|ref|XP_424828.2| PREDICTED: similar to Chromosome 9 open reading frame 61 [Gallus gall	Not enough values	0.274876
gga-mir-15a	0.448007	0.748468	C9orf61	84	chromosome 9 open reading frame 61	gi|118104068|ref|XP_424828.2| PREDICTED: similar to Chromosome 9 open reading frame 61 [Gallus gall	Not enough values	0.274876
gga-mir-181b	0.0558459	0.772389	C9orf95	80	chromosome 9 open reading frame 95	gi|118104090|ref|XP_424839.2| PREDICTED: hypothetical protein [Gallus gallus]	Not enough values	1.41139
gga-mir-181a	0.0704571	0.658895	C9orf95	83	chromosome 9 open reading frame 95	gi|118104090|ref|XP_424839.2| PREDICTED: hypothetical protein [Gallus gallus]	Not enough values	1.41139
gga-mir-218	0.370323	0.791344	CA2	92	carbonic anhydrase II	gi|46048696|ref|NP_990648.1| carbonic anhydrase II [Gallus gallus]	Not enough values	2.312
gga-mir-181b	0.0558459	0.772389	CA8	94	carbonic anhydrase VIII	gi|118087001|ref|XP_419221.2| PREDICTED: similar to Carbonic anhydrase-related protein (CARP) (CA-V	0.036	1.81882
gga-mir-181a	0.0704571	0.658895	CA8	95	carbonic anhydrase VIII	gi|118087001|ref|XP_419221.2| PREDICTED: similar to Carbonic anhydrase-related protein (CARP) (CA-V	0.036	1.81882
gga-mir-466	0.778428	1.09483	CADM2	84	cell adhesion molecule 2	gi|118083732|ref|XP_416672.2| PREDICTED: hypothetical protein [Gallus gallus]	Not enough values	2.053
gga-mir-124a	0.883815	1.03189	CADPS	92	Ca2+-dependent secretion activator	gi|118096986|ref|XP_001233908.1| PREDICTED: similar to mutant Ca2+-dependent secretion activator is	0.132	0.334968
gga-mir-23b	0.87665	0.956016	CALB1	87	calbindin 1, 28kDa	gi|45382893|ref|NP_990844.1| calbindin 1, 28kDa [Gallus gallus]	Not enough values	1.07178
gga-mir-181b	0.0558459	0.772389	CALM1	87	calmodulin 1 (phosphorylase kinase, delta)	-	-	-
gga-mir-181a	0.0704571	0.658895	CALM1	89	calmodulin 1 (phosphorylase kinase, delta)	-	-	-
gga-mir-26a	0.125895	1.44393	CAMSAP1	92	calmodulin regulated spectrin-associated protein 1	gi|118099427|ref|XP_415410.2| PREDICTED: similar to RP11-100C15.2 [Gallus gallus]	0.044	1.71742
gga-mir-200a	0.287097	1.08155	CAMSAP1L1	95	calmodulin regulated spectrin-associated protein 1-like 1	gi|118093992|ref|XP_422188.2| PREDICTED: similar to calmodulin regulated spectrin-associated protei	0.079	1.58037
gga-mir-101	0.491509	0.825953	CAMSAP1L1	82	calmodulin regulated spectrin-associated protein 1-like 1	gi|118093992|ref|XP_422188.2| PREDICTED: similar to calmodulin regulated spectrin-associated protei	0.079	1.58037
gga-mir-144	0.888908	1.0123	CAMSAP1L1	84	calmodulin regulated spectrin-associated protein 1-like 1	gi|118093992|ref|XP_422188.2| PREDICTED: similar to calmodulin regulated spectrin-associated protei	0.079	1.58037
gga-mir-23b	0.87665	0.956016	CAMTA1	81	calmodulin binding transcription activator 1	-	-	-
gga-mir-148a	0.78115	1.07981	CAND1	82	cullin-associated and neddylation-dissociated 1	gi|118082399|ref|XP_416078.2| PREDICTED: hypothetical protein [Gallus gallus]	0.095	1.78333
gga-mir-460	0.114626	1.41553	CANX	81	calnexin	gi|71895293|ref|NP_001025791.1| calnexin [Gallus gallus]	0.01	0.119904
gga-mir-30b	0.833762	1.07024	CARS	81	cysteinyl-tRNA synthetase	gi|60302812|ref|NP_001012601.1| cysteinyl-tRNA synthetase [Gallus gallus]	0.087	1.66471
gga-mir-103	0.177087	1.24308	CASK	80	calcium/calmodulin-dependent serine protein kinase (MAGUK family)	gi|118083992|ref|XP_416769.2| PREDICTED: similar to calcium/calmodulin-dependent serine protein kin	0.292	1.51729
gga-mir-16	0.192245	1.54415	CASK	87	calcium/calmodulin-dependent serine protein kinase (MAGUK family)	gi|118083992|ref|XP_416769.2| PREDICTED: similar to calcium/calmodulin-dependent serine protein kin	0.292	1.51729
gga-mir-15b	0.25625	0.310008	CASK	87	calcium/calmodulin-dependent serine protein kinase (MAGUK family)	gi|118083992|ref|XP_416769.2| PREDICTED: similar to calcium/calmodulin-dependent serine protein kin	0.292	1.51729
gga-mir-15a	0.448007	0.748468	CASK	84	calcium/calmodulin-dependent serine protein kinase (MAGUK family)	gi|118083992|ref|XP_416769.2| PREDICTED: similar to calcium/calmodulin-dependent serine protein kin	0.292	1.51729
gga-mir-1a	0.557475	1.26905	CASK	80	calcium/calmodulin-dependent serine protein kinase (MAGUK family)	gi|118083992|ref|XP_416769.2| PREDICTED: similar to calcium/calmodulin-dependent serine protein kin	0.292	1.51729
gga-mir-206	0.78695	1.03205	CASK	83	calcium/calmodulin-dependent serine protein kinase (MAGUK family)	gi|118083992|ref|XP_416769.2| PREDICTED: similar to calcium/calmodulin-dependent serine protein kin	0.292	1.51729
gga-mir-107	0.793376	0.928049	CASK	80	calcium/calmodulin-dependent serine protein kinase (MAGUK family)	gi|118083992|ref|XP_416769.2| PREDICTED: similar to calcium/calmodulin-dependent serine protein kin	0.292	1.51729
gga-mir-34c	0.370067	0.764776	CASP2	81	caspase 2, apoptosis-related cysteine peptidase (neural precursor cell expressed, developmentally down-regulated 2)	gi|118083361|ref|XP_416524.2| PREDICTED: similar to cysteine protease caspase-2 [Gallus gallus]	0.001	0.266763
gga-mir-34a	0.550808	1.13035	CASP2	84	caspase 2, apoptosis-related cysteine peptidase (neural precursor cell expressed, developmentally down-regulated 2)	gi|118083361|ref|XP_416524.2| PREDICTED: similar to cysteine protease caspase-2 [Gallus gallus]	0.001	0.266763
gga-mir-449	0.998516	1.00028	CASP2	82	caspase 2, apoptosis-related cysteine peptidase (neural precursor cell expressed, developmentally down-regulated 2)	gi|118083361|ref|XP_416524.2| PREDICTED: similar to cysteine protease caspase-2 [Gallus gallus]	0.001	0.266763
gga-mir-27b	0.0747349	0.766437	CBFB	96	core-binding factor, beta subunit	gi|70608116|ref|NP_989901.2| core-binding factor, beta subunit [Gallus gallus]	0.25	0.77276
gga-mir-153	0.35563	0.639682	CBFB	94	core-binding factor, beta subunit	gi|70608116|ref|NP_989901.2| core-binding factor, beta subunit [Gallus gallus]	0.25	0.77276
gga-mir-128	0.628851	1.08056	CBFB	82	core-binding factor, beta subunit	gi|70608116|ref|NP_989901.2| core-binding factor, beta subunit [Gallus gallus]	0.25	0.77276
gga-mir-181b	0.0558459	0.772389	CBLB	82	Cas-Br-M (murine) ecotropic retroviral transforming sequence b	gi|118083608|ref|XP_416621.2| PREDICTED: similar to Cas-Br-M (murine) ecotropic retroviral transfor	0.046	2.21394
gga-mir-181a	0.0704571	0.658895	CBLB	83	Cas-Br-M (murine) ecotropic retroviral transforming sequence b	gi|118083608|ref|XP_416621.2| PREDICTED: similar to Cas-Br-M (murine) ecotropic retroviral transfor	0.046	2.21394
gga-mir-30d	0.151159	0.674615	CBLB	89	Cas-Br-M (murine) ecotropic retroviral transforming sequence b	gi|118083608|ref|XP_416621.2| PREDICTED: similar to Cas-Br-M (murine) ecotropic retroviral transfor	0.046	2.21394
gga-mir-30e	0.377211	1.16561	CBLB	88	Cas-Br-M (murine) ecotropic retroviral transforming sequence b	gi|118083608|ref|XP_416621.2| PREDICTED: similar to Cas-Br-M (murine) ecotropic retroviral transfor	0.046	2.21394
gga-mir-30c	0.419081	0.93786	CBLB	89	Cas-Br-M (murine) ecotropic retroviral transforming sequence b	gi|118083608|ref|XP_416621.2| PREDICTED: similar to Cas-Br-M (murine) ecotropic retroviral transfor	0.046	2.21394
gga-mir-30b	0.833762	1.07024	CBLB	89	Cas-Br-M (murine) ecotropic retroviral transforming sequence b	gi|118083608|ref|XP_416621.2| PREDICTED: similar to Cas-Br-M (murine) ecotropic retroviral transfor	0.046	2.21394
gga-mir-181b	0.0558459	0.772389	CBX3	91	chromobox homolog 3 (HP1 gamma homolog, Drosophila)	gi|45382847|ref|NP_989974.1| chromobox homolog 3 [Gallus gallus]	Not enough values	0.612745
gga-mir-181a	0.0704571	0.658895	CBX3	92	chromobox homolog 3 (HP1 gamma homolog, Drosophila)	gi|45382847|ref|NP_989974.1| chromobox homolog 3 [Gallus gallus]	Not enough values	0.612745
gga-mir-103	0.177087	1.24308	CC2D1B	85	coiled-coil and C2 domain containing 1B	gi|118094658|ref|XP_001235393.1| PREDICTED: hypothetical protein [Gallus gallus]	0.021	2.73693
gga-mir-16	0.192245	1.54415	CC2D1B	99	coiled-coil and C2 domain containing 1B	gi|118094658|ref|XP_001235393.1| PREDICTED: hypothetical protein [Gallus gallus]	0.021	2.73693
gga-mir-15b	0.25625	0.310008	CC2D1B	99	coiled-coil and C2 domain containing 1B	gi|118094658|ref|XP_001235393.1| PREDICTED: hypothetical protein [Gallus gallus]	0.021	2.73693
gga-mir-15a	0.448007	0.748468	CC2D1B	99	coiled-coil and C2 domain containing 1B	gi|118094658|ref|XP_001235393.1| PREDICTED: hypothetical protein [Gallus gallus]	0.021	2.73693
gga-mir-107	0.793376	0.928049	CC2D1B	85	coiled-coil and C2 domain containing 1B	gi|118094658|ref|XP_001235393.1| PREDICTED: hypothetical protein [Gallus gallus]	0.021	2.73693
gga-mir-101	0.491509	0.825953	CCDC141	81	coiled-coil domain containing 141	gi|118093530|ref|XP_001234093.1| PREDICTED: hypothetical protein [Gallus gallus]	0.18	1.78997
gga-mir-27b	0.0747349	0.766437	CCDC28A	89	coiled-coil domain containing 28A	-	-	-
gga-mir-216	0.508268	0.843508	CCDC28A	87	coiled-coil domain containing 28A	-	-	-
gga-mir-124a	0.883815	1.03189	CCDC28A	88	coiled-coil domain containing 28A	-	-	-
gga-mir-196	0.119682	1.23668	CCDC47	83	coiled-coil domain containing 47	gi|50760606|ref|XP_418080.1| PREDICTED: hypothetical protein [Gallus gallus]	0.264	0.670133
gga-mir-30d	0.151159	0.674615	CCDC6	94	coiled-coil domain containing 6	gi|71894999|ref|NP_001026392.1| coiled-coil domain containing 6 [Gallus gallus]	0.418	1.08425
gga-mir-200a	0.287097	1.08155	CCDC6	85	coiled-coil domain containing 6	gi|71894999|ref|NP_001026392.1| coiled-coil domain containing 6 [Gallus gallus]	0.418	1.08425
gga-mir-30e	0.377211	1.16561	CCDC6	94	coiled-coil domain containing 6	gi|71894999|ref|NP_001026392.1| coiled-coil domain containing 6 [Gallus gallus]	0.418	1.08425
gga-mir-30c	0.419081	0.93786	CCDC6	92	coiled-coil domain containing 6	gi|71894999|ref|NP_001026392.1| coiled-coil domain containing 6 [Gallus gallus]	0.418	1.08425
gga-mir-30b	0.833762	1.07024	CCDC6	94	coiled-coil domain containing 6	gi|71894999|ref|NP_001026392.1| coiled-coil domain containing 6 [Gallus gallus]	0.418	1.08425
gga-mir-103	0.177087	1.24308	CCNE1	95	cyclin E1	gi|71897105|ref|NP_001026529.1| cyclin E1 [Gallus gallus]	Not enough values	2.20751
gga-mir-16	0.192245	1.54415	CCNE1	98	cyclin E1	gi|71897105|ref|NP_001026529.1| cyclin E1 [Gallus gallus]	Not enough values	2.20751
gga-mir-15b	0.25625	0.310008	CCNE1	98	cyclin E1	gi|71897105|ref|NP_001026529.1| cyclin E1 [Gallus gallus]	Not enough values	2.20751
gga-mir-15a	0.448007	0.748468	CCNE1	98	cyclin E1	gi|71897105|ref|NP_001026529.1| cyclin E1 [Gallus gallus]	Not enough values	2.20751
gga-mir-107	0.793376	0.928049	CCNE1	95	cyclin E1	gi|71897105|ref|NP_001026529.1| cyclin E1 [Gallus gallus]	Not enough values	2.20751
gga-mir-101	0.491509	0.825953	CCNG2	92	cyclin G2	gi|50746393|ref|XP_420475.1| PREDICTED: similar to MGC83944 protein [Gallus gallus]	0.003	8.984
gga-mir-144	0.888908	1.0123	CCNG2	90	cyclin G2	gi|50746393|ref|XP_420475.1| PREDICTED: similar to MGC83944 protein [Gallus gallus]	0.003	8.984
gga-mir-199	0.209447	1.36434	CCNJ	80	cyclin J	gi|118092858|ref|XP_421691.2| PREDICTED: similar to Cyclin J [Gallus gallus]	Not enough values	0.236742
gga-mir-200b	0.518966	1.31586	CCNJ	98	cyclin J	gi|118092858|ref|XP_421691.2| PREDICTED: similar to Cyclin J [Gallus gallus]	Not enough values	0.236742
gga-mir-429	0.614304	0.858028	CCNJ	99	cyclin J	gi|118092858|ref|XP_421691.2| PREDICTED: similar to Cyclin J [Gallus gallus]	Not enough values	0.236742
gga-mir-217	0.953605	1.02871	CCNJL	91	cyclin J-like	-	-	-
gga-mir-23b	0.87665	0.956016	CCNL2	82	cyclin L2	gi|167860122|ref|NP_989801.2| cyclin L2 [Gallus gallus]	0.004	7.138
gga-mir-211	0.280063	1.18377	CCNT2	80	cyclin T2	gi|118093894|ref|XP_422134.2| PREDICTED: similar to cyclin T2 [Gallus gallus]	0.015	2.19822
gga-mir-101	0.491509	0.825953	CCNT2	91	cyclin T2	gi|118093894|ref|XP_422134.2| PREDICTED: similar to cyclin T2 [Gallus gallus]	0.015	2.19822
gga-mir-144	0.888908	1.0123	CCNT2	91	cyclin T2	gi|118093894|ref|XP_422134.2| PREDICTED: similar to cyclin T2 [Gallus gallus]	0.015	2.19822
gga-mir-15b	0.25625	0.310008	CD164	81	CD164 molecule, sialomucin	-	-	-
gga-mir-124a	0.883815	1.03189	CD164	100	CD164 molecule, sialomucin	-	-	-
gga-mir-101	0.491509	0.825953	CD274	82	CD274 molecule	gi|118103980|ref|XP_424811.2| PREDICTED: similar to B7-H1 [Gallus gallus]	Not enough values	0.621118
gga-mir-144	0.888908	1.0123	CD274	84	CD274 molecule	gi|118103980|ref|XP_424811.2| PREDICTED: similar to B7-H1 [Gallus gallus]	Not enough values	0.621118
gga-mir-124a	0.883815	1.03189	CD276	95	CD276 molecule	-	-	-
gga-mir-203	0.671805	1.27116	CD3E	92	CD3e molecule, epsilon (CD3-TCR complex)	gi|46047369|ref|NP_996787.1| CD3E antigen, epsilon polypeptide [Gallus gallus]	Not enough values	0.351124
gga-mir-138	0.53396	0.885544	CD44	91	CD44 molecule (Indian blood group)	gi|118091488|ref|XP_001232451.1| PREDICTED: CD44 antigen isoform 2 [Gallus gallus]	0.063	1.69032
gga-mir-203	0.671805	1.27116	CD81	82	CD81 molecule	gi|71896461|ref|NP_001025510.1| CD81 antigen [Gallus gallus]	Not enough values	1.0581
gga-mir-466	0.778428	1.09483	CD81	99	CD81 molecule	gi|71896461|ref|NP_001025510.1| CD81 antigen [Gallus gallus]	Not enough values	1.0581
gga-mir-23b	0.87665	0.956016	CDC123	82	cell division cycle 123 homolog (S. cerevisiae)	gi|118081986|ref|XP_424021.2| PREDICTED: hypothetical protein [Gallus gallus]	Not enough values	0.771047
gga-mir-18a	0.434682	0.867293	CDC2L6	81	cell division cycle 2-like 6 (CDK8-like)	gi|118088685|ref|XP_419786.2| PREDICTED: similar to death-preventing kinase [Gallus gallus]	0.097	2.02356
gga-mir-18b	0.731481	1.06523	CDC2L6	80	cell division cycle 2-like 6 (CDK8-like)	gi|118088685|ref|XP_419786.2| PREDICTED: similar to death-preventing kinase [Gallus gallus]	0.097	2.02356
gga-mir-466	0.778428	1.09483	CDC2L6	82	cell division cycle 2-like 6 (CDK8-like)	gi|118088685|ref|XP_419786.2| PREDICTED: similar to death-preventing kinase [Gallus gallus]	0.097	2.02356
gga-mir-20b	0.18476	1.53487	CDC37L1	82	cell division cycle 37 homolog (S. cerevisiae)-like 1	gi|118103988|ref|XP_424174.2| PREDICTED: similar to RP11-6J24.5 [Gallus gallus]	Not enough values	2.042
gga-mir-15a	0.448007	0.748468	CDC37L1	80	cell division cycle 37 homolog (S. cerevisiae)-like 1	gi|118103988|ref|XP_424174.2| PREDICTED: similar to RP11-6J24.5 [Gallus gallus]	Not enough values	2.042
gga-mir-20a	0.576259	1.06119	CDC37L1	83	cell division cycle 37 homolog (S. cerevisiae)-like 1	gi|118103988|ref|XP_424174.2| PREDICTED: similar to RP11-6J24.5 [Gallus gallus]	Not enough values	2.042
gga-mir-106	0.909271	0.959562	CDC37L1	82	cell division cycle 37 homolog (S. cerevisiae)-like 1	gi|118103988|ref|XP_424174.2| PREDICTED: similar to RP11-6J24.5 [Gallus gallus]	Not enough values	2.042
gga-mir-218	0.370323	0.791344	CDC42SE2	89	CDC42 small effector 2	-	-	-
gga-mir-30d	0.151159	0.674615	CDCP1	83	CUB domain containing protein 1	gi|118086139|ref|XP_418802.2| PREDICTED: hypothetical protein [Gallus gallus]	0.423	1.09644
gga-mir-30e	0.377211	1.16561	CDCP1	82	CUB domain containing protein 1	gi|118086139|ref|XP_418802.2| PREDICTED: hypothetical protein [Gallus gallus]	0.423	1.09644
gga-mir-30c	0.419081	0.93786	CDCP1	80	CUB domain containing protein 1	gi|118086139|ref|XP_418802.2| PREDICTED: hypothetical protein [Gallus gallus]	0.423	1.09644
gga-mir-30b	0.833762	1.07024	CDCP1	80	CUB domain containing protein 1	gi|118086139|ref|XP_418802.2| PREDICTED: hypothetical protein [Gallus gallus]	0.423	1.09644
gga-mir-27b	0.0747349	0.766437	CDH11	83	cadherin 11, type 2, OB-cadherin (osteoblast)	gi|52138637|ref|NP_001004371.1| cadherin 11, type 2, OB-cadherin (osteoblast) [Gallus gallus]	Not enough values	2.33
gga-mir-205a	0.474724	1.16796	CDH11	91	cadherin 11, type 2, OB-cadherin (osteoblast)	gi|52138637|ref|NP_001004371.1| cadherin 11, type 2, OB-cadherin (osteoblast) [Gallus gallus]	Not enough values	2.33
gga-mir-205b	0.78605	0.945645	CDH11	92	cadherin 11, type 2, OB-cadherin (osteoblast)	gi|52138637|ref|NP_001004371.1| cadherin 11, type 2, OB-cadherin (osteoblast) [Gallus gallus]	Not enough values	2.33
gga-mir-460	0.114626	1.41553	CDK2AP1	84	CDK2-associated protein 1	-	-	-
gga-mir-26a	0.125895	1.44393	CDK8	91	cyclin-dependent kinase 8	gi|118085024|ref|XP_425638.2| PREDICTED: similar to CDK8 protein kinase [Gallus gallus]	Not enough values	4.68
gga-mir-33	0.11319	1.55119	CERK	84	ceramide kinase	gi|71897033|ref|NP_001026511.1| ceramide kinase [Gallus gallus]	0.227	0.655994
gga-mir-26a	0.125895	1.44393	CERK	81	ceramide kinase	gi|71897033|ref|NP_001026511.1| ceramide kinase [Gallus gallus]	0.227	0.655994
gga-mir-203	0.671805	1.27116	CETN1	93	centrin, EF-hand protein, 1	-	-	-
gga-mir-194	0.486126	0.92733	CFL2	84	cofilin 2 (muscle)	gi|52138701|ref|NP_001004406.1| cofilin 2 (muscle) [Gallus gallus]	0.051	2.62396
gga-mir-429	0.614304	0.858028	CFL2	80	cofilin 2 (muscle)	gi|52138701|ref|NP_001004406.1| cofilin 2 (muscle) [Gallus gallus]	0.051	2.62396
gga-mir-23b	0.87665	0.956016	CFL2	87	cofilin 2 (muscle)	gi|52138701|ref|NP_001004406.1| cofilin 2 (muscle) [Gallus gallus]	0.051	2.62396
gga-mir-181b	0.0558459	0.772389	CHCHD1	81	coiled-coil-helix-coiled-coil-helix domain containing 1	gi|118092712|ref|XP_421616.2| PREDICTED: hypothetical protein [Gallus gallus]	Not enough values	0.269978
gga-mir-202	0.587637	0.868803	CHCHD3	88	coiled-coil-helix-coiled-coil-helix domain containing 3	gi|118081918|ref|XP_001231824.1| PREDICTED: similar to MGC80265 protein isoform 1 [Gallus gallus]	0.001	0.0471387
gga-mir-30d	0.151159	0.674615	CHD1	84	chromodomain helicase DNA binding protein 1	-	-	-
gga-mir-30e	0.377211	1.16561	CHD1	82	chromodomain helicase DNA binding protein 1	-	-	-
gga-mir-30c	0.419081	0.93786	CHD1	83	chromodomain helicase DNA binding protein 1	-	-	-
gga-mir-30b	0.833762	1.07024	CHD1	83	chromodomain helicase DNA binding protein 1	-	-	-
gga-mir-20b	0.18476	1.53487	CHD9	89	chromodomain helicase DNA binding protein 9	-	-	-
gga-mir-20a	0.576259	1.06119	CHD9	87	chromodomain helicase DNA binding protein 9	-	-	-
gga-mir-203	0.671805	1.27116	CHD9	80	chromodomain helicase DNA binding protein 9	-	-	-
gga-mir-106	0.909271	0.959562	CHD9	82	chromodomain helicase DNA binding protein 9	-	-	-
gga-mir-27b	0.0747349	0.766437	CHKA	94	choline kinase alpha	-	-	-
gga-mir-466	0.778428	1.09483	CHMP2B	89	chromatin modifying protein 2B	gi|71896763|ref|NP_001025963.1| chromatin modifying protein 2B [Gallus gallus]	0.001	0.0810833
gga-mir-205a	0.474724	1.16796	CHN2	98	chimerin (chimaerin) 2	gi|118085903|ref|XP_425997.2| PREDICTED: similar to MGC137510 protein [Gallus gallus]	Not enough values	0.422297
gga-mir-205b	0.78605	0.945645	CHN2	99	chimerin (chimaerin) 2	gi|118085903|ref|XP_425997.2| PREDICTED: similar to MGC137510 protein [Gallus gallus]	Not enough values	0.422297
gga-mir-200a	0.287097	1.08155	CHP	91	calcium binding protein P22	-	-	-
gga-mir-27b	0.0747349	0.766437	CHPT1	90	choline phosphotransferase 1	-	-	-
gga-mir-460	0.114626	1.41553	CHRDL1	88	chordin-like 1	gi|45383778|ref|NP_989502.1| chordin-like 1 [Gallus gallus]	Not enough values	4.175
gga-mir-217	0.953605	1.02871	CHRDL1	96	chordin-like 1	gi|45383778|ref|NP_989502.1| chordin-like 1 [Gallus gallus]	Not enough values	4.175
gga-mir-301	0.0542589	0.581704	CHST1	93	carbohydrate (keratan sulfate Gal-6) sulfotransferase 1	gi|118091568|ref|XP_426423.2| PREDICTED: similar to chondroitin-6-sulfotransferase [Gallus gallus]	0.046	0.234207
gga-mir-30d	0.151159	0.674615	CHST1	88	carbohydrate (keratan sulfate Gal-6) sulfotransferase 1	gi|118091568|ref|XP_426423.2| PREDICTED: similar to chondroitin-6-sulfotransferase [Gallus gallus]	0.046	0.234207
gga-mir-30e	0.377211	1.16561	CHST1	87	carbohydrate (keratan sulfate Gal-6) sulfotransferase 1	gi|118091568|ref|XP_426423.2| PREDICTED: similar to chondroitin-6-sulfotransferase [Gallus gallus]	0.046	0.234207
gga-mir-130a	0.413952	1.28571	CHST1	94	carbohydrate (keratan sulfate Gal-6) sulfotransferase 1	gi|118091568|ref|XP_426423.2| PREDICTED: similar to chondroitin-6-sulfotransferase [Gallus gallus]	0.046	0.234207
gga-mir-30c	0.419081	0.93786	CHST1	86	carbohydrate (keratan sulfate Gal-6) sulfotransferase 1	gi|118091568|ref|XP_426423.2| PREDICTED: similar to chondroitin-6-sulfotransferase [Gallus gallus]	0.046	0.234207
gga-mir-30b	0.833762	1.07024	CHST1	87	carbohydrate (keratan sulfate Gal-6) sulfotransferase 1	gi|118091568|ref|XP_426423.2| PREDICTED: similar to chondroitin-6-sulfotransferase [Gallus gallus]	0.046	0.234207
gga-mir-124a	0.883815	1.03189	CHST1	82	carbohydrate (keratan sulfate Gal-6) sulfotransferase 1	gi|118091568|ref|XP_426423.2| PREDICTED: similar to chondroitin-6-sulfotransferase [Gallus gallus]	0.046	0.234207
gga-mir-19a	0.902569	0.980245	CHST1	83	carbohydrate (keratan sulfate Gal-6) sulfotransferase 1	gi|118091568|ref|XP_426423.2| PREDICTED: similar to chondroitin-6-sulfotransferase [Gallus gallus]	0.046	0.234207
gga-mir-19b	0.953889	0.985799	CHST1	83	carbohydrate (keratan sulfate Gal-6) sulfotransferase 1	gi|118091568|ref|XP_426423.2| PREDICTED: similar to chondroitin-6-sulfotransferase [Gallus gallus]	0.046	0.234207
gga-mir-103	0.177087	1.24308	CHST11	80	carbohydrate (chondroitin 4) sulfotransferase 11	gi|118082836|ref|XP_416316.2| PREDICTED: similar to chondroitin 4-O-sulfotransferase [Gallus gallus	0.23	0.525195
gga-mir-107	0.793376	0.928049	CHST11	80	carbohydrate (chondroitin 4) sulfotransferase 11	gi|118082836|ref|XP_416316.2| PREDICTED: similar to chondroitin 4-O-sulfotransferase [Gallus gallus	0.23	0.525195
gga-mir-200a	0.287097	1.08155	CLASP2	80	cytoplasmic linker associated protein 2	gi|118086036|ref|XP_418824.2| PREDICTED: similar to CLIP-associating protein 2 [Gallus gallus]	0.243	1.36972
gga-mir-200b	0.518966	1.31586	CLASP2	85	cytoplasmic linker associated protein 2	gi|118086036|ref|XP_418824.2| PREDICTED: similar to CLIP-associating protein 2 [Gallus gallus]	0.243	1.36972
gga-mir-429	0.614304	0.858028	CLASP2	85	cytoplasmic linker associated protein 2	gi|118086036|ref|XP_418824.2| PREDICTED: similar to CLIP-associating protein 2 [Gallus gallus]	0.243	1.36972
gga-mir-27b	0.0747349	0.766437	CLCN3	96	chloride channel 3	gi|118089807|ref|XP_420400.2| PREDICTED: hypothetical protein [Gallus gallus]	0.258	1.76995
gga-mir-1a	0.557475	1.26905	CLCN3	80	chloride channel 3	gi|118089807|ref|XP_420400.2| PREDICTED: hypothetical protein [Gallus gallus]	0.258	1.76995
gga-mir-23b	0.87665	0.956016	CLCN3	92	chloride channel 3	gi|118089807|ref|XP_420400.2| PREDICTED: hypothetical protein [Gallus gallus]	0.258	1.76995
gga-mir-205a	0.474724	1.16796	CLDN11	83	claudin 11 (oligodendrocyte transmembrane protein)	-	-	-
gga-mir-205b	0.78605	0.945645	CLDN11	83	claudin 11 (oligodendrocyte transmembrane protein)	-	-	-
gga-mir-15b	0.25625	0.310008	CLDN12	81	claudin 12	-	-	-
gga-mir-15a	0.448007	0.748468	CLDN12	80	claudin 12	-	-	-
gga-mir-15b	0.25625	0.310008	CLDND1	81	claudin domain containing 1	-	-	-
gga-mir-15a	0.448007	0.748468	CLDND1	81	claudin domain containing 1	-	-	-
gga-mir-30d	0.151159	0.674615	CLN8	82	ceroid-lipofuscinosis, neuronal 8 (epilepsy, progressive with mental retardation)	-	-	-
gga-mir-30e	0.377211	1.16561	CLN8	82	ceroid-lipofuscinosis, neuronal 8 (epilepsy, progressive with mental retardation)	-	-	-
gga-mir-1a	0.557475	1.26905	CLTC	97	clathrin, heavy chain (Hc)	gi|124339781|ref|NP_001073586.1| clathrin heavy chain 1 [Gallus gallus]	0.345	0.728498
gga-mir-206	0.78695	1.03205	CLTC	96	clathrin, heavy chain (Hc)	gi|124339781|ref|NP_001073586.1| clathrin heavy chain 1 [Gallus gallus]	0.345	0.728498
gga-mir-27b	0.0747349	0.766437	CLUL1	80	clusterin-like 1 (retinal)	gi|118086853|ref|XP_001231315.1| PREDICTED: hypothetical protein [Gallus gallus]	0.283	1.06491
gga-mir-20b	0.18476	1.53487	CMPK	82	cytidylate kinase	-	-	-
gga-mir-181b	0.0558459	0.772389	CMTM6	89	CKLF-like MARVEL transmembrane domain containing 6	gi|118086087|ref|XP_418766.2| PREDICTED: hypothetical protein [Gallus gallus]	Not enough values	0.431779
gga-mir-181a	0.0704571	0.658895	CMTM6	89	CKLF-like MARVEL transmembrane domain containing 6	gi|118086087|ref|XP_418766.2| PREDICTED: hypothetical protein [Gallus gallus]	Not enough values	0.431779
gga-mir-9	0.412334	0.818836	CMTM7	95	CKLF-like MARVEL transmembrane domain containing 7	-	-	-
gga-mir-1a	0.557475	1.26905	CNN3	81	calponin 3, acidic	gi|50751284|ref|XP_422326.1| PREDICTED: similar to Calponin 3, acidic [Gallus gallus]	Not enough values	5.056
gga-mir-206	0.78695	1.03205	CNN3	81	calponin 3, acidic	gi|50751284|ref|XP_422326.1| PREDICTED: similar to Calponin 3, acidic [Gallus gallus]	Not enough values	5.056
gga-mir-19a	0.902569	0.980245	CNOT6	85	CCR4-NOT transcription complex, subunit 6	gi|118097495|ref|XP_414612.2| PREDICTED: similar to CCR4-NOT transcription complex, subunit 6 [Gall	0.008	3.6019
gga-mir-19b	0.953889	0.985799	CNOT6	82	CCR4-NOT transcription complex, subunit 6	gi|118097495|ref|XP_414612.2| PREDICTED: similar to CCR4-NOT transcription complex, subunit 6 [Gall	0.008	3.6019
gga-mir-23b	0.87665	0.956016	CNR1	94	cannabinoid receptor 1 (brain)	-	-	-
gga-mir-200a	0.287097	1.08155	CNTN1	85	contactin 1	gi|52345399|ref|NP_001004381.2| contactin 1 [Gallus gallus]	Not enough values	1.69575
gga-mir-101	0.491509	0.825953	CNTN1	82	contactin 1	gi|52345399|ref|NP_001004381.2| contactin 1 [Gallus gallus]	Not enough values	1.69575
gga-mir-144	0.888908	1.0123	CNTN1	86	contactin 1	gi|52345399|ref|NP_001004381.2| contactin 1 [Gallus gallus]	Not enough values	1.69575
gga-mir-27b	0.0747349	0.766437	COG7	82	component of oligomeric golgi complex 7	gi|118098018|ref|XP_001234080.1| PREDICTED: component of oligomeric golgi complex 7 [Gallus gallus]	0.025	0.336057
gga-mir-29c	0.335977	1.10354	COL11A1	98	collagen, type XI, alpha 1	gi|118094262|ref|XP_001231651.1| PREDICTED: similar to alpha-1 (type XI) collagen isoform 2 [Gallus	0.001	4.06808
gga-mir-29a	0.389661	1.23066	COL11A1	98	collagen, type XI, alpha 1	gi|118094262|ref|XP_001231651.1| PREDICTED: similar to alpha-1 (type XI) collagen isoform 2 [Gallus	0.001	4.06808
gga-mir-29b	0.474649	1.20317	COL11A1	98	collagen, type XI, alpha 1	gi|118094262|ref|XP_001231651.1| PREDICTED: similar to alpha-1 (type XI) collagen isoform 2 [Gallus	0.001	4.06808
gga-mir-466	0.778428	1.09483	COL11A1	86	collagen, type XI, alpha 1	gi|118094262|ref|XP_001231651.1| PREDICTED: similar to alpha-1 (type XI) collagen isoform 2 [Gallus	0.001	4.06808
gga-mir-466	0.778428	1.09483	COL24A1	84	collagen, type XXIV, alpha 1	gi|118094434|ref|XP_422363.2| PREDICTED: similar to collagen, type XXIV, alpha 1 [Gallus gallus]	Not enough values	1.895
gga-mir-29c	0.335977	1.10354	COL2A1	85	collagen, type II, alpha 1	gi|45383309|ref|NP_989757.1| collagen, type II, alpha 1 [Gallus gallus]	0.488	0.997616
gga-mir-29a	0.389661	1.23066	COL2A1	85	collagen, type II, alpha 1	gi|45383309|ref|NP_989757.1| collagen, type II, alpha 1 [Gallus gallus]	0.488	0.997616
gga-mir-29b	0.474649	1.20317	COL2A1	85	collagen, type II, alpha 1	gi|45383309|ref|NP_989757.1| collagen, type II, alpha 1 [Gallus gallus]	0.488	0.997616
gga-mir-29c	0.335977	1.10354	COL4A1	95	collagen, type IV, alpha 1	gi|118084340|ref|XP_416951.2| PREDICTED: similar to collagen IV a1 chain [Gallus gallus]	0.241	1.79736
gga-mir-29a	0.389661	1.23066	COL4A1	95	collagen, type IV, alpha 1	gi|118084340|ref|XP_416951.2| PREDICTED: similar to collagen IV a1 chain [Gallus gallus]	0.241	1.79736
gga-mir-29b	0.474649	1.20317	COL4A1	95	collagen, type IV, alpha 1	gi|118084340|ref|XP_416951.2| PREDICTED: similar to collagen IV a1 chain [Gallus gallus]	0.241	1.79736
gga-mir-203	0.671805	1.27116	COL4A1	96	collagen, type IV, alpha 1	gi|118084340|ref|XP_416951.2| PREDICTED: similar to collagen IV a1 chain [Gallus gallus]	0.241	1.79736
gga-mir-29c	0.335977	1.10354	COL4A2	90	collagen, type IV, alpha 2	gi|118084389|ref|XP_416952.2| PREDICTED: similar to Collagen alpha-2(IV) chain [Gallus gallus]	0.276	1.26584
gga-mir-29a	0.389661	1.23066	COL4A2	90	collagen, type IV, alpha 2	gi|118084389|ref|XP_416952.2| PREDICTED: similar to Collagen alpha-2(IV) chain [Gallus gallus]	0.276	1.26584
gga-mir-29b	0.474649	1.20317	COL4A2	90	collagen, type IV, alpha 2	gi|118084389|ref|XP_416952.2| PREDICTED: similar to Collagen alpha-2(IV) chain [Gallus gallus]	0.276	1.26584
gga-mir-29c	0.335977	1.10354	COL4A5	99	collagen, type IV, alpha 5 (Alport syndrome)	gi|118089646|ref|XP_420320.2| PREDICTED: similar to alpha-5 type IV collagen [Gallus gallus]	0.099	0.582705
gga-mir-29a	0.389661	1.23066	COL4A5	99	collagen, type IV, alpha 5 (Alport syndrome)	gi|118089646|ref|XP_420320.2| PREDICTED: similar to alpha-5 type IV collagen [Gallus gallus]	0.099	0.582705
gga-mir-29b	0.474649	1.20317	COL4A5	99	collagen, type IV, alpha 5 (Alport syndrome)	gi|118089646|ref|XP_420320.2| PREDICTED: similar to alpha-5 type IV collagen [Gallus gallus]	0.099	0.582705
gga-mir-29c	0.335977	1.10354	COL5A2	82	collagen, type V, alpha 2	gi|118093225|ref|XP_421846.2| PREDICTED: similar to type V preprocollagen alpha 2 chain [Gallus gal	0.139	1.40257
gga-mir-29a	0.389661	1.23066	COL5A2	82	collagen, type V, alpha 2	gi|118093225|ref|XP_421846.2| PREDICTED: similar to type V preprocollagen alpha 2 chain [Gallus gal	0.139	1.40257
gga-mir-29b	0.474649	1.20317	COL5A2	82	collagen, type V, alpha 2	gi|118093225|ref|XP_421846.2| PREDICTED: similar to type V preprocollagen alpha 2 chain [Gallus gal	0.139	1.40257
gga-mir-29c	0.335977	1.10354	COL6A2	89	collagen, type VI, alpha 2	gi|45384382|ref|NP_990679.1| collagen, type VI, alpha 2 [Gallus gallus]	0.364	0.856922
gga-mir-29a	0.389661	1.23066	COL6A2	89	collagen, type VI, alpha 2	gi|45384382|ref|NP_990679.1| collagen, type VI, alpha 2 [Gallus gallus]	0.364	0.856922
gga-mir-29b	0.474649	1.20317	COL6A2	89	collagen, type VI, alpha 2	gi|45384382|ref|NP_990679.1| collagen, type VI, alpha 2 [Gallus gallus]	0.364	0.856922
gga-mir-29c	0.335977	1.10354	COL8A1	80	collagen, type VIII, alpha 1	gi|50729642|ref|XP_416597.1| PREDICTED: hypothetical protein [Gallus gallus]	0.028	4.86927
gga-mir-29a	0.389661	1.23066	COL8A1	80	collagen, type VIII, alpha 1	gi|50729642|ref|XP_416597.1| PREDICTED: hypothetical protein [Gallus gallus]	0.028	4.86927
gga-mir-29b	0.474649	1.20317	COL8A1	80	collagen, type VIII, alpha 1	gi|50729642|ref|XP_416597.1| PREDICTED: hypothetical protein [Gallus gallus]	0.028	4.86927
gga-mir-29c	0.335977	1.10354	COMMD2	81	COMM domain containing 2	-	-	-
gga-mir-29a	0.389661	1.23066	COMMD2	81	COMM domain containing 2	-	-	-
gga-mir-29b	0.474649	1.20317	COMMD2	81	COMM domain containing 2	-	-	-
gga-mir-16	0.192245	1.54415	COPS2	80	COP9 constitutive photomorphogenic homolog subunit 2 (Arabidopsis)	gi|71896195|ref|NP_001026767.1| COP9 constitutive photomorphogenic homolog subunit 2 [Gallus gallus	Not enough values	3.646
gga-mir-15b	0.25625	0.310008	COPS2	80	COP9 constitutive photomorphogenic homolog subunit 2 (Arabidopsis)	gi|71896195|ref|NP_001026767.1| COP9 constitutive photomorphogenic homolog subunit 2 [Gallus gallus	Not enough values	3.646
gga-mir-15a	0.448007	0.748468	COPS2	81	COP9 constitutive photomorphogenic homolog subunit 2 (Arabidopsis)	gi|71896195|ref|NP_001026767.1| COP9 constitutive photomorphogenic homolog subunit 2 [Gallus gallus	Not enough values	3.646
gga-mir-101	0.491509	0.825953	COX10	84	COX10 homolog, cytochrome c oxidase assembly protein, heme A: farnesyltransferase (yeast)	-	-	-
gga-mir-144	0.888908	1.0123	COX10	86	COX10 homolog, cytochrome c oxidase assembly protein, heme A: farnesyltransferase (yeast)	-	-	-
gga-mir-23b	0.87665	0.956016	COX19	85	COX19 cytochrome c oxidase assembly homolog (S. cerevisiae)	gi|118097744|ref|XP_001232419.1| PREDICTED: similar to RIKEN cDNA 2810437L13 gene isoform 1 [Gallus	Not enough values	4.784
gga-mir-181b	0.0558459	0.772389	COX4NB	85	COX4 neighbor	gi|50753938|ref|XP_414188.1| PREDICTED: hypothetical protein [Gallus gallus]	Not enough values	0.552834
gga-mir-181a	0.0704571	0.658895	COX4NB	85	COX4 neighbor	gi|50753938|ref|XP_414188.1| PREDICTED: hypothetical protein [Gallus gallus]	Not enough values	0.552834
gga-mir-103	0.177087	1.24308	CPE	85	carboxypeptidase E	gi|118089834|ref|XP_420392.2| PREDICTED: similar to Carboxypeptidase E precursor (CPE) (Carboxypept	0.358	0.805573
gga-mir-107	0.793376	0.928049	CPE	85	carboxypeptidase E	gi|118089834|ref|XP_420392.2| PREDICTED: similar to Carboxypeptidase E precursor (CPE) (Carboxypept	0.358	0.805573
gga-mir-92	0.153542	1.52913	CPEB3	82	cytoplasmic polyadenylation element binding protein 3	gi|118092854|ref|XP_421688.2| PREDICTED: similar to KIAA0940 protein [Gallus gallus]	Not enough values	0.96039
gga-mir-9	0.412334	0.818836	CPEB3	94	cytoplasmic polyadenylation element binding protein 3	gi|118092854|ref|XP_421688.2| PREDICTED: similar to KIAA0940 protein [Gallus gallus]	Not enough values	0.96039
gga-mir-181b	0.0558459	0.772389	CPNE2	82	copine II	gi|118096120|ref|XP_001232390.1| PREDICTED: similar to copine III-like related protein [Gallus gall	0.329	0.597257
gga-mir-181a	0.0704571	0.658895	CPNE2	83	copine II	gi|118096120|ref|XP_001232390.1| PREDICTED: similar to copine III-like related protein [Gallus gall	0.329	0.597257
gga-mir-135a	0.408573	0.809744	CPNE3	87	copine III	gi|118087124|ref|XP_418324.2| PREDICTED: similar to KIAA0636 protein [Gallus gallus]	Not enough values	2.246
gga-mir-30d	0.151159	0.674615	CPSF3L	85	cleavage and polyadenylation specific factor 3-like	gi|61098197|ref|NP_001012854.1| cleavage and polyadenylation specific factor 3-like [Gallus gallus]	0.011	4.0527
gga-mir-30e	0.377211	1.16561	CPSF3L	85	cleavage and polyadenylation specific factor 3-like	gi|61098197|ref|NP_001012854.1| cleavage and polyadenylation specific factor 3-like [Gallus gallus]	0.011	4.0527
gga-mir-30c	0.419081	0.93786	CPSF3L	81	cleavage and polyadenylation specific factor 3-like	gi|61098197|ref|NP_001012854.1| cleavage and polyadenylation specific factor 3-like [Gallus gallus]	0.011	4.0527
[truncated: 2,628 more rows]
