# Supplementary material for: Nuclear Factor kappa B is central to Marek’s Disease herpesvirus induced neoplastic transformation of CD30 expressing lymphocytes in-vivo
Source: BMC Syst Biol. 2012 Sep 14;6:123. doi: 10.1186/1752-0509-6-123 (PMC3472249; doi:10.1186/1752-0509-6-123)
Supplement: Additional file 3 — contains mRNA and protein expression fold changes in terms of CD30hiover CD30locells. (XLS 859 kb) [file 1752-0509-6-123-S3.xls]

## Sheet: Sheet1
	S3: PROTEIN AND mRNA fold changes
	Gene symbol	Description	Protein GI	Protein accession#	mRNA GI#	Protein fold change (hi/lo)	mRNA fold change (hi/lo)
	HNRNPA2B1	heterogeneous nuclear ribonucleoproteins A2/B1	71896753	NP_001026156	46427876	0.141575	0.788708
	CCDC109B	similar to MGC81550 protein	118090392	XP_420651	41635716	9.42706	1.22305
	SNRPD3	small nuclear ribonucleoprotein Sm D3	56119060	NP_001007839	53130411	0.0962796	1.4742
	FKBP3	peptidyl-prolyl cis-trans isomerase FKBP3	46048916	NP_989972	13992474	2.74031	1.42205
	TXNDC5	thioredoxin domain-containing protein 5	57530789	NP_001006374	53135336	0.0449721	2.28946
	OTUD3	novel protein, name not assigned	118101169	XP_424363	41630233	3.24992	1.41904
	BAZ2B	bromodomain adjacent to zinc finger domain protein 2B	45382753	NP_990008	11526816	6.74482	0.536463
	NCL	nucleolin	45384000	NP_990596	63710	0.269711	1.44498
	CEP290	similar to nephrocystin-6	118082366	XP_416130	48842832	2.02129	0.867077
	UQCRFS1	cytochrome b-c1 complex subunit Rieske, mitochondrial precursor	57524866	NP_001005843	53128720	0.0299311	1.74339
	CCDC61	coiled-coil domain-containing protein 61	57529609	NP_001006546	53133925	11.8512	0.766214
	WIPF1	WAS/WASL-interacting protein family member 1	61098374	NP_001012935	46238849	17.6852	0.44225
	RPL4	60S ribosomal protein L4	55926194	NP_001007480	53135833	1.84736	1.47755
	PDCD5	novel protein, name not assigned	50753780	XP_414127	41633948	4.58151	1.31013
	RAD54B	DNA repair and recombination protein RAD54B	45382655	NP_990041	9957288	3.59199	1.81348
	VPS13B	similar to vacuolar protein sorting 13B isoform 2	118087187	XP_418354	46239355	4.06002	1.373
	MX1	interferon-induced GTP-binding protein Mx	45382939	NP_989940	21956093	0.0690846	0.162304
	VNN1	vanin 1	86129492	NP_001034377	53136879	0.108088	0.598695
	PGAM1	phosphoglycerate mutase 1	71895985	NP_001026727	53129114	36.3843	1.45053
	RPL6	60S ribosomal protein L6	45383808	NP_989483	17025727	3.0372	1.54988
	UFD1L	ubiquitin fusion degradation protein 1 homolog	45383542	NP_989632	12656072	0.603039	0.877949
	MYH10	myosin-10	45382679	NP_990805	212448	3.32701	1.87136
	MYO1F	myosin-If	45383938	NP_990585	65323	13.4146	0.60999
	PIK3C2B	similar to phosphoinositide-3-kinase, class 2, beta polypeptide	118102381	XP_417956	46240374	9.24852	1.46134
	HINT1	histidine triad nucleotide-binding protein 1	45382717	NP_990020	7415600	20.092	1.24086
	CD40LG	CD40 ligand	46048909	NP_990064	29170484	0.48778	0.263666
	MRPL48	mitochondrial ribosomal protein L48	71852591	NP_001025224	42600351	14.1822	1.17773
	TOP3A	DNA topoisomerase 3-alpha	71894753	NP_001025807	66796184	3.28091	1.47976
	ITGB5	integrin beta-5	45383197	NP_989814	38045634	0.0995322	0.313356
	JARID2	protein Jumonji	61098035	NP_001012880	60099180	4.87688	0.559376
	HSPA5	78 kDa glucose-regulated protein precursor	45382769	NP_990822	211826	0.144611	0.736886
	POLDIP3	polymerase delta-interacting protein 3	61097949	NP_001012832	45424981	0.0528854	0.843547
	ZNF821	novel protein, name not assigned	50754061	XP_414235	47023013	0.486564	0.645489
	PENK	similar to proenkephalin	50737758	XP_419213	47021307	0.565648	0.545027
	GUCY1A3	similar to soluble guanylate cyclase large subunit	50746146	XP_420375	46017746	0.0684932	0.810364
	PGK1	phosphoglycerate kinase	45384486	NP_990316	560037	6.13483	1.20501
	CCDC13	novel protein LOC420392	118085470	XP_001232698	53133551	0.198113	0.860268
	LRCH2	similar to LRCH2 protein	118089410	XP_420210	45423360	23.298	0.645066
	SOD1	superoxide dismutase [Cu-Zn]	45384218	NP_990395	41636101	3.22084	1.3669
	EHMT1	histone-lysine N-methyltransferase, H3 lysine-9 specific 5	60302716	NP_001012550	53129716	0.368906	0.780371
	SERBP1	plasminogen activator inhibitor 1 RNA-binding protein	71896825	NP_001026464	60098882	4.80358	1.1216
	SET	protein SET	71897333	NP_001025862	60098768	0.0398089	1.55192
	VDAC2	voltage-dependent anion-selective channel protein 2	46048903	NP_990072	8133187	0.337966	1.77664
	PRKCA	protein kinase C alpha type	61098322	NP_001012822	60098664	7.68955	0.390606
	LBH	protein LBH	71895661	NP_001026209	53127735	9.995	0.765251
	UVRAG	UV radiation resistance-associated gene protein	71895069	NP_001026010	53132698	10.7521	0.771301
	CHCHD3	similar to MGC80265 protein isoform 1	118081918	XP_001231824	41636363	0.0471387	1.22887
	LZIC	protein LZIC	56605896	NP_001008450	53130603	5.7892	1.20342
	TROVE2	similar to Ro ribonucleoprotein	50750952	XP_422201	41632406	8.97453	1.35446
	SFPQ	similar to PTB-associated splicing factor	118101662	XP_417784	1480443	0.235809	0.864897
	IFNAR1	interferon alpha/beta receptor 1	45382353	NP_990190	4028134	2.59811	0.670254
	ALDH3A2	fatty aldehyde dehydrogenase	57525324	NP_001006223	53130212	10.394	1.58784
	DIO3	type III iodothyronine deiodinase	169790979	NP_001116120	2440062	0.665234	0.649546
	CD69	similar to C-type lectin-like receptor	118081854	XP_423496	505324	14.37	0.739688
	SH3BGRL	SH3 domain-binding glutamic acid-rich-like protein	60302796	NP_001012592	60099048	26.9647	0.517009
	PDE6C	cone cGMP-specific 3',5'-cyclic phosphodiesterase subunit alpha'	46048835	NP_990317	495742	5.48807	1.32465
	PAICS	multifunctional protein ADE2	45382959	NP_990855	211193	9.736	2.07021
	THYN1	thymocyte nuclear protein 1	46048964	NP_989618	46426305	0.527537	1.34946
	G3BP1	ras GTPase-activating protein-binding protein 1	57525015	NP_001006150	53127124	7.6359	1.24165
	FAM65B	family with sequence similarity 65, member B	61098033	NP_001012883	60098868	7.70574	0.532442
	MRPL51	39S ribosomal protein L51, mitochondrial precursor	56711272	NP_001008675	44885119	0.0987489	1.15274
	TUBGCP2	gamma-tubulin complex component 2	57529863	NP_001006496	53130557	2.56026	1.29568
	PDAP1	similar to PDGF associated protein	50755563	XP_414797	46238941	3.85791	0.677319
	ATIC	bifunctional purine biosynthesis protein PURH	45384004	NP_990509	238785	3.43385	1.52766
	ZBTB1	zinc finger and BTB domain containing 1	118092100	XP_001234835	53130601	0.145752	0.645416
	STMN1	stathmin	50053682	NP_001001858	63796	2.51887	1.36339
	CEP350	similar to centrosome-associated protein 350	118094176	XP_422260	46239671	2.51689	1.60861
	BTD	novel protein, name not assigned	50732736	XP_418738	41635649	5.34585	1.59948
	C18ORF58	novel protein, name not assigned	118086788	XP_419138	41633934	2.64655	1.4208
	TXN	thioredoxin	45382053	NP_990784	212765	20.8415	1.3081
	ZBTB48	zinc finger and BTB domain-containing protein 48	113206078	NP_001038107	46239551	3.97353	1.18922
	MAGI3	membrane-associated guanylate kinase, WW and PDZ domain-containing protein 3	60593020	NP_001012715	60098430	15.935	1.21728
	ENO1	alpha-enolase	46048768	NP_990451	974175	11.6456	1.52119
	SFRS18	splicing factor, arginine/serine-rich 18	71894961	NP_001026251	53127856	0.0536064	0.650007
	NSF	N-ethylmaleimide-sensitive factor	118102799	XP_418094	47021884	9.41258	1.23078
	HABP4	intracellular hyaluronan-binding protein 4	45382669	NP_990036	7110494	3.2144	1.85146
	LUC7L2	LUC7-like 2	71896911	NP_001025926	53128159	10.945	0.948586
	SNUPN	snurportin-1	124249356	NP_001074347	53136541	7.824	1.11171
	PEBP1	similar to Phosphatidylethanolamine-binding protein 1 (PEBP-1) (HCNPpp) (Basic cytosolic 21 kDa protein)	50756703	XP_415283	46426166	15.3634	1.51819
	SLC9A3R1	Na(+)/H(+) exchange regulatory cofactor NHE-RF1	57530226	NP_001006424	53127799	56.595	0.721964
	GATAD2A	GATA zinc finger domain containing 2A	60302754	NP_001012570	46430155	0.0751371	1.34683
	BBS12	novel protein, name not assigned	118090314	XP_420621	45424158	8.814	1.57885
	TBC1D15	TBC1 domain family member 15	61098332	NP_001012827	53130701	12.563	1.37918
	HOPX	homeodomain-only protein	45383067	NP_989887	41635047	38.771	0.607801
	RAMP3	receptor activity-modifying protein 3	222353674	NP_001138445	46018824	0.399266	0.902402
	COL11A1	similar to alpha-1 (type XI) collagen isoform 2	118094262	XP_001231651	211619	4.06808	1.18251
	RAN	GTP-binding nuclear protein Ran	45383966	NP_990589	63764	8.35015	1.21283
	ABCB1	ATP-binding cassette, subfamily B, member 1	45382457	NP_990225	3355756	12.0225	0.512027
	NOP58	novel protein, name not assigned	50750286	XP_421942	41635633	6.23738	1.29397
	BBS2	Bardet-Biedl syndrome 2	61098248	NP_001012795	48841678	6.33427	1.33225
	ACTN1	alpha-actinin-1	45383852	NP_989458	211082	12.064	1.1726
	HNRNPAB	heterogeneous nuclear ribonucleoprotein A/B	45384514	NP_990659	550457	0.171428	1.27119
	PDIA3	protein disulfide-isomerase A3 precursor	45383890	NP_989441	41636572	0.0565623	0.586361
	MIB1	similar to mind bomb	118086868	XP_419157	41632450	3.27476	1.34386
	SKIV2L2	superkiller viralicidic activity 2-like 2	61098430	NP_001012962	53126870	11.734	1.26116
	MATN1	cartilage matrix protein precursor	71896317	NP_001025546	211545	17.04	1.31837
	NUDT16L1	protein syndesmos	45382147	NP_990111	45424971	13.817	1.1921
	LY75	lymphocyte antigen 75	83721994	NP_001032925	45424688	3.41026	0.755593
	C17ORF63	novel protein LOC417578	71897055	NP_001025889	53133909	11.435	1.18113
	HMGB2	high mobility group protein B2	45382755	NP_990817	211926	2.01615	1.23691
	HNRNPA3	heterogeneous nuclear ribonucleoprotein A3	118093536	XP_001233127	53130301	0.203561	1.14192
	PPIB	peptidyl-prolyl cis-trans isomerase B precursor	45382027	NP_990792	212648	0.033033	1.38672
	IRAK2	interleukin-1 receptor-associated kinase-like 2	71895367	NP_001025776	60099142	3.30455	0.927286
	TNKS	tankyrase-1	45383478	NP_989671	27461954	14.725	1.06408
	DECR1	similar to 2,4-dienoyl-CoA reductase	50731694	XP_418328	41630789	3.39934	2.07906
	TMPRSS13	similar to Transmembrane protease, serine 13 (Mosaic serine protease) (Membrane-type mosaic serine protease)	118101981	XP_417910	41632334	9.31961	0.63523
	TPM1	tropomyosin alpha-1 chain	45382323	NP_990732	212812	2.12973	0.900788
	NF2	neurofibromin 2 (bilateral acoustic neuroma)	71274115	NP_989828	40018849	8.964	0.456935
	PLS1	plastin-1	45384380	NP_990678	62889	2.34774	0.856994
	ZNF622	zinc finger protein 622	45383850	NP_989461	15419935	12.2829	1.20919
	LIG4	DNA ligase 4	71895189	NP_001025987	53130781	5.06883	1.31198
	ATP5B	ATP synthase subunit beta, mitochondrial precursor	71897237	NP_001026562	53130277	0.0704337	1.33899
	HSPE1	10 kDa heat shock protein, mitochondrial	45384204	NP_990398	2623878	0.0298489	1.11886
	ATP5A1	ATP synthase subunit alpha, mitochondrial	45383566	NP_989617	17225595	0.0852099	1.23783
	HN1L	hematological and neurological expressed 1-like protein	71897171	NP_001025822	53127705	29.81	0.647712
	RPS13	40S ribosomal protein S13	49169798	NP_001001783	48479075	2.48944	1.14209
	PCNP	PEST proteolytic signal-containing nuclear protein	57525453	NP_001006253	53128331	17.9075	1.54961
	ERP29	novel protein, name not assigned	118098539	XP_415173	48842551	0.0655093	1.10463
	TMPO	lamina-associated polypeptide 2, isoform beta	55741612	NP_001006235	53127062	0.144731	1.44202
	MUC6	similar to Ovomucin beta-subunit	118091328	XP_426405	48147234	4.05326	1.22337
	DAP	death-associated protein 1	71896843	NP_001026174	53136523	4.24291	1.22657
	HSPD1	60 kDa heat shock protein, mitochondrial precursor	61098372	NP_001012934	53130383	0.123502	1.14018
	NSD1	similar to androgen receptor associated coregulator 267-b	118097382	XP_414538	46427719	3.517	1.19305
	IGFBP2	insulin-like growth factor-binding protein 2 precursor	45382495	NP_990690	28372059	11.0112	0.799806
	EDF1	endothelial differentiation-related factor 1 homolog	57525242	NP_001006203	53127479	2.13813	0.937481
	VAV3	guanine nucleotide exchange factor VAV3	46047355	NP_996745	60098744	4.743	0.789127
	EPHA6	similar to Ephrin type-A receptor 6 precursor (Tyrosine-protein kinase receptor EHK-2) (EPH homology kinase 2)	118083672	XP_416644	23574683	13.163	1.4169
	TPX2	targeting protein for Xklp2	45383291	NP_989768	28071276	6.86884	1.1683
	RPL27	60S ribosomal protein L27	45384446	NP_990668	62980	6.7601	1.14473
	CYBASC3	novel protein, name not assigned	118090970	XP_420955	41635472	13.582	1.24701
	PPP2R2A	serine/threonine-protein phosphatase 2A 55 kDa regulatory subunit B alpha isoform	71894705	NP_001026057	53128955	10.282	1.1293
	SOCS4	novel protein, name not assigned	118092181	XP_421448	46238594	6.25063	1.3323
	UBE2L3	ubiquitin-conjugating enzyme E2 L3	57525148	NP_001006180	53130753	9.98942	0.935713
	OGFRL1	similar to opioid growth factor receptor-like 1	118088921	XP_419886	46428964	5.61038	0.719302
	HIST2H2AC	histone H2A-IV	118405202	NP_001072943	212590	1.71821	1.67622
	AZIN1	ornithine decarboxylase antizyme inhibitor	57242753	NP_001008729	53133949	15.519	0.909155
	HNRNPK	heterogeneous nuclear ribonucleoprotein K	71897277	NP_001026556	53135050	0.237844	0.73983
	TOM1L1	similar to TOM1L1 protein	118099699	XP_415646	45425893	13.743	1.17596
	MAPK1	mitogen-activated protein kinase 1	45383812	NP_989481	17127729	6.69401	1.26696
	LPCAT1	similar to acyltransferase like 2	118086602	XP_419059	46427807	10.234	1.14222
	KIAA1244	novel protein, name not assigned	118088483	XP_419718	41630085	0.450779	0.862127
	SLC2A3	solute carrier family 2, facilitated glucose transporter member 3	46048651	NP_990842	211438	11.1979	0.863767
	LMNB1	lamin-B1	45384220	NP_990617	63557	24.405	1.24697
	ROCK1	similar to corneal epithelial Rho-associated-ser/thr kinase; ROCK-I	118086860	XP_419151	13549080	3.95788	0.841966
	C11ORF2	protein fat-free homolog	71896397	NP_001026343	53133877	6.943	1.18172
	CASP2	similar to cysteine protease caspase-2	118083361	XP_416524	1490877	0.266763	1.35782
	PCDH18	similar to KIAA1562 protein	118089821	XP_420404	4323220	17.424	1.24051
	NDUFS4	similar to NADH dehydrogenase	118103795	XP_424788	19110802	0.0275893	1.15442
	MYL3	myosin light chain 1, cardiac muscle	45384044	NP_990490	63638	0.0806842	0.550448
	C14ORF45	novel protein, name not assigned	118091841	XP_421259	47021343	0.193938	1.03576
	SNRPB	small nuclear ribonucleoprotein-associated protein B'	45382973	NP_989930	5870118	0.325259	1.11468
	PKM2	pyruvate kinase muscle isozyme	45382651	NP_990800	212572	8.34528	1.17983
	CRYBA2	beta-crystallin A2	45383762	NP_989510	1113810	6.08645	1.08446
	HN1	hematological and neurological expressed 1 protein	57530211	NP_001006425	53127511	4.10222	1.15971
	MR1	similar to class I alpha chain	118098969	XP_415370	34391973	0.471536	2.33517
	CNBP	cellular nucleic acid-binding protein	45382487	NP_990238	2232216	9.68767	1.1772
	ARFRP1	similar to ADP-ribosylation factor related protein 1	118100699	XP_417433	41634168	15.224	1.0451
	KIF26A	similar to KIAA1236 protein	118092229	XP_421394	46239745	0.142886	1.28754
	LIN28B	protein lin-28 homolog B	77736623	NP_001029990	45424507	2.85591	0.671417
	FKBP7	similar to FK506 binding protein 7	118093558	XP_421981	45424929	2.35107	1.12211
	PDLIM5	PDZ and LIM domain protein 5	71896681	NP_001026320	60098984	15.0702	1.23136
	HK1	hexokinase-1	45383904	NP_989432	60098992	5.2753	1.28125
	KALRN	similar to kalirin, RhoGEF kinase	118093831	XP_001234055	41630019	4.78705	0.871856
	F8	similar to coagulation factor VIII	118089372	XP_420193	28194015	0.117074	1.03318
	ANKFY1	similar to ankyrin repeat and FYVE domain containing 1	118100058	XP_415742	42599905	10.82	0.925855
	KAL1	anosmin-1	45382209	NP_990755	46239403	12.034	0.887036
	CCT5	T-complex protein 1 subunit epsilon	60302774	NP_001012581	60098584	7.41086	1.24156
	VPS24	similar to CGI-149 protein	118090760	XP_420858	46430306	14.669	1.10278
	MTIF2	similar to Mitochondrial translational initiation factor 2	50738310	XP_419288	41630593	10.513	1.10702
	ATP5F1	similar to ATP synthase subunit B	118102465	XP_417993	46017317	0.0357692	1.11885
	EZR	ezrin	45382429	NP_990216	4514719	3.04281	0.904221
	RAPH1	similar to RAPH1 protein	118093504	XP_421961	46018713	10.409	1.20312
	PSMC1	26S protease regulatory subunit 4	45384432	NP_990289	1399942	14.352	0.90555
	TMEM38B	similar to transmembrane protein 38B	50761922	XP_424887	46019287	0.0953562	0.941659
	CDV3	protein CDV3 homolog	71896619	NP_001026161	53129776	34.03	1.16831
	ZNF536	similar to KIAA0390	118096370	XP_414124	118096369	0.136621	0.699226
	LIG3	DNA ligase 3	57525295	NP_001006215	53128172	0.520932	0.945971
	COLEC12	collectin-12	88853839	NP_001034688	73695907	0.1276	1.10636
	ACTA2	actin, aortic smooth muscle	71895043	NP_001026400	46428279	1.4488	0.911563
	RPS4X	40S ribosomal protein S4	46048780	NP_990439	402295	18.18	1.14621
	PRDM10	similar to PR domain containing 10	118101870	XP_417870	46429218	3.48908	0.916039
	ANK2	similar to ankyrin B (440 kDa)	118090374	XP_420641	46017745	2.31985	1.11925
	DSTN	destrin	45382979	NP_990859	211092	0.470519	0.877901
	NDUFA12	similar to NADH:ubiquinone oxidoreductase b17	118082505	XP_001231740	46426223	0.0860639	1.11732
	HNRNPM	heterogeneous nuclear ribonucleoprotein M	71896353	NP_001026103	53130367	0.278995	0.941084
	DOCK2	similar to KIAA0209	118097244	XP_425184	46429568	3.63425	0.754294
	PHF20L1	PHD finger protein 20-like protein 1	86129462	NP_001034368	60098974	12.496	0.959322
	KCNJ3	G protein-activated inward rectifier potassium channel 1	45382301	NP_990735	576793	0.138671	0.907138
	RPL8	similar to Ribosomal protein L8	118083996	XP_416772	46018547	5.45265	1.07887
	SPON1	spondin-1 precursor	45382337	NP_990182	5281382	6.555	0.892507
	TPI1	triosephosphate isomerase	45382061	NP_990782	212771	3.8563	0.952258
	CUL2	cullin-2	71896677	NP_001026141	60099136	0.132696	1.15545
	ATP5H (includes EG:10476)	similar to ATP synthase, H+ transporting, mitochondrial F0 complex, subunit d isoform 2	118099967	XP_001232614	44884883	0.0049617	1.03337
	MTPN	myotrophin	45382431	NP_990217	53134853	34.367	1.27876
	ZFC3H1	similar to proline/serine-rich coiled-coil 2	118082424	XP_416097	46427798	4.53599	1.06037
	KIAA0907	nuclear ribonucleoprotein K homology domain protein	71896983	NP_001026499	53130419	8.77905	1.14025
	MYBL1	myb-related protein A	45382545	NP_990563	558575	8.646	1.08922
	CYLD	similar to cyld isoform 1	118096302	XP_001233097	46239298	0.302903	1.02266
	ZNF341	zinc finger protein 341	71895013	NP_001026020	53132295	2.93212	1.10617
	SLC25A6	adenine nucleotide translocator 3	54020693	NP_989562	53129914	3.74889	1.06958
	ROR1	tyrosine-protein kinase transmembrane receptor ROR1	45383149	NP_989840	40713197	0.0795608	1.08781
	PHKG1	phosphorylase b kinase gamma catalytic chain, skeletal muscle isoform	57525305	NP_001006217	53133837	0.073443	1.04579
	ATPBD4	similar to MGC83562 protein	118091817	XP_421214	48842743	11.242	1.05239
	OPHN1	similar to oligophrenin 1	118089275	XP_420161	46240530	2.61472	1.12782
	USP7	ubiquitin carboxyl-terminal hydrolase 7	45383223	NP_989802	34541987	4.17404	0.915936
	ZP2	zona pellucida sperm-binding protein 2	84993247	NP_001034187	84579470	10.852	1.03446
	MRPS35	similar to mitochondrial ribosomal protein S35 isoform 1	118083203	XP_001231402	41635688	11.912	1.08931
	CD86	T-lymphocyte activation antigen CD86	83722002	NP_001032928	77736751	2.45469	0.92578
	NCAPG2	family with sequence similarity 62 (C2 domain containing) member B	118085577	XP_001233937	60099210	0.559895	0.963734
	TUBA8	tubulin alpha-2 chain	45382095	NP_990775	212837	18.67	0.869984
	SEPT8	similar to MGC82185 protein	118097603	XP_414648	46426217	7.95965	1.03686
	CORO1C	coronin-1C	86129440	NP_001034354	53136507	0.429295	1.0474
	TOP1	DNA topoisomerase 1	45384130	NP_990441	1786131	3.99246	1.05795
	HCLS1	hematopoietic lineage cell-specific protein	71897191	NP_001026572	53126267	6.68136	0.968207
	FST	follistatin precursor	45383944	NP_990531	853833	6.31562	0.913488
	KBTBD5	novel protein, name not assigned	118085462	XP_418495	118085461	0.0756372	1.22659
	FBXL12	hepatic lectin, partial	118117164	XP_001235272	212246	11.412	0.941585
	TCF20	similar to transcription factor 20	118082635	XP_416218	118082634	6.79302	0.959272
	CSTB	similar to cystatin B	118083314	XP_001233957	46017149	15.061	0.964804
	COX6C	novel protein, name not assigned	50731775	XP_418355	42600291	0.0625581	0.926838
	SMARCA2	probable global transcription activator SNF2L2	45384078	NP_990470	996019	2.10956	1.04788
	RPS6KA3	similar to ribosomal protein S6 kinase 2	118084086	XP_416804	46017631	5.4906	1.02595
	RPS15	40S ribosomal protein S15	45382615	NP_990793	212633	11.4715	1.04419
	ATP5I	ATP synthase subunit e, mitochondrial	148223796	NP_001091003	53136445	0.017839	1.02698
	EPCAM	epithelial cell adhesion molecule precursor	60302776	NP_001012582	60099144	8.956	0.938166
	RPL13	60S ribosomal protein L13	45384528	NP_990330	516683	1.77456	1.02148
	ZNF644	zinc finger protein 644 isoform 2	118094331	XP_001232676	46429122	1.88718	1.01265
	MYH9	myosin-9	45382693	NP_990808	212382	9.42285	0.984588
	ARRDC3	similar to Arrestin domain containing 3	118104370	XP_424699	46430218	0.0867077	0.995897
	H2AFZ	histone H2A	71897327	NP_001026545	53127447	12.2259	1.00272
	KAT2A	histone acetyltransferase KAT2A	45383496	NP_989660	14317907	0.0760919	0.99987
	RPL35A	similar to ribosomal protein L32 isoform 1	118095160	XP_001232255	48843135	13.153	0.890398
	ZW10	centromere/kinetochore protein zw10 homolog	45383019	NP_989914	18073423	7.673	1.24418
	GRPEL1	grpE protein homolog 1, mitochondrial	57530061	NP_001006458	53136715	0.0636659	1.19128
	SLC2A8	solute carrier family 2, facilitated glucose transporter member 8	45383410	NP_989706	23821303	18.388	0.675811
	ZYX	zyxin	52138675	NP_001004386	63897	12.0281	0.370309
	RAB11FIP5	similar to Rab11 interacting protein Rip11a	118090905	XP_420890	46018343	7.34009	1.26563
	HBE1	hemoglobin subunit beta	49169791	NP_990820	211881	17.508	0.0512313
	HNRNPU	similar to Heterogeneous nuclear ribonucleoprotein U (scaffold attachment factor A)	118088143	XP_419539	47022824	0.246407	1.10881
	ADAM28	ADAM metallopeptidase domain 28	118101316	XP_001233496	60098976	3.19161	0.813867
	ST13	hsc70-interacting protein	71896903	NP_001025928	53130128	4.23356	1.69145
	SYAP1	similar to SYAP1	50730229	XP_416818	46018383	0.0892777	1.16683
	CTNNB1	catenin beta-1	46048792	NP_990412	2511455	9.462	0.338956
	BCL6	B-cell lymphoma 6 protein homolog	61098402	NP_001012948	53127749	8.645	0.546519
	HPGD	similar to 15-hydroxyprostaglandin dehydrogenase [NAD+] (PGDH) (Prostaglandin dehydrogenase 1)	50746505	XP_420526	41635465	9.836	0.187062
	EEA1	similar to endosomal protein	118082496	XP_416138	118082495	2.19141	1.16668
	PDIA4	protein disulfide-isomerase A4	57530768	NP_001006370	53132641	0.0813273	1.39492
	RWDD3	novel protein, name not assigned	118094319	XP_422323	41631174	2.47944	1.3357
	HNRNPH3	heterogeneous nuclear ribonucleoprotein H3	60302824	NP_001012610	60099042	0.228359	1.40103
	AIF1L	similar to ionized calcium binding adapter molecule 2 (Iba2)	50757279	XP_415461	48842027	7.342	0.243262
	CMPK1	UMP-CMP kinase	71896025	NP_001026735	53131154	12.142	1.18029
	EEF1A1	elongation factor 1-alpha 1	54020687	NP_989488	488467	15.848	1.51408
	USO1	general vesicular transport factor p115	71896747	NP_001026310	53126532	5.3873	0.257742
	ANGPT2	angiopoietin-2	46048870	NP_990148	6102778	11.95	0.761124
	NUCB2	nucleobindin-2	57530004	NP_001006468	53136805	0.121832	1.1191
	LRRC42	novel protein, name not assigned	50751636	XP_422489	45425178	7.27	1.12183
	BZW2	basic leucine zipper and W2 domain-containing protein 2	57530697	NP_001006358	53130443	9.701	1.49221
	MAPK11	mitogen-activated protein kinase 11	57525343	NP_001006227	53135550	10.22	0.459169
	LOC646960	novel protein, name not assigned	118095185	XP_422746	46017276	0.138831	1.40147
	IFIH1	similar to melanoma differentiation associated protein-5	118093695	XP_422031	46237840	0.140746	0.667993
	SEC24D	similar to KIAA0755 protein	118090324	XP_420635	41634906	3.24364	1.14362
	UNC84A	similar to unc-84 homolog A (C	118097738	XP_414757	47021882	7.32685	1.38699
	PMS1	PMS1 protein homolog 1	57529802	NP_001006508	53130657	7.947	1.30936
	EPHA5	ephrin type-A receptor 5 precursor	47087153	NP_990436	555617	2.05706	1.25465
	F2RL1	proteinase-activated receptor 2	60302858	NP_001012626	60098346	7.784	0.625625
	TFAM	transcription factor A, mitochondrial	45383910	NP_989431	17221613	0.110528	1.11735
	PCDH10	protocadherin-10	47551309	NP_999837	14210852	8.33	1.13707
	MATR3	matrin-3	45383822	NP_989478	17221615	0.22723	0.90658
	DPY19L1	similar to DPY-19-like protein 1	118086199	XP_418841	46017709	7.14993	1.33142
	OTOR	otoraplin precursor	45382037	NP_990063	9082090	9.204	1.1751
	CHMP2B	charged multivesicular body protein 2b	71896763	NP_001025963	60099102	0.0810833	1.36121
	UPP2	similar to Upp2 protein	118093961	XP_422171	47022064	9.673	1.23762
	TLR3	toll-like receptor 3	124430745	NP_001011691	61970249	3.11897	0.753806
	DENND5B	novel protein LOC418139	118082945	XP_001235265	53130623	7.64706	0.831631
	SORL1	similar to mosaic protein LR11	118101909	XP_001232946	1552267	2.90299	0.973391
	CTGF	connective tissue growth factor	45383590	NP_989605	13186100	9.889	0.783591
	DAAM2	similar to RP1-278E11	118087983	XP_419476	41634468	0.0682687	1.08621
	SH3RF1	similar to putative scaffolding protein POSH	118089811	XP_420402	46427614	5.2133	1.42758
	FSIP1	similar to FSIP1 protein	118091774	XP_421204	42600501	6.15545	0.603446
	DDB1	DNA damage-binding protein 1	45383688	NP_989547	53130070	4.33579	1.11516
	DPY30	similar to dpy-30-like protein	118088120	XP_419530	46017765	0.48958	0.883668
	STK11	serine/threonine-protein kinase 11	113951717	NP_001039298	46018711	0.144534	0.761764
	MTR	methionine synthase	71894717	NP_001026275	53136373	0.116171	0.891415
	N4BP2	similar to Nedd4 binding protein 2	118090583	XP_420738	48842330	2.42159	1.12044
	ZNF277	similar to nuclear receptor-interacting factor	118082306	XP_425433	46425536	0.106247	1.11753
	FANCB	novel protein, name not assigned	118084121	XP_416827	45423484	7.02115	0.85999
	SOX18	transcription factor SOX-18	45383524	NP_989640	14625027	8.787	1.12433
	KRT15	keratin, type I cytoskeletal 15	47604932	NP_001001312	46399078	9.339	0.872136
	ZNF654	similar to melanoma-associated antigen	118083649	XP_416639	46240058	6.89451	0.945865
	CCNF	similar to Cyclin F	118098291	XP_415043	41632841	8.91	0.911126
	EDC4	similar to Enhancer of mRNA decapping 4	118096136	XP_414022	46017738	6.7438	1.11937
	C9ORF80	SOSS complex subunit C	57528972	NP_001006585	53133863	0.0525458	0.910574
	CLIC2	chloride intracellular channel protein 2	71895359	NP_001026285	53130865	8.36445	1.12327
	MLLT4	similar to myeloid/lymphoid or mixed-lineage leukemia (trithorax homolog, Drosophila); translocated to, 4	118088289	XP_419605	46018033	0.312575	1.02719
	SERINC5	novel protein, name not assigned	118103883	XP_424762	45422186	0.128271	0.89654
	MCTP1	novel protein, name not assigned	118104358	XP_424705	46429066	0.0805932	0.972277
	LRRC45	leucine-rich repeat-containing protein 45	119331146	NP_001073224	53136605	6.63091	0.994071
	LNX1	similar to Ligand of numb-protein X 1 isoform 2	118090495	XP_420707	46425670	0.509176	1.0119
	NUP210L	nucleoporin 210kDa-like	118102172	XP_001233384	53129585	7.24901	1.01815
	CYP7B1	similar to oxysterol 7alpha-hydroxylase	118087013	XP_418276	57116102	0.160507	1.80003
	CD8A	similar to CD8 alpha chain, partial	118110819	XP_001236862	1869741	6.836	0.718791
	FBP1	similar to fructose 1,6-bisphosphatase	50762393	XP_425040	41635411	2.87407	0.340294
	DOCK5	similar to dedicator of cytokinesis 5	118101312	XP_417678	46429463	0.171203	0.846092
	NRD1	nardilysin	71896797	NP_001026455	53127343	0.192698	1.35179
	HSPA9	stress-70 protein, mitochondrial precursor	57524986	NP_001006147	53127631	0.335573	1.40632
	MYH4	myosin heavy chain, skeletal muscle, adult	61657939	NP_001013415	22121648	1.93048	1.49986
	DNAJC3	dnaJ homolog subfamily C member 3 precursor	56605882	NP_001008437	53136601	0.116836	1.29767
	DNAJC10	similar to DnaJ (Hsp40) homolog, subfamily C, member 10	118093487	XP_421968	46240655	0.120598	1.54318
	C22ORF40	novel protein LOC418246	71896837	NP_001025943	53131519	9.305	1.62075
	TBX20	T-box transcription factor TBX20	45383824	NP_989475	18149167	8.801	0.570327
	MLL	similar to MLL protein	118101944	XP_417896	4127843	1.97679	0.846723
	OXCT1	succinyl-CoA:3-ketoacid-coenzyme A transferase 1, mitochondrial	60592998	NP_001006578	60098850	0.154764	1.22156
	EXOC7	exocyst complex component 7	61098314	NP_001012820	46429014	6.36	1.49895
	ADAMTSL3	similar to ADAMTS-like protein 3 precursor (ADAMTSL-3) (Punctin-2)	118095863	XP_413844	41629762	2.41735	0.807217
	TCF3	transcription factor E2-alpha	109254761	NP_989817	53130499	7.372	0.706222
	DIAPH3	similar to mammalian diaphanous homologue 2	118084805	XP_417020	47022187	5.14583	1.40726
	ARID5B	AT-rich interactive domain-containing protein 5B	71894997	NP_001026391	53133789	0.331436	1.22683
	ZDHHC2	novel protein, name not assigned	118090468	XP_420689	41630727	8.983	0.834102
	TANC1	similar to TPR domain, ankyrin-repeat and coiled-coil-containing	118093967	XP_422174	45426255	3.11626	0.872348
	LAP3	cytosol aminopeptidase	71897015	NP_001026507	53133329	0.138052	1.70387
	SLC25A4	ADP/ATP translocase 1	57530120	NP_001006443	53127327	3.10918	1.41617
	CENPO	centromere protein O	71894973	NP_001026270	53133509	0.248442	1.17181
	NR1H3	oxysterols receptor LXR-alpha	45383095	NP_989873	60099022	0.1287	0.914482
	FUT7	alpha-(1,3)-fucosyltransferase	71895531	NP_001026647	71895530	7.594	0.5796
	LBA1	similar to KIAA0342 protein	118086180	XP_418827	45425288	1.86673	0.82449
	PSMD3	26S proteasome non-ATPase regulatory subunit 3	71897125	NP_001026533	53127441	0.134174	1.14624
	FAM126A	hyccin	71896745	NP_001026154	53127801	0.122639	0.675242
	PRDX6	peroxiredoxin-6	86129578	NP_001034418	53133619	5.62835	1.18132
	TCEA2	similar to transcription elongation factor S-II, hS-II-T1	118100673	XP_417425	41630255	7.834	0.933914
	ANKRD1	ankyrin repeat domain-containing protein 1	45383348	NP_989736	29420488	0.202454	0.627416
	ID4	DNA-binding protein inhibitor ID-4	45383574	NP_989613	15419006	0.148156	0.778587
	KIAA1712	novel protein, name not assigned	118090118	XP_420525	46425791	8.64	1.36063
	KLHL9	kelch-like protein 13	71895391	NP_001026287	53130261	5.06169	1.30737
	SPINK5	ovoinhibitor precursor	71895337	NP_001025783	212522	6.35433	0.791052
	LRP12	similar to ST7 protein	118087277	XP_418378	47022342	0.131937	1.23733
	GPX8	similar to LOC495339 protein	50796088	XP_423834	41632826	6.119	1.17969
	FEM1B	protein fem-1 homolog B	71895633	NP_001025724	53127717	7.639	1.053
	GPRIN3	novel protein, name not assigned	50746821	XP_426298	45423637	8.63	0.655278
	KLHL20	kelch-like protein 20	71896985	NP_001026500	53131261	5.1089	1.07617
	EIF4EBP1	similar to 4E-binding protein 1	50806236	XP_424384	41634572	8.905	0.964977
	SF3A2	splicing factor 3A subunit 2	52138695	NP_001004397	51594274	0.198079	1.15272
	CUZD1	similar to transmembrane protein UO-44D	118093126	XP_421804	46017185	8.554	0.931983
	GLRX3	similar to thioredoxin-like	50749993	XP_421826	46239079	4.85859	1.17084
	REST	similar to REST protein	118090226	XP_420580	48842215	3.25499	0.906156
	IL12B	interleukin-12 subunit beta	47087195	NP_998736	46430425	0.123274	0.853044
	SPRY2	protein sprouty homolog 2	45382193	NP_990131	5917715	6.207	0.86508
	PPP2R2C	similar to phosphoprotein phosphatase (EC 3	50747248	XP_420804	46018053	6.822	1.16902
	EDAR	tumor necrosis factor receptor superfamily member EDAR	60302666	NP_001012629	58701891	11.041	0.910189
	MYO6	myosin-VI	45382045	NP_990066	8926705	0.523636	0.912071
	LIMK1	LIM domain kinase 1	45383844	NP_989462	19912218	7.737	1.20789
	KLHL34	novel protein, name not assigned	50730188	XP_416803	46427863	7.826	1.04722
	WNT5B	protein Wnt-5b	82524637	NP_001032346	58759895	8.50396	1.10557
	COG4	conserved oligomeric Golgi complex subunit 4	61098240	NP_001012793	53126290	4.35464	1.01981
	CCDC88C	similar to DVL-binding protein DAPLE	118092084	XP_421320	46017690	3.36325	0.978062
	C9ORF78	similar to hepatocellular carcinoma-associated antigen 59	50757325	XP_415471	46238093	11.039	0.952978
	CREB3L2	similar to cAMP responsive element binding protein 3-like 2	118082920	XP_416356	41632055	6.25159	0.971226
	PATZ1	similar to zinc finger sarcoma gene long C	118098767	XP_001232642	46238016	0.11162	1.01482
	ARFGAP1	ADP-ribosylation factor GTPase-activating protein 1	71894969	NP_001026028	60098746	7.155	0.972108
	C4ORF8	novel protein, name not assigned	118090726	XP_420829	46427907	5.33367	1.00527
	ACTB	actin, cytoplasmic 1	45382927	NP_990849	211236	1.60262	0.996649
	PTBP1	polypyrimidine tract-binding protein 1	71896363	NP_001026106	60098494	0.0612557	0.858213
	DHX33	DEAH (Asp-Glu-Ala-His) box polypeptide 33	118100106	XP_001233396	53136771	0.152555	1.31433
	RPGRIP1L	novel protein, name not assigned	118096286	XP_001234248	46238410	3.12718	0.735797
	ZNF512B	zinc finger protein 512B	83721953	NP_001032919	81294775	0.142126	1.7097
	MYO1C	myosin-Ic	66392162	NP_001006220	48842751	3.41043	1.09912
	LMOD2	novel protein, name not assigned	118082182	XP_415995	46019321	0.13344	0.531765
	KIT	mast/stem cell growth factor receptor precursor	45383438	NP_989692	303532	3.20306	0.673504
	ITGB3	integrin beta-3 precursor	46048954	NP_989646	474038	10.65	0.34575
	MAPK6	mitogen-activated protein kinase 6	71895653	NP_001025720	60098680	0.111919	1.20574
	FAM149A	similar to DKFZP564J102 protein	118090439	XP_420676	46018671	1.74305	0.803287
	DNAJC9	similar to DnaJ protein SB73	50749186	XP_421524	45426003	10.039	1.23193
	EFTUD1	elongation factor Tu GTP binding domain containing 1 isoform 2	118095822	XP_001232546	60098546	3.10696	1.12988
	RPS3	40S ribosomal protein S3	71895095	NP_001026007	44968136	10.871	1.12805
	UQCRQ	similar to GekBS039P isoform 1	118097628	XP_001234212	41633725	0.0535705	1.32849
	CCNG2	similar to MGC83944 protein	50746393	XP_420475	46238312	8.984	1.11402
	TIMM8A	similar to X-linked deafness dystonia protein	50745652	XP_420185	45423948	0.202614	1.41818
	CFDP1	craniofacial development protein 1	47575702	NP_001001189	22775403	7.98127	1.11737
	BACE2	similar to beta-site APP cleaving enzyme 2	118083921	XP_416735	45444682	6.929	1.07393
	KRT5	keratin, type II cytoskeletal 5	47575885	NP_001001195	46399072	0.54664	4.54811
	TTC1	similar to Tetratricopeptide repeat domain 1	118097266	XP_414484	41630391	5.907	1.1501
	VAPA	vesicle-associated membrane protein-associated protein A	124249428	NP_001074338	60098568	0.189872	0.589739
	SFRS7	splicing factor, arginine/serine-rich 7	71897353	NP_001026539	53127359	0.0767578	1.20346
	FH	fumarate hydratase, mitochondrial	57530433	NP_001006382	53130265	0.284813	1.33999
	CWF19L2	similar to CWF19L2 protein	118085118	XP_417167	45424341	0.825028	1.20354
	PPP3CB	serine/threonine-protein phosphatase 2B catalytic subunit beta isoform	71896443	NP_001025511	32967295	5.308	2.09689
	ALPL	alkaline phosphatase, liver/bone/kidney	118101263	XP_423297	624282	0.117357	0.720869
	SMARCE1	SWI/SNF related, matrix associated, actin dependent regulator of chromatin, subfamily e, member 1	57530577	NP_001006335	53129000	8.055	1.35684
	ZNF236	similar to Zinc finger protein 236	118086715	XP_419094	46239279	0.363504	0.837288
	PRKCD	protein kinase C delta type	57524924	NP_001006133	53131221	2.9989	0.814072
	RG9MTD2	similar to RNA (guanine-9-) methyltransferase domain containing 2 isoform 3	118090370	XP_420661	46018525	6.196	1.15578
	ADAT1	tRNA-specific adenosine deaminase 1	61098256	NP_001012797	53136595	6.975	0.965446
	MIB2	E3 ubiquitin-protein ligase MIB2	57529411	NP_001006301	53135642	5.28	0.897005
	ERH	enhancer of rudimentary homolog	57529979	NP_001006475	46427569	0.167555	1.26851
	MUC2	similar to mucin	118091326	XP_421035	41631073	0.487509	1.0721
	OCRL	similar to ocrl1	118089331	XP_420138	46239859	0.114286	0.899743
	TRPC4AP	short transient receptor potential channel 4-associated protein	86129538	NP_001034406	53130775	8.002	1.15943
	EPHB6	ephrin type-B receptor 5 precursor	52138669	NP_001004387	758788	0.12809	0.806138
	KCNJ5	similar to inward rectifying K channel	118101864	XP_417864	2760878	7.565	0.790841
	ZPBP2	zona pellucida-binding protein 2 precursor	46195844	NP_996870	45594681	4.02132	1.09058
	POT1	protection of telomeres protein 1	46195850	NP_996875	45445260	8.58	1.09256
	LSM4	similar to LSM4 homolog, U6 small nuclear RNA associated (S	118103294	XP_418245	46238980	0.106724	0.878892
	SAP18	histone deacetylase complex subunit SAP18	45383520	NP_989643	14522845	0.0874432	0.953773
	PPFIA4	similar to protein tyrosine phosphatase, receptor type, f polypeptide (PTPRF), interacting protein (liprin), alpha 4	118102327	XP_419237	46237855	2.09147	0.919399
	WNT4	protein Wnt-4 precursor	45382153	NP_990114	505351	6.206	0.961035
	LONRF3	similar to LON peptidase N-terminal domain and ring finger 3	118089698	XP_420345	46427930	3.54848	0.954069
	BCAP29	B-cell receptor-associated protein 29	148229985	NP_001091114	41632092	0.199575	1.10712
	HLCS	similar to HCS	50729961	XP_416725	45425310	6.062	1.04468
	MED13L	similar to PROSIT240	118098868	XP_415317	46426299	3.14407	1.00302
	CCNL2	cyclin-L1	167860122	NP_989801	53133429	7.138	0.823245
	LMO7	similar to LIM domain only 7	118084759	XP_417010	46016284	0.420569	1.51511
	BMS1	novel protein, name not assigned	118092451	XP_421517	46238290	5.59622	1.36663
	DNAJC8	similar to Dnajc8 protein	118101525	XP_417717	46239496	2.07628	1.24246
	RUNDC3B	RUN domain-containing protein 3B	71896691	NP_001026143	53136643	2.5347	0.454132
	HSPA4L	heat shock 70 kDa protein 4L	60302800	NP_001012594	60098910	4.15711	1.44782
	CIRBP	cold-inducible RNA-binding protein	71897051	NP_001026518	53128362	0.269319	1.36774
	TAF11	novel protein, name not assigned	118102522	XP_418024	48842243	6.958	1.27255
	XK	membrane transport protein XK	77736631	NP_001029994	53828949	6.455	1.45954
	PRKD1	serine/threonine-protein kinase D1	71894887	NP_001026372	60098848	0.157805	0.335263
	UBE3C	ubiquitin-protein ligase E3C	71896647	NP_001026138	41631531	6.18013	0.771783
	TBC1D7	similar to TBC1 domain family, member 7	118086396	XP_418942	46018118	2.46964	1.12397
	COL4A3	similar to Collagen alpha-5(IV) chain	118095047	XP_001234730	51231714	0.236916	1.51772
	WDR5	WD repeat-containing protein 5	57525219	NP_001006198	53133635	9.112	1.18105
	LPCAT2	lysophosphatidylcholine acyltransferase 2	71895567	NP_001025739	53134291	0.109206	0.742208
	TSHZ2	similar to chromosome 20 open reading frame 17	118100909	XP_417506	46238634	8.07707	0.507155
	FRMD4B	similar to KIAA1013 protein	118097072	XP_423748	46429905	2.92664	0.693984
	YWHAZ	14-3-3 protein zeta	71897035	NP_001026514	53131389	5.43982	1.29134
	IRAK1BP1	similar to OTTHUMP00000016770	50744788	XP_419874	41631136	6.039	1.23618
	STT3B	dolichyl-diphosphooligosaccharide--protein glycosyltransferase subunit STT3B	71895725	NP_001026684	53130587	0.0976562	1.13815
	MDGA1	MAM domain-containing glycosylphosphatidylinositol anchor protein 1 precursor	113206086	NP_001038112	46018122	0.163574	1.35461
	EFTUD2	116 kDa U5 small nuclear ribonucleoprotein component	71895651	NP_001026672	60098658	3.20633	1.41134
	ASXL3	similar to KIAA1713 protein	118086951	XP_419185	41636479	2.46003	0.708702
	API5	apoptosis inhibitor 5	57529974	NP_001006474	53126115	6.124	1.227
	CUX1	similar to CUTL1 protein	118100079	XP_425393	895612	0.653006	0.699057
	ALAS1	5-aminolevulinate synthase, nonspecific, mitochondrial precursor	65301159	NP_001018012	63607	7.30769	1.14457
	PUM1	pumilio homolog 1	61098182	NP_001012858	82569971	7.013	0.882593
	ODF2	outer dense fiber protein 2	61098304	NP_001012817	53130817	0.257341	1.35345
	DHRS3	similar to Dehydrogenase/reductase (SDR family) member 3	50759417	XP_417636	42600323	5.332	0.690104
	GLI3	similar to GLI3	50733004	XP_418866	7141287	0.267938	1.43884
	CUBN	similar to cubilin	118085751	XP_001235156	46240266	3.31878	1.20558
	FN1	similar to fibronectin 1 isoform 1 preproprotein	118093294	XP_421868	41634366	8.154	0.592339
	L3MBTL3	similar to KIAA1798 protein isoform 1	118088550	XP_001231544	53132906	0.261754	0.823933
	DNAH1	similar to KIAA1410 protein	118096766	XP_414287	46429592	3.80653	0.7296
	RIN2	similar to RIN2	50738586	XP_419317	46425643	0.286771	0.898017
	LARP4	la-related protein 4	60593026	NP_001012718	60098508	5.54127	1.24632
	FASTKD5	novel protein, name not assigned	118090880	XP_420875	46426102	3.5355	1.08015
	SENP6	SUMO1/sentrin specific peptidase 6	118088903	XP_001235416	53136397	2.18535	1.28176
	ELMO1	engulfment and cell motility protein 1	71896383	NP_001026165	53130333	7.091	0.792605
	TK2	thymidine kinase 2, mitochondrial	71895447	NP_001026631	53136585	7.077	0.860157
	GK	similar to Gk2-prov protein	118084054	XP_416788	42600287	6.13222	1.10764
	SUPT5H	transcription elongation factor SPT5	71897283	NP_001026555	53136611	5.21	1.19672
	NGLY1	peptide-N(4)-(N-acetyl-beta-glucosaminyl)asparagine amidase	71896689	NP_001026159	53136931	6.968	0.899998
	PLRG1	novel protein, name not assigned	118089767	XP_420368	46239033	0.0946611	1.16094
	MTMR8	myotubularin-related protein 8	60593024	NP_001012717	60098502	0.181488	1.22295
	NEK2	serine/threonine-protein kinase Nek2	71895481	NP_001026221	53126460	6.721	1.03455
	WDR67	similar to WD repeat domain 67	118087359	XP_418456	46240322	3.94146	1.10735
	IQCC	similar to IQ motif containing C	118101713	XP_417794	47022315	0.209542	0.944434
	NFIB	nuclear factor 1 B-type	45384036	NP_990603	63673	6.606	0.968228
	NQO2	novel protein, name not assigned	50734103	XP_418973	46426132	6.487	1.00759
	HSPA2	heat shock 70 kDa protein	55742654	NP_001006686	55742653	5.15908	0.484777
	LDHB	L-lactate dehydrogenase B chain	45383766	NP_989508	46016353	7.93253	1.361
	ITGB1	integrin beta-1 precursor	86129418	NP_001034343	212213	0.29014	1.47133
	RELL1	RELT-like protein 1 precursor	60302810	NP_001012600	60099098	0.446079	1.7207
	C9ORF75	similar to C9orf75 protein	118099185	XP_415534	46428564	8.05647	1.47668
	N4BP2L1	similar to OTTHUMP00000018227 isoform 1	118084944	XP_001233050	46017951	5.742	1.53545
	CYP27A1	similar to Cyp27a1-prov protein	118093756	XP_422056	13773425	5.006	0.78999
	DFNA5	deafness, autosomal dominant 5	57530722	NP_001006361	53133775	0.220637	1.95831
	FIGNL1	fidgetin-like 1	118086623	XP_001234039	53127323	0.195848	1.54669
	TMEM55A	novel protein, name not assigned	118087145	XP_418331	46239120	3.83526	1.34417
	NEBL	nebulette non-muscle isoform	49170076	NP_989819	46018014	7.363	0.898359
	EED	polycomb protein EED	71897319	NP_001026547	53130881	6.799	1.33975
	UBXN2A	UBX domain-containing protein 2A	71895125	NP_001026265	53130799	5.881	1.16404
	VCL	vinculin	45382123	NP_990772	63879	3.58704	1.37258
	UBE3A	similar to ubiquitin protein ligase E3A	50730394	XP_416882	46429324	0.226812	1.27103
	OLFM1	noelin precursor	45382111	NP_990098	7248901	4.99499	0.717846
	RPL37	ribosomal protein L37	170650591	NP_001116235	41635386	3.06546	1.20596
	EXOC6	exocyst complex component 6	61098346	NP_001012923	46427477	5.1644	1.32659
	ZNF207	similar to Zinc finger protein 207	118099726	XP_415665	41634129	0.128172	1.24225
	CD36	platelet glycoprotein 4	71897003	NP_001025902	53129690	2.71821	1.1933
	STAM	similar to STAM	118085742	XP_418619	46017722	0.22134	1.20161
	BRF2	similar to RNA polymerase III transcription initiation factor BRFU	50806234	XP_424383	47022856	6.914	1.24869
	NCOA1	nuclear receptor coactivator 1	61097961	NP_001012900	46017898	5.89759	1.17566
	MAP4K4	similar to mitogen-activated protein kinase kinase kinase kinase 4	118084302	XP_416913	46430206	4.216	1.48015
	GNPTG	similar to N-acetylglucosamine-1-phosphate transferase, gamma subunit	50755765	XP_414891	41635449	4.532	1.22636
	CYP11A1	cholesterol side-chain cleavage enzyme, mitochondrial	48976109	NP_001001756	1906770	6.376	1.14751
	MVP	major vault protein	57530557	NP_001006336	53127351	4.77925	1.08237
	STMN2	stathmin-2	49170102	NP_990512	304420	7.616	0.878759
	SERINC2	serine incorporator 2	71894725	NP_001026061	53132896	9.794	0.986299
	FASTKD2	similar to KIAA0971-I protein	50750306	XP_421951	46018643	0.166667	1.45616
	CCT7	T-complex protein 1 subunit eta	71895883	NP_001026712	53133511	3.65711	1.31135
	SNAPC1	similar to SNAP43	118092278	XP_421416	46016253	0.149009	1.12989
	CASQ2	calsequestrin-1 precursor	46093996	NP_989857	63561	5.884	1.3307
	ANKRD32	novel protein, name not assigned	118104360	XP_424703	47022612	3.1818	1.2953
	CTR9	similar to KIAA0155	118091214	XP_420968	46429736	0.184534	1.08692
	CEP57	similar to Centrosomal protein 57kDa	50731145	XP_417188	41632429	5.715	1.33814
	SLMAP	sarcolemma associated protein	118096852	XP_001232801	642485	1.80613	0.848908
	HELLS	similar to proliferation-associated SNF2-like protein	118092730	XP_421626	46238340	0.548994	1.42181
	C14ORF135	similar to LOC398632 protein	118092148	XP_421424	46428821	0.150807	0.879631
	RELN	similar to extracellular reelin	118082072	XP_425424	3600101	1.77024	0.633131
	SRRM1	serine/arginine repetitive matrix protein 1	71895617	NP_001026665	53127321	2.25229	0.783027
	FGD6	novel protein, name not assigned	118082515	XP_416149	47022961	2.71208	1.2232
	TGFB3	transforming growth factor beta-3 preproprotein	45382047	NP_990785	212758	5.80303	1.19267
	ABCF2	ATP-binding cassette sub-family F member 2	57529531	NP_001006562	53127703	5.447	1.2421
	C20ORF24	RAB5-interacting protein	119331102	NP_001073205	53127333	0.0816727	0.844716
	MYO16	similar to OTTHUMP00000018693	118084383	XP_416950	41632047	5.87817	0.563522
	ESCO1	similar to KIAA1911 protein	118086870	XP_419155	46427391	0.286293	1.11115
	EGFL7	similar to Egfl7 protein	118099401	XP_415421	41632641	3.8658	0.690968
	DPYSL3	dihydropyrimidinase-related protein 3	45383183	NP_989824	33340030	5.75454	0.706357
	TBC1D9	similar to KIAA0882 protein isoform 2	118089838	XP_001232402	45425687	1.88297	1.22871
	ILK	integrin-linked protein kinase	45383724	NP_989525	10505268	2.62893	1.17926
	TNNT2	troponin T, cardiac muscle isoforms	45382073	NP_990780	212783	6.386	0.876598
	TMEM121	transmembrane protein 121	45383097	NP_989870	19919689	6.497	0.773239
	PDGFB	platelet-derived growth factor beta polypeptide (simian sarcoma viral (v-sis) oncogene homolog)	46048972	NP_989601	15425638	3.62206	1.16459
	TNMD	tenomodulin	46195842	NP_996868	41635569	7.229	0.7905
	NFATC3	similar to NFATx	118096263	XP_414078	47021904	5.448	0.941167
	WDR3	WD repeat-containing protein 3	71895583	NP_001026656	53132454	0.161033	1.39162
	TTR	transthyretin precursor	45384444	NP_990666	47022884	4.743	1.11201
	LBR	lamin-B receptor	45384396	NP_990673	62933	2.34597	1.07884
	TMEFF1	similar to Transmembrane protein with EGF-like and two follistatin-like domains 1	118086690	XP_419072	47022026	0.192753	0.948769
	PRDM15	similar to zinc finger protein ZNF298a	118083935	XP_416740	46427241	2.19462	0.870134
	HMMR	similar to hyaluronan receptor - human	118097270	XP_414495	46017796	1.61865	1.03013
	BDH2	novel protein, name not assigned	50746905	XP_420669	46017996	6.183	1.02198
	GLIPR1	novel protein, name not assigned	118082437	XP_425443	60099034	5.695	1.00822
	BCHE	cholinesterase	45382845	NP_989977	13940251	3.85842	0.998658
	SLC9A8	sodium/hydrogen exchanger 8	86129460	NP_001034364	53133777	9.385	0.498363
	ASB9	ankyrin repeat and SOCS box protein 9	57525505	NP_001006262	53133603	0.166889	0.549748
	NOTCH2	similar to notch 2 preproprotein	118094093	XP_001233596	13358871	0.417568	1.55852
	RABEP1	rab GTPase-binding effector protein 1	45384236	NP_990388	2329852	3.67871	1.38593
	RUNX1T1	protein CBFA2T1	45382051	NP_990075	8099674	0.229273	1.54362
	AGRP	agouti-related protein	71895427	NP_001026628	71895426	0.168634	1.10304
	GDF9	growth/differentiation factor 9	153792434	NP_996871	50313430	4.734	1.16504
	UPF2	similar to regulator of nonsense transcripts 2	118081968	XP_417288	46427061	0.167361	0.651961
	MTA3	similar to Metastasis associated 1 family, member 3	50740402	XP_419452	48841473	6.405	1.20055
	PCSK7	proprotein convertase subtilisin/kexin type 7	71896357	NP_001025528	53131562	0.152439	0.921874
	FGA	pre-fibrinogen alpha subunit	118089770	XP_001232367	732994	1.803	0.821047
	HDHD2	novel protein, name not assigned	118103524	XP_414700	46018982	5.139	0.670297
	EDC3	enhancer of mRNA-decapping protein 3	71896289	NP_001025556	53128653	7.104	1.3003
	BDNF	brain-derived neurotrophic factor precursor	71979935	NP_001026787	288305	0.147254	1.09591
	CCDC45	similar to Ccdc45 protein	118099760	XP_415671	41630051	0.269972	0.756121
	ZBTB34	zinc finger and BTB domain-containing protein 34	61098296	NP_001012813	41632100	0.175932	1.25155
	CEP110	similar to CENTRIOLIN	118099470	XP_415403	46425751	1.40668	0.758138
	TCEB1	transcription elongation factor B polypeptide 1	56119006	NP_001007889	53133353	0.816474	0.847028
	SACS	similar to spastic ataxia of Charlevoix-Saguenay (sacsin)	118085040	XP_417138	41632527	1.97662	0.777406
	DSCR3	similar to DCRA	50729967	XP_416728	48843182	6.655	0.830228
	GOLGA2	similar to MGC81213 protein	118099268	XP_425338	45424773	0.185775	1.09421
	THSD1	similar to Thrombospondin, type I, domain containing 1 isoform 1	118084902	XP_001232764	46017672	6.129	1.15025
	AXIN2	axin-2	45383187	NP_989822	35293627	2.88741	0.980107
	POLR2C	novel protein, name not assigned	50753469	XP_414001	46239034	7.558	1.0129
	PTP4A1	protein tyrosine phosphatase type IVA 1	56605916	NP_001008461	53135069	0.151355	1.03328
	MC2R	adrenocorticotropic hormone receptor	71895735	NP_001026686	71895734	7.555	0.991772
	CHSY3	similar to chondroitin sulfate synthase 3	118104233	XP_413966	46237780	6.157	0.996329
	RPS6	40S ribosomal protein S6	45382571	NP_990556	6601469	2.39964	1.51358
	ARVCF	armadillo repeat gene deletes in velo-cardio-facial syndrome	45383235	NP_989796	1722681	0.182949	1.67833
	NDC80	kinetochore protein NDC80 homolog	54020712	NP_989808	53128469	5.87831	1.42845
	NINJ2	similar to ninjurin 2	118082975	XP_416382	47021600	0.248975	1.33244
	LYG2	lysozyme g precursor	47825389	NP_001001470	63001	5.27	0.253468
	SAT1	diamine acetyltransferase 1	45383744	NP_989517	25990705	0.644932	0.777953
	TNS1	tensin	45382041	NP_990786	63802	2.77521	0.828928
	TRH	prothyroliberin	71896293	NP_001025554	66947990	0.171438	0.646066
	ACADL	long-chain specific acyl-CoA dehydrogenase, mitochondrial	57529797	NP_001006511	53133741	0.24449	1.26561
	TWSG1	twisted gastrulation protein homolog 1 precursor	45383716	NP_989529	13469726	3.34118	2.44118
	RTKN2	similar to rhotekin-2	118092508	XP_421541	46429878	4.09454	1.58208
	BDH1	D-beta-hydroxybutyrate dehydrogenase, mitochondrial precursor	57529615	NP_001006547	53132930	0.331377	1.23236
	RARS	arginyl-tRNA synthetase, cytoplasmic	71895355	NP_001025778	53127805	0.171469	1.08908
	SPATA4	spermatogenesis-associated protein 4	71896425	NP_001026309	54112488	6.175	0.570463
	SETDB1	similar to SET domain, bifurcated 1	118102227	XP_423391	516694	0.205888	1.22656
	TGM4	protein-glutamine gamma-glutamyltransferase 4	57530757	NP_001006368	53131755	2.77111	0.533986
	CHUK	inhibitor of nuclear factor kappa-B kinase subunit alpha	61098344	NP_001012922	53133699	2.4476	0.896218
	RDH12	similar to double substrate-specificity short chain dehydrogenase/reductase 2	50748322	XP_421193	46429783	0.146886	1.30345
	C1ORF168	novel protein, name not assigned	50751662	XP_422501	46428802	2.46408	0.509447
	C2ORF76	novel protein, name not assigned	50750738	XP_422121	46018265	0.164853	1.59197
	GOLPH3L	similar to GPP34-related protein	118102196	XP_422865	46429315	5.692	0.642761
	CCNDBP1	similar to LOC495493 protein	50758735	XP_417394	41631537	6.728	0.849593
	HAS2	hyaluronan synthase 2	45382207	NP_990137	6502532	0.149715	0.690819
	LOC402160	novel protein, name not assigned	118090779	XP_420831	46429644	0.269326	2.02372
	SLC9A9 (includes EG:285195)	sodium/hydrogen exchanger 9	71896885	NP_001026476	60098938	0.21322	0.748118
	NPY	neuropeptide Y precursor	46048648	NP_990804	212458	6.225	0.604036
	SLC38A2	sodium-coupled neutral amino acid transporter 2	71896965	NP_001025912	60098470	0.144886	0.820371
	GPI	glucose-6-phosphate isomerase	57524920	NP_001006128	53126357	13.855	1.07759
	FLJ37396	novel protein, name not assigned	118088721	XP_419795	46426321	2.03482	0.802513
	VPRBP	similar to KIAA0800 protein	118096750	XP_414265	46428172	5.66	1.09478
	DISP1	similar to dispatched A	118087850	XP_419396	118087849	8.50388	0.896169
	RIPK2	receptor-interacting serine/threonine-protein kinase 2	71896457	NP_001026114	53133355	0.177117	1.16756
	PRDX1	similar to natural killer cell enhancing factor isoform 3	118094468	XP_001233893	41630675	7.567	0.79122
	THAP5	THAP domain-containing protein 5	57525352	NP_001006230	53136857	4.63086	1.00904
	HNRPDL	heterogeneous nuclear ribonucleoprotein D-like	71896741	NP_001026313	53136483	0.278195	0.673413
	XRCC2	similar to X-ray repair cross-complementing protein 2	118085535	XP_418543	46016732	5.419	1.57592
	ATP2A2	ATPase, Ca++ transporting, cardiac muscle, slow twitch 2	118098473	XP_415130	212652	5.354	1.53213
	ST3GAL2	CMP-N-acetylneuraminate-beta-galactosamide-alpha-2,3-sialyltransferase 2	54020709	NP_989811	53133547	0.178317	1.38303
	CCT6A	T-complex protein 1 subunit zeta	57525300	NP_001006216	53133819	0.191095	1.31315
	EIF3E	eukaryotic translation initiation factor 3 subunit E	57530655	NP_001006349	53130317	0.180148	1.30926
	DARS	aspartyl-tRNA synthetase, cytoplasmic	55741590	NP_001006528	53133415	7.148	1.5675
	HMGN1	non-histone chromosomal protein HMG-14B	45384136	NP_990437	1160514	2.57015	1.26548
	AGR2	similar to GOB-4 isoform 1	118085842	XP_001234672	46018397	0.191251	0.511762
	MTMR6	similar to Myotubularin related protein 6	50731029	XP_417132	45422270	3.08947	0.866456
	BTN1A1	butyrophilin subfamily 1 member A1	77736629	NP_001029989	62086120	0.181785	0.714302
	ATL1	similar to atlastin	118092343	XP_421466	45424913	0.242323	1.4407
	PIK3CD	phosphatidylinositol-4,5-bisphosphate 3-kinase catalytic subunit delta isoform	60593018	NP_001012714	60098818	0.332147	0.66888
	TSNAX	translin-associated protein X	57530311	NP_001006403	53136439	6.144	1.19997
	GINS1	GINS complex subunit 1	60302856	NP_001012621	46428021	0.184366	1.32675
	SLC25A3	phosphate carrier protein, mitochondrial	57525378	NP_001006236	53127890	6.519	1.24771
	TMPRSS6	similar to PVAE354	118082761	XP_416281	118082760	5.647	1.76975
	RASA3	ras GTPase-activating protein 3	61098254	NP_001012843	60098522	5.778	1.20184
	GPR125	similar to Probable G-protein coupled receptor 125	118090644	XP_420763	46428387	2.98734	0.843897
	UBA7	novel protein, name not assigned	118096738	XP_425145	118096737	6.782	0.73825
	GAA	similar to acid alpha glucosidase	118097771	XP_001232641	46017467	0.177557	1.37546
	RAB11FIP2	similar to KIAA0941 protein	50749853	XP_421784	45424413	6.401	0.733123
	MTFMT	similar to Methionyl-tRNA formyltransferase, mitochondrial precursor (MtFMT)	118095961	XP_413901	46427323	0.184638	1.10531
	BUB1B	mitotic checkpoint serine/threonine-protein kinase BUB1 beta	45383352	NP_989734	29725500	0.200884	0.896569
	CUL3	similar to cullin 3	118095010	XP_422620	46239886	5.48755	1.25201
	RPL11	60S ribosomal protein L11	71896867	NP_001026075	53136515	5.08982	1.33019
	KIAA1217	novel protein, name not assigned	118085674	XP_418603	46427436	0.343137	0.55544
	ATOH7	protein atonal homolog 7	45382775	NP_989999	2760442	7.079	1.26333
	NSUN3	novel protein, name not assigned	50729750	XP_416643	46018289	0.180734	0.905963
	ZNF367	similar to ZNF367	118104171	XP_425046	46018705	5.75711	0.809168
	KIAA1467	novel protein LOC417963	61097887	NP_001012830	60098880	5.484	1.12686
	CCDC55	novel protein, name not assigned	50758256	XP_415834	46017306	4.76422	0.852199
	C14ORF68	similar to AI132487 protein	118092167	XP_421367	41630861	0.226083	0.901786
	USP54	novel protein, name not assigned	118092721	XP_421621	41636213	0.295644	1.10461
	IL17RD	interleukin-17 receptor D precursor	45383137	NP_989846	32140335	5.778	1.05989
	ZIC4	similar to zinc finger of the cerebellum 4	118095098	XP_422698	46429211	5.157	1.02335
	PRIM2	DNA primase large subunit	61097957	NP_001012898	53127815	0.172414	1.21264
	FLCN	similar to Folliculin	118097863	XP_414807	41629835	5.143	1.31334
	HES6	novel protein, name not assigned	118094982	XP_422641	46426150	0.226728	1.70054
	M6PR	similar to Cation-dependent mannose-6-phosphate receptor precursor (CD Man-6-P receptor) (CD-MPR) (46 kDa mannose 6-phosphate receptor) (MPR 46)	118083280	XP_416477	1183910	0.847529	0.790101
	AARS2	probable alanyl-tRNA synthetase, mitochondrial	71895377	NP_001026227	53136425	0.187512	1.2946
	KATNAL1	similar to Katanin p60 subunit A-like 1	50730993	XP_417114	46238365	0.148832	1.4392
	WDR77	methylosome protein 50	71895697	NP_001026087	53130257	0.22398	1.41281
	ANXA5	annexin A5	71895873	NP_001026709	211138	6.512	0.424283
	YY1	transcriptional repressor protein YY1	71894941	NP_001026381	53127077	0.134156	1.29148
	ELAVL1	ELAV-like protein 1	45382283	NP_990164	5738248	0.225884	0.787628
	FLOT2	flotillin-2	71897053	NP_001025890	53136821	6.08	0.85113
	STX8	syntaxin-8	71897371	NP_001025869	53130809	0.147297	0.846232
	MYCBP2	similar to AC001226	118084754	XP_417003	45425236	1.81609	1.03619
	CLOCK	circadian locomoter output cycles protein kaput	124430743	NP_989505	5442152	5.094	0.528085
	OAF	out at first protein homolog precursor	45383165	NP_989831	33339256	5.106	0.546855
	DYRK2	dual specificity tyrosine-phosphorylation-regulated kinase 2	71895553	NP_001026651	53134645	6.006	0.680123
	PLCXD1	PI-PLC X domain-containing protein 1	191252818	NP_001122109	53134524	0.180963	0.410729
	HERC3	probable E3 ubiquitin-protein ligase HERC3	86129504	NP_001034387	60098970	6.029	0.73123
	HNRNPR	heterogeneous nuclear ribonucleoprotein R	132626770	NP_001006309	53136413	0.105419	1.28395
	SLC18A3	vesicular acetylcholine transporter	46195830	NP_996865	41323175	0.175809	0.774755
	GCM2	chorion-specific transcription factor GCMb	56606055	NP_001008480	55953139	0.162259	0.806749
	RPAP3	RNA polymerase II-associated protein 3	57525358	NP_001006231	53130721	0.178603	1.28741
	CANX	calnexin	71895293	NP_001025791	53127409	0.119904	1.18187
	NFRKB	nuclear factor related to kappa-B-binding protein	57530476	NP_001006317	53136591	4.56253	0.783346
	NEK1	similar to KIAA1901 protein	118089809	XP_420401	46428056	3.37503	1.20832
	RNPC3	similar to KIAA1839 protein	118094273	XP_422302	46016602	6.773	0.809668
	RAB33B	ras-related protein Rab-33B	56605932	NP_001008466	53136725	0.20475	1.09217
	NDE1	nuclear distribution protein nudE homolog 1	57525096	NP_001006169	53127461	0.139723	1.20902
	NFU1	NFU1 iron-sulfur cluster scaffold homolog, mitochondrial	57529447	NP_001006305	53136897	0.195465	1.06066
	ZFP64	zinc finger protein 64	71894907	NP_001026040	53133335	0.165865	1.09201
	HECTD1	similar to E3 ubiquitin-protein ligase HECTD1 (HECT domain-containing protein 1) (E3 ligase for inhibin receptor) (EULIR)	118091807	XP_421227	46430025	3.172	1.15341
	BRCC3	similar to chromosome X open reading frame 53	118089377	XP_420195	46017324	3.82081	1.13325
	MET	hepatocyte growth factor receptor	45382601	NP_990543	1130677	2.83561	1.14461
	RXFP1	similar to Leucine-rich repeat-containing G protein-coupled receptor 7	118089778	XP_420385	46240215	0.171585	1.0212
	PPL	similar to Periplakin (195 kDa cornified envelope precursor protein) (190 kDa paraneoplastic pemphigus antigen)	118098228	XP_414712	46399068	2.07437	1.02667
	BEND4	novel protein, name not assigned	118090572	XP_420730	118090571	0.130856	0.910447
	CHAT	choline O-acetyltransferase	45382941	NP_989941	15341175	2.63131	0.764788
	TCIRG1	V-type proton ATPase 116 kDa subunit a isoform 3	45382619	NP_990053	8250205	6.06861	0.469799
	NEFM	neurofilament medium polypeptide	156119330	NP_001095200	63685	6.82997	0.806757
	FUT4	alpha-(1,3)-fucosyltransferase	71895535	NP_001026658	71895534	2.626	1.13676
	TMCC3	novel protein, name not assigned	118082500	XP_416147	46429767	8.06511	0.65083
	MED4	similar to RP11-90M2	50730867	XP_417054	47022819	6.15316	1.34663
	CPSF3L	integrator complex subunit 11	61098197	NP_001012854	53135965	4.0527	1.03291
	MAP3K3	novel protein, name not assigned	118102844	XP_418076	41632749	6.673	0.813951
	FBXL8	novel protein isoform 1	118096254	XP_001232783	46019283	6.209	0.867057
	INPP5D	similar to SH2 containing inositol-5-phosphatase isoform 1	118094808	XP_001231652	118094805	2.08309	1.0873
	INTS9	integrator complex subunit 9	71894979	NP_001026271	53130823	0.174429	1.19564
	SLC30A7	zinc transporter 7	56961662	NP_001008788	56555152	6.909	1.13315
	PPP2R4	serine/threonine-protein phosphatase 2A activator	71897339	NP_001026542	53127715	5.16943	1.10875
	ANK3	similar to ankyrin 3	118092520	XP_421546	1245426	1.486	0.784355
	CC2D2A	similar to RIKEN cDNA 5730509K17 gene	118090694	XP_420777	47022663	0.224978	1.30584
	C20ORF74	similar to akt substrate AS250	118087560	XP_419313	118087559	2.18725	1.38675
	MLH1	similar to DNA mismatch repair protein homolog	50732924	XP_418828	46017301	0.155763	1.12388
	WWC2	similar to WW, C2 and coiled-coil domain containing 2	118090114	XP_420516	45423861	4.89734	0.810959
	STXBP3	syntaxin-binding protein 3	119331098	NP_001073202	53135312	4.26266	1.07415
	ANKZF1	ankyrin repeat and zinc finger domain containing 1	118093744	XP_001232760	53136919	3.12765	0.93729
	NT5DC2	similar to 5-nucleotidase domain containing 2	118096688	XP_414247	45425681	4.00491	1.08874
	YBX1	nuclease-sensitive element-binding protein 1	45383329	NP_989745	289796	1.50347	1.08093
	KIAA0232	similar to KIAA0232 protein	118090742	XP_420806	41632446	0.313394	0.952968
	PRKACB	novel protein, name not assigned	50751398	XP_422379	46427988	4.66417	0.937313
	DYNC1H1	similar to dynein, cytoplasmic, heavy polypeptide 1	118092179	XP_421371	84993591	1.92254	0.972295
	COL5A1	collagen alpha-1(V) chain	46048885	NP_990121	65433	3.28127	0.983515
	PSIP1	lens epithelium-derived growth factor	167830496	NP_001026781	52353930	1.43915	0.76081
	CENPI	centromere protein I	45383115	NP_989863	24371050	4.81221	1.36591
	SNAP91	clathrin coat assembly protein AP180	61098444	NP_001012969	53128049	3.53781	0.88771
	POLG	polymerase (DNA directed), gamma	118095896	XP_425079	1405383	5.25485	1.27053
	PALLD	similar to palladin	118089852	XP_420396	46237775	0.21765	0.552519
	SUPV3L1	ATP-dependent RNA helicase SUPV3L1, mitochondrial precursor	57529853	NP_001006498	53133367	6.83184	1.43449
	ETFDH	electron transfer flavoprotein-ubiquinone oxidoreductase, mitochondrial	71895853	NP_001026705	60099030	6.541	1.23973
	PIGK	GPI-anchor transamidase	71896773	NP_001026449	60098504	6.279	1.16544
	MRPL10	novel protein, name not assigned	50801147	XP_424160	45422460	1.90615	1.48949
	SIX6	homeobox protein SIX6	45384516	NP_990325	4127851	0.163212	0.750475
	RFNG	beta-1,3-N-acetylglucosaminyltransferase radical fringe	45384412	NP_990278	1932790	0.180115	2.2748
	SP3	transcription factor Sp3	45382965	NP_989934	53127493	0.182315	1.39619
	EFHC1	similar to EFHC1	118089155	XP_420047	59803949	0.402229	0.820377
	MAP4	similar to Microtubule-associated protein 4	118085434	XP_418480	1669673	3.72631	0.810324
	DDX6	DEAD (Asp-Glu-Ala-Asp) box polypeptide 6	118102030	XP_417921	53131506	14.768	0.573059
	C4ORF31	similar to VLLH2748	118090303	XP_420627	47021804	3.45608	0.8373
	BEND7	similar to Uncharacterized protein C10orf30	118081981	XP_417230	46238009	6.143	1.24887
	TRABD	traB domain-containing protein	71897005	NP_001025903	60098600	0.166445	0.859327
	PRDM5	similar to PR domain containing 5	118090345	XP_420628	41632088	3.25016	0.814032
	MELK	maternal embryonic leucine zipper kinase	71895689	NP_001026680	53130357	0.150444	1.23296
	ACE	similar to angiotensin converting enzyme	118102858	XP_418074	685168	0.221001	1.19746
	IL28RA	similar to class II cytokine receptor 12	50759912	XP_417841	46018741	4.40272	1.25277
	EFCAB5	similar to EF-hand calcium binding domain 5	118100241	XP_415833	51231744	3.68405	1.09344
	CHRNA7	neuronal acetylcholine receptor subunit alpha-7 precursor	45383758	NP_989512	287756	5.68617	1.03411
	DNM1L	dynamin-1-like protein	119331078	NP_001073190	53134532	0.508368	0.971647
	NARG1L	similar to NMDA receptor regulated 1-like protein	118084838	XP_417028	41633094	0.220751	0.762308
	GRIA4	glutamate receptor, ionotrophic, AMPA 4 isoform 1 precursor	164419768	NP_001106657	1389968	0.134282	1.10873
	E4F1	novel protein, name not assigned	118097990	XP_414860	46018689	6.557	0.794637
	CASP8	caspase-8	45382997	NP_989923	16555406	1.90935	0.55555
	MOXD1	DBH-like monooxygenase protein 1 precursor	45382901	NP_989955	13649899	0.202727	1.33267
	GAD1	glutamate decarboxylase 1	46048860	NP_990244	4103977	2.76708	0.721212
	AK5	similar to adenylate kinase 5	118094486	XP_422391	41634441	3.65988	1.4689
	PTK2	focal adhesion kinase 1	45382167	NP_990766	289809	0.264887	1.53059
	HECW1	similar to NEDD4-like ubiquitin ligase 1	118086251	XP_418870	48842480	3.03171	0.896718
	FAM122A	novel protein, name not assigned	50745744	XP_420224	53129040	0.230665	1.06827
	RSPH9	similar to mitochondrial ribosomal protein S18A-like 1	50740567	XP_419496	47023028	3.95326	0.935567
	CCT2	T-complex protein 1 subunit beta	60302718	NP_001012551	60098558	5.123	1.20219
	PPP2R5C	serine/threonine-protein phosphatase 2A 56 kDa regulatory subunit gamma isoform	118405156	NP_001072950	60099054	0.226706	1.01572
	ABCD3	ATP-binding cassette sub-family D member 3	60302844	NP_001012615	60098368	0.532995	1.27028
	IGF2BP1	insulin-like growth factor 2 mRNA-binding protein 1	45384194	NP_990402	2570920	1.93856	1.72639
	MYLIP	E3 ubiquitin-protein ligase MYLIP	60302772	NP_001012579	60098548	0.398169	0.610572
	STYK1	novel protein, name not assigned	118083403	XP_416534	46017512	0.163345	0.567722
	FZD1	frizzled-1 precursor	71896499	NP_001025508	2655273	0.379666	0.780934
	F2	prothrombin	45382957	NP_989936	289824	1.68117	0.845453
	GZMA	granzyme A	45383251	NP_989788	32169281	2.12617	2.00011
	USP38	novel protein, name not assigned	118089854	XP_420421	46018226	3.75085	1.45338
	CYTH1	cytohesin-1	71894755	NP_001026276	53127633	0.145709	0.779734
	TBC1D1	similar to TBC1 (tre-2/USP6, BUB2, cdc16) domain family, member 1	118090617	XP_423827	47021385	2.354	0.866748
	ZC3H6	similar to KIAA2035 protein	118087536	XP_419305	48842782	5.0198	1.09539
	PPARD	peroxisome proliferator-activated receptor delta	45382025	NP_990059	8886490	0.201898	0.936235
	PAPPA	similar to pregnancy-associated plasma protein A	118099221	XP_415522	46239132	0.506586	0.99432
	CPEB1	similar to CPEB1 protein	118095492	XP_413713	46016944	0.210811	0.964252
	VPS39	vam6/Vps39-like protein	71894867	NP_001026365	53133659	2.27375	1.03806
	CHCHD2	coiled-coil-helix-coiled-coil-helix domain-containing protein 2, mitochondrial	57525310	NP_001006218	53132442	0.0899847	1.03022
	TNRC6C	novel protein, name not assigned	118099617	XP_415612	47021717	0.408668	0.509853
	KCNMA1	calcium-activated potassium channel subunit alpha-1	45383676	NP_989555	23616921	2.76819	0.565744
	GSTA3	glutathione S-transferase	49169816	NP_001001777	304387	9.1383	0.221547
	KIAA1274	paladin	45383888	NP_989440	53131193	2.43976	0.744577
	STAT1	signal transducer and activator of transcription 1-alpha/beta	61098368	NP_001012932	53133521	0.204581	0.641675
	EIF2S1	eukaryotic translation initiation factor 2 subunit 1	57529969	NP_001006477	53128100	0.144718	1.26146
	ASXL2	putative Polycomb group protein ASXL2	71895091	NP_001026267	53127651	0.222294	0.838919
	SOX30	similar to SRY (sex determining region Y)-box 30	50754971	XP_414564	46429063	4.01956	0.914771
	GMFB	glia maturation factor beta	71894963	NP_001026385	53133883	2.45433	1.49266
	RAD51AP1	similar to RAD51AP1 protein	118083216	XP_417234	46017133	1.64798	1.15283
	UBR1	similar to ubiquitin ligase E3 alpha-I	118091680	XP_421165	46239778	0.769452	0.842011
	MYL4	myosin light chain, embryonic	45382705	NP_990810	212339	3.6533	1.2376
	SUMO3	small ubiquitin-related modifier 3 precursor	118405182	NP_001072966	53136825	0.243715	1.12234
	SP5	transcription factor Sp5	113206160	NP_001038149	56377789	0.186776	0.910369
	BCL11B	similar to zinc finger protein hRit1 alpha	118092156	XP_421354	46018194	1.75938	0.989503
	EXOC1	similar to Exocyst complex component 1 isoform 2	118090480	XP_001232120	47021805	2.33741	0.989539
	KIAA0430	similar to limkain b1	118098046	XP_414895	47022952	0.585852	0.642332
	MAB21L1	protein mab-21-like 1	45383109	NP_989864	24363077	5.64295	1.6478
	RPL35	60S ribosomal protein L35	45383588	NP_989604	12381876	0.718307	1.35686
	PLAU	urokinase-type plasminogen activator precursor	45382101	NP_990774	212858	3.80716	0.5757
	MFF	similar to AD030	118095017	XP_001233530	46239800	0.187344	1.27912
	NBN	nibrin	45383480	NP_989668	12056575	4.79865	0.657663
	HNRNPH1	heterogeneous nuclear ribonucleoprotein H	45383173	NP_989827	33521617	0.262434	1.35717
	LIMK2	LIM domain kinase 2	45384122	NP_990446	1402513	0.317056	0.858487
	DNAJC7	dnaJ homolog subfamily C member 7	71895659	NP_001026673	60098656	0.362602	1.21089
	PRKAB1	5'-AMP-activated protein kinase subunit beta-1	90017718	NP_001035001	46018874	2.40873	0.890059
	PSMC5	similar to mSUG1 protein	118102836	XP_425834	46239057	0.193532	0.94023
	ARNTL2	aryl hydrocarbon receptor nuclear translocator-like protein 2	45383840	NP_989464	19773559	1.9339	0.702478
	VTA1	novel protein, name not assigned	118088467	XP_419713	41632975	5.44045	1.25004
	GPSM2	similar to G-protein signalling modulator 2 (AGS3-like, C	118093988	XP_422185	41636571	0.140627	1.11289
	HACE1	E3 ubiquitin-protein ligase HACE1	71894939	NP_001026249	60099226	1.81256	0.903466
	SLC22A16	similar to LOC446300 protein	118088689	XP_419787	45425567	4.22252	1.30315
	GC	vitamin D-binding protein	45382425	NP_990213	4572455	0.383301	1.13062
	PPME1	protein phosphatase methylesterase 1	71895105	NP_001026005	53136887	5.00296	1.12065
	WDR60	similar to WD repeat domain 60	118085581	XP_418555	46017847	5.2892	0.895294
	KARS	lysyl-tRNA synthetase	71895483	NP_001025754	53130731	5.14941	0.934813
	LGSN	lengsin	84370207	NP_001033675	83658604	0.311959	1.2688
	CEP55	novel protein isoform 1	118092843	XP_001231504	46238277	3.07167	1.35615
	FAM65A	novel protein, name not assigned	118096152	XP_414032	46238752	0.310569	0.523952
	SMCR7	similar to Smith-Magenis syndrome chromosome region, candidate 7	118097894	XP_414820	46237906	5.28886	1.19394
	ICA1	similar to MGC83241 protein	50732537	XP_418682	46017122	4.59912	0.894479
	ZNF706	zinc finger protein 706	148237141	NP_001091000	53127200	2.18518	0.651726
	LCP1	plastin-2	56605886	NP_001008440	53128245	2.09058	1.09363
	INVS	inversin	45383073	NP_989882	18448955	0.192222	0.926666
	LRRC1	similar to Leucine rich repeat containing 1	118088954	XP_419907	41631088	4.45024	1.06642
	ALDH1L2	similar to Aldehyde dehydrogenase 1 family, member L2	118082834	XP_416314	47022880	0.189483	1.05
	DDX4	probable ATP-dependent RNA helicase DDX4	45382659	NP_990039	9967267	2.81402	0.948246
	NOC2L	nucleolar complex protein 2 homolog	71894873	NP_001026047	53133349	2.53543	1.32526
	TES	testin	45382899	NP_989954	14530753	4.47242	1.43359
	CD5	T-cell surface glycoprotein CD5	46048854	NP_990252	3129977	0.13587	0.678418
	PARK7	protein DJ-1	45383015	NP_989916	17974315	2.18921	1.56144
	MUSK	muscle, skeletal receptor tyrosine protein kinase precursor	45383894	NP_989439	22773777	3.16725	1.61346
	FERMT2	similar to Pleckstrin homology domain containing, family C (with FERM domain) member 1 isoform 1	118092233	XP_001235203	46429989	0.173582	1.33944
	NPY5R	neuropeptide Y receptor type 5	71895787	NP_001026301	71895786	3.69512	0.84503
	SH3PXD2B	similar to SH3 and PX domains 2B	118097320	XP_425197	46018720	3.21864	1.09756
	TNNI1	similar to troponin I slow skeletal muscle	118102318	XP_419242	41634614	3.20133	1.16523
	CLU	clusterin	45382467	NP_990231	4325104	4.53882	0.811907
	PHF12	similar to PHD finger protein 12 (PHD factor 1) (Pf1)	118100224	XP_415826	48842659	1.67895	1.25678
	CDC40	pre-mRNA-processing factor 17	57530292	NP_001006407	53128312	0.149903	0.95352
	JUN	similar to JUN protein	118104302	XP_001233461	71896840	2.45795	0.617687
	C1ORF107	digestive organ expansion factor homolog	71895475	NP_001026222	53129963	2.52569	1.27048
	HLA-DRB1	MHC class II beta chain	113206150	NP_001038144	414541	2.9608	0.495868
	DDX46	similar to Prp5-like DEAD-box protein	118097584	XP_414629	41634390	0.372865	0.83323
	PDE6B	similar to phosphodiesterase 6 beta subunit	118104300	XP_424876	29293678	2.02629	1.41205
	RPAP1	similar to MGC83792 protein	118091619	XP_421141	46240651	0.609683	0.943119
	PXN	paxillin	45384484	NP_990315	895922	0.355641	1.12639
	HCG 17324	novel protein, name not assigned	118093863	XP_422119	46018985	4.08883	1.08337
	PDGFRA	alpha-type platelet-derived growth factor receptor precursor	45382069	NP_990080	6014686	2.90915	1.10036
	CAPN3	calpain-3	52138707	NP_001004405	882072	3.96199	0.427327
	HCFC2	similar to host cell factor 2	118082842	XP_001234928	46017159	2.96603	0.664655
	SDCBP	syntenin-1	71895961	NP_001026195	53136871	0.248521	0.686015
	NR3C1	glucocorticoid receptor	83721947	NP_001032915	22135434	4.55174	0.706758
	FASN	fatty acid synthase	45384052	NP_990486	460908	2.35927	1.48869
	NF1	similar to neurofibromin	118100372	XP_415914	41631570	1.83182	1.34937
	LAMB2	laminin subunit beta-2	45383784	NP_989497	2708706	2.34465	1.42828
	ACSL1	long-chain-fatty-acid--CoA ligase 1	60302804	NP_001012596	60098566	4.26874	1.4214
	HSP90B1	endoplasmin precursor	45383562	NP_989620	211942	0.101464	1.13509
	EIF5B	eukaryotic translation initiation factor 5B	84105269	NP_001033585	4868446	0.316056	0.899132
	RAB10	ras-related protein Rab-10	71895051	NP_001026268	53134732	0.770358	0.926341
	HSD11B1L	hydroxysteroid 11-beta-dehydrogenase 1-like protein precursor	47575889	NP_001001201	46361403	3.81653	1.01621
	DTL	denticleless protein homolog	71895517	NP_001026219	53133244	4.3802	2.26095
	ANKRD43	similar to ankyrin repeat domain 43	118097605	XP_414649	46429901	2.61994	0.651315
	ADCY5	adenylate cyclase type 5	45382871	NP_989962	9857004	0.300938	1.26361
	KIAA0368	similar to Proteasome-associated protein ECM29 homolog (Ecm29)	118104440	XP_424915	47021500	2.24634	1.45701
	USF1	upstream stimulatory factor 1	55926121	NP_001007486	55540923	2.68746	1.1032
	EEF1A2	eukaryotic translation elongation factor 1 alpha 2	74048411	NP_001027570	46018116	1.32878	0.672985
	TBL3	transducin beta-like protein 3	57525081	NP_001006166	53127453	2.23235	1.28244
	NDUFB10	novel protein, name not assigned	50755667	XP_414844	41629956	2.95587	0.949811
	LRPPRC	leucine-rich PPR-motif containing	118087977	XP_001234903	53135190	2.37487	0.862358
	VCPIP1	deubiquitinating protein VCIP135	61098438	NP_001012966	53136385	2.93129	0.971574
	SASH3	SAM and SH3 domain-containing protein 3	71895295	NP_001026281	53131456	4.45126	0.730882
	MRPL32	similar to Mitochondrial ribosomal protein L32	50733012	XP_418869	41635443	0.199724	1.1138
	ERCC6	similar to excision repair protein	118092751	XP_421656	46017494	0.274643	0.992206
	KCNA5	similar to potassium voltage-gated channel shaker-related subfamily 5	50731319	XP_417226	33112049	0.402395	0.877471
	EIF4A2	eukaryotic initiation factor 4A-II	45383077	NP_989880	21435807	3.03179	0.827007
	SH3BP5	SH3 domain-binding protein 5	71896675	NP_001026160	53132741	1.65196	1.07694
	SNAP47	similar to C1orf142 protein	118085485	XP_418505	46428322	3.97439	1.0299
	C12ORF35	similar to gonad expressed transcript	118082943	XP_416367	60544837	0.330322	0.789214
	KDR	vascular endothelial growth factor receptor 2	52138639	NP_001004368	38649422	0.232473	0.727695
	SNRPB2	novel protein, name not assigned	50738734	XP_419331	41636281	0.180367	1.21631
	ASB6	ankyrin repeat and SOCS box protein 6	71897331	NP_001025859	60098730	2.23895	0.831697
	NME2	nucleoside diphosphate kinase	45384260	NP_990378	2827443	3.4133	1.06137
	STXBP1	syntaxin-binding protein 1	46195820	NP_996859	40950627	0.337592	0.890598
	BRCA2	breast cancer 2, early onset	146219852	NP_989607	18253181	0.601951	0.58239
	DHRS11	dehydrogenase/reductase SDR family member 11 precursor	45383153	NP_989838	33305276	1.96899	1.80202
	MCM3	DNA replication licensing factor MCM3	57530231	NP_001006421	53127111	0.352799	1.34164
	PANK1	similar to pantothenate kinase 1 gamma	118092769	XP_421664	48842294	5.27446	0.888269
	COG7	component of oligomeric golgi complex 7	118098018	XP_001234080	53136801	0.336057	1.37458
	KIF3A	kinesin-like protein KIF3A	71895285	NP_001025793	60099062	2.35827	1.04102
	SCN9A	similar to PN1	118093677	XP_422021	2415574	0.337421	1.42637
	CRIM1	cysteine-rich motor neuron 1 protein precursor	45383315	NP_989756	27348108	2.70907	1.34652
	SEC63	similar to SEC63 homolog (S	118088651	XP_419802	45424397	1.80794	2.17361
	LDB1	LIM domain-binding protein 1	46048789	NP_990401	4959041	3.46682	0.79216
	FBXL18	F-box/LRR-repeat protein 18	61098274	NP_001012804	60098610	4.3135	1.07335
	CTNNA2	catenin alpha-2	45384082	NP_990467	222787	1.79524	1.28593
	SLC8A1	sodium/calcium exchanger 1	118405146	NP_001072941	3850660	3.43226	1.18273
	HIVEP1	similar to human immunodeficiency virus type I enhancer binding protein 1	118086402	XP_418944	62838	2.08014	1.16407
	CST3	cystatin precursor	45382805	NP_990831	211714	0.140825	0.750175
	ECT2	similar to epithelial cell transforming sequence 2 oncogene protein	118095280	XP_422790	46429944	2.01669	1.50307
	EEF2	elongation factor 2	45382453	NP_990699	1184957	2.39052	1.27904
	ZNF839	novel protein, name not assigned	118092190	XP_421374	44884948	0.465356	0.808159
	CYP7A1	cholesterol 7-alpha-monooxygenase	48976103	NP_001001753	57116100	3.79464	1.35567
	KCNH6	potassium voltage-gated channel, subfamily H (eag-related), member 6	118102840	XP_418075	6706731	1.75214	0.894631
	BTBD9	BTB/POZ domain-containing protein 9	56605918	NP_001008459	53131786	0.338845	1.11188
	DNMT3B	DNA (cytosine-5)-methyltransferase 3B	67514587	NP_001019999	66766325	2.92752	1.20024
	PSMF1	proteasome inhibitor PI31 subunit	71896121	NP_001026753	53133501	2.04621	0.848134
	CHRD	chordin	45384478	NP_990311	2826738	2.96637	0.929491
	TOP3B	DNA topoisomerase 3-beta-1	57525152	NP_001006181	53132093	2.17534	0.711954
	PDCL3	phosducin-like protein 3	71895205	NP_001025983	53130347	0.289284	1.38349
	KCNG2	potassium voltage-gated channel subfamily G member 2	45384276	NP_990370	2979610	3.53431	1.84281
	COL8A1	novel protein, name not assigned	50729642	XP_416597	46240589	4.86927	0.762877
	ATM	similar to ATM	118085051	XP_417160	6045180	1.69639	1.34284
	ESRRG	estrogen-related receptor gamma	55741600	NP_001007082	46425538	0.302728	0.873482
	DIAPH1	protein diaphanous homolog 1	45383700	NP_989541	12248898	0.232732	1.03245
	MTM1	similar to myotubularin	50746054	XP_420357	41631624	4.83198	0.970522
	NAPRT1	nicotinate phosphoribosyltransferase	46195834	NP_996864	48842115	2.42126	1.14192
	COL14A1	collagen alpha-1(XIV) chain precursor	45384490	NP_990665	288872	0.372089	1.19087
	IL1B	interleukin-1 beta	45433514	NP_989855	3175995	3.66582	0.278081
	APOB	apolipoprotein B	113206052	NP_001038098	211153	1.72165	0.544118
	PPP1R12A	protein phosphatase 1 regulatory subunit 12A	45384106	NP_990454	802102	0.38644	0.775757
	AGL	similar to amylo-1,6-glucosidase, 4-alpha-glucanotransferase	118094283	XP_422317	46018884	2.53321	0.879052
	IKIP	similar to IKIP2 isoform 1	118082527	XP_001232183	41631946	0.188588	0.765241
	CPNE4	novel protein, name not assigned	118085984	XP_418786	48841974	2.22002	1.11526
	FETUB	similar to apo AI promoter B-region binding protein	50752383	XP_422765	46018068	2.30392	0.910039
	UNC13C	similar to Munc13-3	118095735	XP_413798	41632686	0.541963	1.0033
	TNFRSF8	tumor necrosis factor receptor superfamily, member 8	45383273	NP_989775	28950398	2.5625	2.47415
	WHSC1	similar to MMSET type II	118090799	XP_420839	41634377	2.76799	1.16324
	FAT2	similar to protocadherin Fat 2	118097459	XP_414584	46017507	0.557914	0.771661
	DDX3X	ATP-dependent RNA helicase DDX3X	71895253	NP_001025971	60098424	3.12657	0.739323
	GRK4	G protein-coupled receptor kinase 4	57530046	NP_001006459	53130803	4.91807	0.681828
	C8ORF79	novel protein, name not assigned	118090466	XP_420694	46429596	3.05028	1.13143
	BRPF3	similar to BRPF3	118102292	XP_419262	48842283	4.18267	1.12081
	SDK2	protein sidekick-2	45383103	NP_989869	23194255	2.68413	0.937987
	PLA2G4A	cytosolic phospholipase A2	45382223	NP_990754	508624	3.17612	0.999529
	CAPN6	similar to Capn5 protein	118089617	XP_420313	118089616	0.504839	0.983798
	CLK4	similar to cdc2/CDC28-like protein kinase 4	118097513	XP_414614	46018855	0.25258	0.693654
	PTCD3	novel protein, name not assigned	118090816	XP_420852	48841731	0.289285	1.20908
	BMP4	bone morphogenetic protein 4	207113191	NP_990568	472929	2.26924	1.32675
	TALDO1	epidermal growth factor receptor pathway substrate 8-like protein 2, partial	118119980	XP_001236492	53130751	3.85927	0.754492
	PLXNB1	similar to KIAA0407	118096956	XP_414386	45422491	0.493009	1.06703
	C16ORF88	novel protein, name not assigned	118098328	XP_424598	46016290	3.39212	1.20202
	GPR158	G protein-coupled receptor 158	118085672	XP_001234736	46429985	0.354167	1.38139
	KRT75	keratin 75	47604942	NP_001001313	46399074	0.661053	0.825379
	CHIC2	similar to cysteine-rich hydrophobic 2 CHIC2 isoform 1	118090489	XP_001232206	46238276	3.13117	1.17513
	DDX19B	ATP-dependent RNA helicase DDX19B	57529497	NP_001006568	53127477	4.15885	1.04376
	MDM4	novel protein, name not assigned	118102383	XP_417957	46017295	3.36857	1.0127
	BEST3	novel protein, name not assigned	118082319	XP_416091	46240294	3.34282	0.675992
	ING1	similar to ING1 protein	118084350	XP_416956	46239929	1.88783	1.22821
	DDX5	probable ATP-dependent RNA helicase DDX5	45382259	NP_990158	5114445	0.259229	0.750709
	TDRD3	tudor domain-containing protein 3	71895165	NP_001025993	53126574	2.75889	1.1056
	SCLY	selenocysteine lyase	213021176	NP_001132935	47021855	3.85223	1.66496
	HEATR2	similar to HEAT repeat containing 2	118097736	XP_414755	41636568	0.332098	1.30252
	AMBRA1	novel protein LOC423194	118091551	XP_001233289	60098496	2.36935	1.26348
	C10ORF118	similar to C10orf118 protein	118093024	XP_421767	47021406	0.521741	0.548092
	KIAA1429	novel protein, name not assigned	118087198	XP_418337	45423800	0.406562	1.46823
	KIAA0226	similar to mKIAA0226 protein	118095154	XP_422730	118095153	0.488546	1.1042
	PSMD2	26S proteasome non-ATPase regulatory subunit 2	61098410	NP_001012952	53128404	2.95614	0.988834
	MAP3K14	mitogen-activated protein kinase kinase kinase 14	71896323	NP_001026098	60099206	0.331944	1.00805
	BRWD1	similar to WDR9 protein, form A	118083900	XP_416730	47022221	1.87788	1.29484
	CCDC123	novel protein, name not assigned	50753788	XP_414131	46240034	0.361177	1.10318
	PIK3CB	phosphatidylinositol-4,5-bisphosphate 3-kinase catalytic subunit beta isoform	71896909	NP_001026482	60098402	2.20236	0.305745
	ZRANB1	similar to zinc finger, RAN-binding domain containing 1	118093156	XP_421816	41629811	3.86675	0.76654
	EPB41L4B	similar to erythrocyte membrane protein band 4	118086655	XP_419046	47021589	0.377349	0.880033
	EBF2	similar to Olf-1/EBF-like-3 transcription factor	118101314	XP_417675	40388502	1.62631	1.07914
	EHD3	EH domain-containing protein 3	71895641	NP_001026211	53127793	2.30993	0.933503
	CAPN1	calpain-1 catalytic subunit	45384280	NP_990634	63332	4.34092	0.899231
	EPHA7	ephrin type-A receptor 7 precursor	45384174	NP_990414	2462301	2.78048	0.957227
	RNF103	RING finger protein 103	71896439	NP_001026340	53127463	0.281178	0.717922
	GSN	gelsolin precursor	45384386	NP_990265	3688783	2.54161	0.408933
	PRTG	protogenin precursor	71895667	NP_001025719	62241087	0.284589	0.765429
	CCDC49	novel protein, name not assigned	50760762	XP_418121	46017715	0.338937	1.19108
	SLC8A3	similar to Na+/Ca2+ exchanger isoform 3 splice isoform 4	118091715	XP_421178	3850662	2.27134	0.851994
	ITM2B	integral membrane protein 2B	45384170	NP_990416	2425049	3.06282	1.13813
	TLR6	toll-like receptor 6	148228171	NP_001075178	53135874	0.34173	1.20745
	GALNTL4	similar to UDP-N-acetyl-alpha-D-galactosamine:polypeptide N-acetylgalactosaminyltransferase-like 4	118091186	XP_420966	41634939	3.34901	1.84578
	SWAP70	switch-associated protein 70	71897259	NP_001026351	60098382	3.80038	0.637633
	INTS12	novel protein, name not assigned	50746443	XP_420500	41633882	1.87721	1.34443
	LOC81691	exonuclease NEF-sp	57529484	NP_001006573	53127379	1.76431	0.676767
	FCGBP	similar to zonadhesin	118095126	XP_422715	46429412	0.573234	1.3858
	LEPR	leptin receptor	49170082	NP_989654	61889253	4.31904	1.1952
	MICALL1	similar to mKIAA1668 protein	118082727	XP_001234373	60099152	1.92402	0.738051
	STXBP6	similar to Stxbp6 protein	50748376	XP_421218	46016336	3.72016	0.872722
	KIAA1468	novel protein, name not assigned	118086503	XP_418993	46429157	2.55084	1.13005
	RPL31	novel protein, name not assigned	118084259	XP_416909	46240049	1.39858	1.01574
	ARHGAP25	rho GTPase-activating protein 25	71894841	NP_001026054	53133821	1.6829	0.794894
	MSH2	novel protein, name not assigned	118087631	XP_426110	34330120	0.659292	1.18001
	ZFX	similar to Zinc finger X-chromosomal protein	118083994	XP_416795	42599942	3.89226	1.3886
	LONRF2	similar to ring finger protein 127	118084282	XP_416903	46429512	0.390433	1.33799
	FBXW11	F-box/WD repeat-containing protein 11	86129432	NP_001034351	53136809	0.782946	1.29844
	NT5C2	cytosolic purine 5'-nucleotidase	71895075	NP_001026405	53134070	0.401619	1.24324
	AQP9	similar to aquaporin 9 isoform 2	50752875	XP_413787	41630575	0.463045	1.07
	CCRN4L	nocturnin	57863772	NP_001009928	33323504	4.66362	1.08507
	MYH11	myosin-11	45384060	NP_990605	63633	1.4667	1.03095
	UHRF1BP1L	novel protein, name not assigned	50728544	XP_416170	41629899	2.06691	0.972865
	SMC2	structural maintenance of chromosomes protein 2	45382553	NP_990561	572691	4.22532	1.23244
	CHD7	chromodomain-helicase-DNA-binding protein 7	117606190	NP_001071054	48842587	1.46624	0.595321
	BTF3L4	transcription factor BTF3 homolog 4	71896799	NP_001026456	53133601	5.11373	1.31688
	SERPINH1	serpin H1 precursor	45384240	NP_990622	63510	0.577502	0.55075
	VAC14	protein VAC14 homolog	71895589	NP_001025735	53134403	0.461805	0.91372
	ZBTB40	similar to KIAA0478 protein	118101244	XP_417655	46238649	2.26745	0.828628
	ACSL4	similar to Acyl-CoA synthetase	118089631	XP_420317	41630672	0.25551	1.17683
	SEC31A	protein transport protein Sec31A	71896739	NP_001026312	60098650	0.321291	1.23911
	FAM125A	multivesicular body subunit 12A	71897083	NP_001026526	53133143	0.313229	0.922328
	LEF1	lymphoid enhancer-binding factor 1	45384346	NP_990344	3258664	0.290873	1.50793
	FCHSD2	similar to mKIAA0769 protein	118085337	XP_417258	48843096	3.90116	0.692862
	KIAA1211	novel protein, name not assigned	118090497	XP_420698	46429112	0.252778	1.26991
	VPS4B	vacuolar protein sorting-associated protein 4B	148238231	NP_001006378	53127341	0.27088	1.22275
	KLHDC8B	similar to Kelch domain containing 8B	118096994	XP_414393	41636625	0.275858	1.19453
	SCP2	similar to sterol carrier protein-2	118094672	XP_422482	304422	0.32555	1.32989
	SNX1	novel protein, name not assigned	118095485	XP_425052	41636122	2.57637	1.21908
	NID1	similar to Nidogen-1 precursor (Entactin)	118088173	XP_419556	7271898	3.96605	0.626672
	RNASEL	2-5A-dependent ribonuclease	71895249	NP_001026438	84618074	0.296242	0.868913
	TSKU	tsukushin precursor	52694646	NP_001005346	52075570	0.327157	0.978798
	ADA	adenosine deaminase	57529377	NP_001006290	53130735	3.77994	0.750613
	USP47	similar to Ubiquitin carboxyl-terminal hydrolase 47 (Ubiquitin thioesterase 47) (Ubiquitin-specific-processing protease 47) (Deubiquitinating enzyme 47)	118091184	XP_420965	46429260	2.10668	0.942484
	LRRC16A	similar to leucine rich repeat containing 16	118086637	XP_419088	47021323	2.08856	0.89814
	TBC1D8	similar to TBC1 domain family, member 8	118084290	XP_425583	46425675	2.65697	0.651073
	NFKB1	nuclear factor NF-kappa-B p105 subunit	45384086	NP_990465	222838	2.30255	0.297884
	RSL1D1	ribosomal L1 domain containing 1	208609946	NP_001034352	46240152	1.87121	1.18157
	C14ORF73	novel protein, name not assigned	118092207	XP_421382	46429381	3.59175	0.530572
	RHOA	transforming protein RhoA	45382667	NP_990035	10178873	2.50202	0.950307
	BMPR2	bone morphogenetic protein receptor type-2	47825379	NP_001001465	2239104	2.62538	1.40098
	ENDOG	similar to Endonuclease G	118099296	XP_415487	46427890	0.26208	1.09985
	SIPA1L2	similar to SPA-1-like 2	118088212	XP_419564	47022972	2.26554	0.956189
	PCM1	pericentriolar material 1 protein	45383113	NP_989862	23320950	2.41687	1.00983
	KIAA1797	novel protein, name not assigned	118104059	XP_424817	48841954	0.372235	0.999247
	RNF20	E3 ubiquitin-protein ligase BRE1A	71895309	NP_001026605	53128641	0.313456	1.28553
	ZFP91	zinc finger protein 91	118091403	XP_001231964	60099118	3.05627	0.881409
	MAP3K7IP1	TGF-beta-activated kinase 1 and MAP3K7-binding protein 1	57525397	NP_001006240	53133300	3.79327	1.2444
	SMARCA1	similar to SWI/SNF related, matrix associated, actin dependent regulator of chromatin, subfamily a, member 1	118089662	XP_420329	47022134	0.390908	1.34408
	PRPF19	pre-mRNA-processing factor 19	86129600	NP_001034420	53127515	0.526878	0.577068
	NUP107	similar to nuclear pore complex protein	118082405	XP_416082	118082404	0.268792	1.1442
	GNPTAB	similar to N-acetylglucosamine-1-phosphate transferase	118082960	XP_416329	46019306	2.14065	0.59798
	USP4	ubiquitin carboxyl-terminal hydrolase 4	57524946	NP_001006134	53131276	0.401131	1.10653
	CTCF	transcriptional repressor CTCF	45384498	NP_990663	396093	2.46513	0.749329
	SMYD1	SET and MYND domain-containing protein 1	45383804	NP_989486	16930386	0.298852	0.715868
	CDH6	cadherin-6 precursor	48976113	NP_001001758	867998	0.300499	1.37245
	CDC2	cell division protein kinase 1	45384336	NP_990645	63172	3.6029	1.1343
	CYB5R4	similar to NADPH cytochrome B5 oxidoreductase; flavohemoprotein b5+b5R	118088774	XP_001233871	53127691	3.43057	1.10515
	RAB5A	ras-related protein Rab-5A	57530730	NP_001006363	53135108	3.47607	1.10126
	RECQL5	RecQ protein-like 5	118099664	XP_001233565	23503566	2.11822	0.947233
	CIT	similar to rho/rac-interacting citron kinase	118098817	XP_415277	45422173	1.71344	0.826845
	CPA1	carboxypeptidase A1 preproprotein	45383013	NP_989915	18073091	1.65592	1.05678
	ERO1L	similar to ERO1-like (S	118092359	XP_421473	46016236	3.35777	0.920514
	PTGS2	prostaglandin-endoperoxide synthase 2 (prostaglandin G/H synthase and cyclooxygenase) isoform 1	118094249	XP_001231379	212620	0.257866	0.265452
	PRNP	major prion protein homolog	45382625	NP_990796	212614	2.49237	0.137003
	PMPCA	mitochondrial-processing peptidase subunit alpha	57525214	NP_001006197	53133829	2.48812	1.22635
	SETD3	SET domain-containing protein 3	57529914	NP_001006486	53127280	0.553784	0.97223
	CCKBR	gastrin/cholecystokinin type B receptor	48976043	NP_001001742	32400154	3.12088	0.66611
	PHAX	phosphorylated adapter RNA export protein	57530831	NP_001006575	53128001	3.31021	1.11984
	NEB	similar to nebulin	118093947	XP_422163	13429928	0.691257	1.09257
	AFF3	similar to AF4/FMR2 family, member 3	118084280	XP_001233772	47021597	2.63778	1.14679
	SSX2IP	afadin- and alpha-actinin-binding protein	113206096	NP_001038121	45425402	2.68948	1.00849
	DICER1	endoribonuclease Dicer	94957752	NP_001035555	46426118	2.0841	0.995198
	PCSK5	similar to proprotein convertase 6B	118104094	XP_424841	45422321	1.73528	1.92092
	VRK1	serine/threonine-protein kinase VRK1	57529929	NP_001006485	53127487	0.524731	1.34947
	IRG1	immunoresponsive 1 homolog	71895163	NP_001025992	53135131	0.226774	0.111462
	NEK7	serine/threonine-protein kinase Nek7	71895239	NP_001026435	60098824	0.277678	1.74506
	GTF3C3	general transcription factor 3C polypeptide 3	57529778	NP_001006515	53128394	3.32392	1.23009
	HHIP	similar to hedgehog-interacting protein	118089933	XP_420424	45424289	4.93783	0.502104
	CACNA1B	voltage-dependent N-type calcium channel subunit alpha-1B	45383554	NP_989624	5802886	3.36728	0.834242
	BRD1	similar to OTTHUMP00000028807	118082142	XP_415977	45423178	4.00727	0.7543
	EGF	pro-epidermal growth factor	47604934	NP_001001292	46520126	0.475464	1.05678
	AHNAK2	similar to AHNAK nucleoprotein	118092250	XP_421400	46238603	1.53457	1.28627
	ATG7	ubiquitin-like modifier-activating enzyme ATG7	71895443	NP_001025763	53130563	1.68354	1.14814
	ATAD1	novel protein, name not assigned	50749260	XP_421556	46017454	3.58914	1.09493
	GFRA1	GDNF family receptor alpha-1 precursor	45384142	NP_990433	2213802	3.46919	3.20964
	BRD8	bromodomain-containing protein 8	57525007	NP_001006148	53136533	3.5933	1.17371
	DKC1	H/ACA ribonucleoprotein complex subunit 4	71895397	NP_001026286	53133569	3.04784	1.42685
	CCDC80	coiled-coil domain-containing protein 80 precursor	45383303	NP_989762	27531706	2.1204	0.830742
	PCDH1	protocadherin-1	113951653	NP_001039292	50346358	0.413533	1.37005
	RPS14	40S ribosomal protein S14	71895291	NP_001025790	53136691	1.64315	2.16767
	TGFBR3	transforming growth factor beta receptor type 3	45383476	NP_989670	511842	3.2908	1.16609
	SMC1B	similar to OTTHUMP00000028953	118083143	XP_416467	46427496	0.420897	0.919861
	LRP5	low-density lipoprotein receptor-related protein 5	61097991	NP_001012915	53131012	2.13196	0.800017
	YME1L1	ATP-dependent metalloprotease YME1L1	71895721	NP_001026683	53135986	3.67397	1.23275
	GRIA1	glutamate receptor 1	48994235	NP_001001774	987859	0.600826	0.871313
	DBH	similar to dopamine beta-monooxygenase (EC 1	118099385	XP_415429	45426702	0.320162	0.872912
	QSER1	similar to QSER1 protein	118091144	XP_419636	46428590	2.47818	1.0511
	LHX9	LIM/homeobox protein Lhx9	45382197	NP_990757	47076098	0.352084	1.05939
	MYBPH	myosin-binding protein H	71895865	NP_001026199	537609	1.59006	0.758256
	ME1	NADP-dependent malic enzyme	45383538	NP_989634	15420976	3.80853	0.523036
	SALL3	sal-like protein 3	45382835	NP_989978	13699237	3.61584	0.667887
	PCK1	phosphoenolpyruvate carboxykinase, cytosolic [GTP]	45382671	NP_990802	212537	1.42355	0.371964
	WNT11	protein Wnt-11 precursor	45382155	NP_990115	505349	3.75737	0.809624
	GDF5	growth/differentiation factor 5	45383482	NP_989669	4262326	3.42472	0.959395
	ABCC1	multidrug resistance-associated protein 1	60302696	NP_001012540	48842965	2.51989	0.777296
	KIAA1524	protein CIP2A homolog	71896785	NP_001025956	53127325	0.486732	1.57491
	HRAS	GTPase HRas precursor	46048705	NP_990623	63506	0.676673	0.72651
	RC3H1	roquin	118094216	XP_001234605	60098528	0.25712	0.749861
	NES	nestin	45384298	NP_990364	1279430	0.507092	1.31493
	PTCHD2	similar to RNDEu-2	118101227	XP_417651	46238844	4.05965	1.21531
	BLM	Bloom syndrome protein homolog	58219545	NP_001007088	41636298	0.443997	1.70475
	FOLR1	folate receptor alpha	45382285	NP_990165	5670097	0.269224	1.31247
	PPFIA2	similar to PTPRF interacting protein alpha 2	118082455	XP_416120	41633704	1.61932	1.53181
	RB1	retinoblastoma-associated protein	45383327	NP_989750	392056	0.240625	1.30295
	EZH2	similar to Enhancer of zeste homolog 2 (Drosophila)	118086295	XP_418879	47022223	1.89016	1.54472
	SPATA13	novel protein, name not assigned	118085033	XP_417134	46427960	3.47544	0.873646
	PCSK6	similar to PACE4A-II	118095967	XP_413892	6706187	2.70461	0.885589
	GFI1B	zinc finger protein Gfi-1b	45384162	NP_990422	2331055	2.54285	1.10099
	FNBP1L	similar to transducer of Cdc42-dependent actin assembly-1	118094352	XP_422335	41633564	0.466697	0.859455
	VPS54	similar to vacuolar sorting protein 54 long isoform 1	118087640	XP_001232039	41634328	2.60714	0.874744
	ACACA	acetyl-CoA carboxylase	45382859	NP_990836	211567	2.26329	1.01203
	TAPBP	tapasin precursor	77736619	NP_001029988	3776055	0.205891	0.732077
	FOXK1	novel protein, name not assigned	118097798	XP_414784	46017934	3.10125	0.901703
	DGKZ	diacylglycerol kinase zeta	71894855	NP_001026363	60098418	3.68971	0.897836
	CCNH	similar to Cyclin-H	118104376	XP_424908	46018788	2.5004	1.13211
	SNX13	sorting nexin-13	157909845	NP_001103225	53126818	0.276799	1.23187
	BC026585	novel protein, name not assigned	118094198	XP_422273	41633052	0.493468	0.953355
	PLS3	plastin-3	57530180	NP_001006431	53136549	3.11492	2.18945
	CILP	similar to Cartilage intermediate layer protein, nucleotide pyrophosphohydrolase	118095965	XP_413902	46238918	0.37024	0.66261
	MRPS9	similar to mitochondrial ribosomal protein S9 isoform 1	118084278	XP_001232933	45426189	3.94193	1.40143
	KBTBD10	similar to Kel-like protein 23	50750473	XP_422010	47021445	4.36231	1.2227
	MOV10	putative helicase MOV-10	61098155	NP_001012861	53131289	0.397141	0.843543
	RBM19	RNA binding motif protein 19	118098893	XP_001233414	60098572	2.90476	1.14333
	NRBF2	novel protein, name not assigned	118092502	XP_421538	46426324	0.273402	1.18061
	SLC5A1	similar to sodium-glucose cotransporter-like 1	118098708	XP_415247	8346783	0.263587	0.693671
	C2ORF34	novel protein, name not assigned	50740437	XP_419462	41633001	2.90463	1.21314
	CFL2	cofilin-2	52138701	NP_001004406	211569	2.62396	1.15718
	AHR	aryl hydrocarbon receptor	45383874	NP_989449	19343351	0.480682	0.594552
	RPL7L1	60S ribosomal protein L7-like 1	57530074	NP_001006452	53131655	0.495698	3.80014
	KIAA1772	novel protein, name not assigned	118086866	XP_419152	46017874	2.54854	1.24532
	XIAP	baculoviral IAP repeat-containing protein 4	45383007	NP_989919	17865296	2.92884	1.67092
	ABCA1	ATP-binding cassette sub-family A member 1	45383826	NP_989476	18028982	0.399198	1.31822
	ITGB2	integrin beta-2	46048728	NP_990582	297566	1.87701	0.748121
	PHC1	polyhomeotic-like protein 1	57525436	NP_001006249	53131348	1.34678	1.27952
	ANKRD11	similar to ankyrin repeat-containing cofactor-1	118096590	XP_414205	46239474	2.1907	0.671032
	SLC16A9	monocarboxylate transporter 9	71895009	NP_001026393	53133347	0.93945	1.20826
	PCF11	similar to Pre-mRNA cleavage complex 2 protein Pcf11 (Pre-mRNA cleavage complex II protein Pcf11)	118085231	XP_417214	41630798	3.05698	0.707463
	NRXN3	similar to Neurexin-3-alpha precursor (Neurexin III-alpha)	118092026	XP_421297	46017550	1.9221	0.68764
	LRRC49	novel protein, name not assigned	118095679	XP_413778	45426715	1.35431	1.10841
	RXRG	retinoic acid receptor RXR-gamma	45384256	NP_990625	63495	3.70947	1.22336
	MRPS34	similar to Mrps34-prov protein	118098326	XP_424592	46016834	0.525247	0.969865
	ROBO1	similar to roundabout 1	118083736	XP_416673	15281514	0.284536	1.28945
	DNAJA1	dnaJ homolog subfamily A member 1	61098432	NP_001012963	53133321	3.46896	0.87969
	G2E3	G2/M phase-specific E3 ubiquitin-protein ligase	61098336	NP_001012918	46238865	2.48639	0.988817
	OASL	59 kDa 2'-5'-oligoadenylate synthase-like protein	45384278	NP_990372	1944137	3.72414	0.554659
	CYP1A1	cytochrome P450 1A5	45384068	NP_990477	1783319	3.17157	1.23972
	LRRC39	novel protein, name not assigned	118094275	XP_422312	41632728	0.340176	0.900568
	WFS1	similar to WFS1	118090696	XP_420803	46425530	1.30886	1.09545
	UGCG	novel protein, name not assigned	118104438	XP_424914	46429514	0.266185	1.13325
	NACC2	nucleus accumbens-associated protein 2	71897295	NP_001025852	53136487	2.99242	0.753115
	CHTF18	novel protein, name not assigned	118097931	XP_414833	53136687	0.286394	1.37755
	MAP3K7IP2	similar to KIAA0733 protein	50742516	XP_419660	46018041	0.727802	1.31179
	SLC39A13	zinc transporter ZIP13	56605952	NP_001008471	53136587	0.796733	0.98731
	RAD21	double-strand-break repair protein rad21 homolog	71896527	NP_001026121	53129491	1.99253	1.53809
	MYH7	myosin-7	50838836	NP_001001302	14017755	0.577538	0.85852
	GAD2	similar to glutamate decarboxylase	118085668	XP_418596	11612161	2.35975	0.879011
	AGPAT9	glycerol-3-phosphate acyltransferase 3	71896719	NP_001026316	53129297	1.97699	0.876831
	ARCN1	coatomer subunit delta	118405190	NP_001072967	53130413	2.79574	1.05667
	FBXO34	F-box only protein 34	71894955	NP_001026384	53136485	3.32125	0.818689
	EIF3M	eukaryotic translation initiation factor 3 subunit M	57530306	NP_001006406	53133799	0.334607	1.22926
	COL6A3	collagen alpha-3(VI) chain precursor	45382993	NP_990865	211621	0.456889	1.04839
	SALL4	sal-like protein 4	124249434	NP_001074341	60099070	2.40219	1.15128
	KIAA0355	novel protein, name not assigned	118096413	XP_414143	46239400	0.498473	1.07594
	SF3B3	splicing factor 3b, subunit 3, 130kDa	118096218	XP_001232348	53127014	2.02749	1.91384
	FGL2	fibroleukin	118405160	NP_001072954	60098944	3.53402	0.288751
	MTMR3	similar to KIAA0371	118098883	XP_415304	46016884	0.368381	0.870222
	LPL	lipoprotein lipase precursor	49258194	NP_990613	63573	0.336767	2.44036
	NINJ1	similar to Ninjurin 1	50754319	XP_414328	41636119	2.84397	0.574231
	CCT8	T-complex protein 1 subunit theta	52138673	NP_001004389	44969705	3.18147	1.53547
	ZEB2	similar to KIAA0569 protein	118093927	XP_422151	46237814	3.13031	0.804802
	SOX2	transcription factor SOX-2	45383968	NP_990519	595494	0.326032	1.18058
	RAC2	similar to ras-related C3 botulinum toxin substrate 2 (rho family, small GTP binding protein Rac2)	118082840	XP_001237032	45425704	1.99051	1.08496
	AMOTL2	similar to Amotl2 protein	118094902	XP_422675	46019417	2.27546	1.84276
	IL17F	interleukin 17F	45383241	NP_989791	60280534	3.67304	0.792758
	LTA4H	leukotriene A-4 hydrolase	57525373	NP_001006234	53133535	0.331747	1.16887
	LEPREL1	prolyl 3-hydroxylase 2 precursor	48374055	NP_001001530	42742270	0.414176	0.931468
	PLEK2	similar to PLEK2 protein	50748330	XP_421197	41633672	2.01391	0.878371
	VCAN	versican core protein precursor	46048882	NP_990118	391643	1.70141	0.824801
	PMM2	phosphomannomutase 2	71895479	NP_001026639	53133827	1.6164	0.950607
	PFKM	6-phosphofructokinase, muscle type	45383682	NP_989554	23821297	0.507368	1.40235
	IDH3A	isocitrate dehydrogenase 3 (NAD+) alpha	118095607	XP_413748	53136569	0.443143	1.40826
	MAK10	N-alpha-acetyltransferase 35, NatC auxiliary subunit	71895405	NP_001026623	53136723	1.73712	1.10577
	GUCY1B3	similar to soluble guanylate cyclase 1 beta 3	118089789	XP_420376	42600433	3.52507	1.02945
	SLC25A13	calcium-binding mitochondrial carrier protein Aralar2	61098440	NP_001012967	53136144	0.254874	1.46488
	USP28	ubiquitin carboxyl-terminal hydrolase 28	71895627	NP_001026667	53136357	0.321782	1.56256
	XYLT1	similar to xylosyltransferase I	118098014	XP_414904	48475405	2.28579	1.39338
	SMURF1	similar to Smad ubiquitination regulatory factor 1	118097811	XP_414794	48841628	3.43057	1.14395
	SERPINB10	similar to Chain A, Crystal Structure Of A M-Loop Deletion Variant Of Ment In The Native Conformation isoform 1	118086478	XP_001232382	3098614	1.70114	0.157829
	ALG11	similar to asparagine-linked glycosylation 11 homolog (S	118084916	XP_417074	41630378	0.665521	1.14616
	RBMX	heterogeneous nuclear ribonucleoprotein G	119331082	NP_001073196	53130709	0.41862	0.933355
	KLHL2	similar to Kelch-like protein 2 (Actin-binding protein Mayven)	118089832	XP_420390	46427444	3.4471	0.765888
	ZBTB41	similar to FRBZ1 protein (FRBZ1)	50750942	XP_422196	41633686	2.19106	0.935939
	PARD6B	partitioning defective 6 homolog beta	113206068	NP_001038106	41630935	3.0085	0.931004
	KIAA1219	ral GTPase-activating protein subunit beta	71895037	NP_001026017	60098912	2.25475	1.01126
	KIAA0776	E3 UFM1-protein ligase 1	157151710	NP_001096671	53127397	2.08606	1.18766
	ALB	serum albumin precursor	45383974	NP_990592	63747	1.97136	0.862826
	CAP2	novel protein, name not assigned	118086389	XP_418936	46017081	0.310594	0.873717
	TMC2	transmembrane channel-like protein 2	86129572	NP_001034413	50882088	2.90455	1.16545
	RAB3GAP2	similar to rGAP-iso	118087869	XP_419406	46017513	0.479065	0.975078
	PRKDC	DNA-dependent protein kinase catalytic subunit	45382811	NP_989989	4127232	0.620586	1.00409
	TEX10	testis-expressed sequence 10 protein homolog	71896487	NP_001026179	53127745	0.584894	1.24576
	HSPA14	novel protein, name not assigned	118082009	XP_416996	46017273	2.04356	1.26926
	CD44	CD44 antigen isoform 2	118091488	XP_001232451	46239405	1.69032	0.751523
	FTCD	formimidoyltransferase-cyclodeaminase	45382475	NP_990234	3980063	2.34225	1.27183
	SYNM	synemin	45382215	NP_990140	6435828	0.430067	0.854886
	ART1	NAD(P)(+)--arginine ADP-ribosyltransferase 1 precursor	45384128	NP_990444	1644375	0.289538	0.683763
	KIAA2026	similar to KIAA2026	118104004	XP_424814	46238078	1.88421	0.728493
	PTPN11	tyrosine-protein phosphatase non-receptor type 11	45384450	NP_990299	1054939	0.286188	1.29197
	KIAA1109	similar to fragile site-associated protein	118090322	XP_420625	47022687	1.58512	0.711
	ZMYM4	similar to zinc finger protein 262	118101660	XP_417783	45426082	1.62651	1.18381
	CHRNA3	neuronal acetylcholine receptor subunit alpha-3 precursor	56606123	NP_989747	211044	0.653897	0.633942
	SLC27A4	novel protein, name not assigned	118099261	XP_415504	46428316	0.31903	1.51083
	TRAF5	TNF receptor-associated factor 5	45383686	NP_989550	53133403	0.307558	0.299468
	METT10D	putative methyltransferase METT10D	71896227	NP_001026773	53136427	2.31232	1.31917
	FILIP1	novel protein, name not assigned	118088795	XP_419877	41629867	2.28762	0.936617
	PDE9A	similar to cGMP phosphodiesterase A2	118083864	XP_416748	41636230	3.49374	0.894049
	SLC25A32	mitochondrial folate transporter/carrier	71895677	NP_001026677	53133457	0.343183	1.24377
	RHPN1	similar to Rhpn1 protein	118087436	XP_418410	45423814	0.31199	0.963921
	ACTR2	actin-related protein 2	45382569	NP_990555	806553	2.38619	1.59697
	SNW1	novel protein, name not assigned	50748542	XP_421294	46016990	0.454229	1.27648
	AXIN1	axin-1	45384430	NP_990275	2252817	1.98083	1.08763
	OSBPL6	similar to OSBP-related protein 6; ORP6 isoform 1	118093526	XP_001233036	46240043	3.26068	1.01715
	UBA5	ubiquitin-like modifier-activating enzyme 5	48976121	NP_001001765	46239991	2.2699	1.01065
	VIL1	villin-1	45382125	NP_990773	212862	1.67862	0.680989
	ODZ2	teneurin-2 isoform 1	51173739	NP_989428	25854612	1.94854	1.431
	KIF23	kinesin-like protein KIF23	71895637	NP_001025725	53136517	3.1124	1.44219
	FGF14	fibroblast growth factor 14	45382137	NP_990108	6911122	0.626331	1.81241
	NADSYN1	glutamine-dependent NAD(+) synthetase	57530028	NP_001006465	53127507	3.60759	1.51956
	ITGA1	integrin alpha-1	45384200	NP_990400	497989	0.554796	0.793742
	RC3H2	similar to RP11-163B6	118099494	XP_415394	46428581	3.48276	0.914171
	ACSS3	novel protein, name not assigned	118082453	XP_416118	46240632	2.30183	1.07385
	LCP2	lymphocyte cytosolic protein 2	45382685	NP_990032	10567591	5.02042	0.197953
	MARK3	similar to MAP/microtubule affinity-regulating kinase 3 long isoform 1	118092046	XP_001234619	46427523	0.359628	0.780941
	ST8SIA2	alpha-2,8-sialyltransferase 8B	48675877	NP_001001604	47021674	0.308093	0.862728
	SNTB1	beta-1-syntrophin	57530105	NP_001005798	46090784	1.54956	1.04089
	SNAP25	synaptosomal-associated protein 25	45382033	NP_990789	212673	2.85469	1.05278
	DEPDC1B	DEP domain-containing protein 1B	57530823	NP_001006576	53130263	2.74611	1.47603
	VSX2	visual system homeobox 2	45382113	NP_990099	7211447	2.84351	0.540089
	PLOD1	procollagen-lysine,2-oxoglutarate 5-dioxygenase 1 precursor	54111425	NP_001005618	212281	1.39044	0.562417
	DNAJC16	dnaJ homolog subfamily C member 16 precursor	86129588	NP_001034419	53130539	2.02668	0.942509
	MCM3AP	similar to KIAA0572 protein	118093361	XP_421891	45421927	2.31488	0.921667
	ASL	argininosuccinate lyase	118100139	XP_415792	63336	3.63528	1.29914
	EML5	similar to echinoderm microtubule associated protein like 5	118091905	XP_421310	46429916	1.51822	1.79501
	ITGA6	integrin alpha-6 precursor	46048714	NP_990620	63541	2.05981	0.874139
	MTF1	metal regulatory transcription factor 1	71895619	NP_001026666	53130161	2.18412	0.735134
	ACAP2	arf-GAP with coiled-coil, ANK repeat and PH domain-containing protein 2	57529600	NP_001006548	53132188	1.36373	0.680291
	ITGAV	integrin alpha-V precursor	45382133	NP_990770	212876	1.92267	0.823141
	SMO	similar to smoothened	118081892	XP_414970	2618974	0.579595	0.854345
	SEC14L5	novel protein, name not assigned	118098232	XP_414710	45424586	0.427067	1.08204
	HKDC1	similar to Hexokinase domain containing 1	118092591	XP_421579	41630048	1.3618	0.668577
	CORO7	coronin-7	57525131	NP_001006176	53129366	2.84037	1.12155
	IKBKB	inhibitor of nuclear factor kappa-B kinase subunit beta	71897207	NP_001026568	53136461	1.84023	0.955042
	AIP	AH receptor-interacting protein	45383227	NP_989800	42600003	7.73721	0.976543
	RAD18	E3 ubiquitin-protein ligase RAD18	71895379	NP_001025774	53135181	1.66913	1.24204
	KIAA1462	novel protein, name not assigned	118085631	XP_418578	46017714	1.94242	1.56268
	MYOM2	M-protein, striated muscle	45384088	NP_990466	222832	0.440446	0.79827
	IQGAP1	similar to KIAA0051	118096063	XP_413959	118096062	1.50158	1.40325
	ANKRD44	serine/threonine-protein phosphatase 6 regulatory ankyrin repeat subunit B	61098370	NP_001012933	48841483	3.15319	0.860749
	SLIT3	similar to MEGF5	118097251	XP_414503	16118484	2.05145	1.02566
	FRAS1	similar to Fraser syndrome 1	118090002	XP_420470	47021292	1.57944	1.4164
	ZMYM2	zinc finger protein 198	118085022	XP_001233738	46428958	0.521102	0.728948
	PLEKHO1	pleckstrin homology domain-containing family O member 1	71897097	NP_001026527	60099050	0.613405	1.67229
	ARNTL	aryl hydrocarbon receptor nuclear translocator-like protein 1	47825375	NP_001001463	10945813	0.430457	1.32355
	SCLT1	novel protein, name not assigned	118089909	XP_420451	118089908	0.583323	0.870185
	ERLIN1	erlin-1	71895011	NP_001026394	60099056	2.10853	1.30339
	KATNA1	katanin p60 ATPase-containing subunit A1	113206090	NP_001038113	46018239	0.475054	1.32092
	FAM76B	similar to RIKEN cDNA 2810485I05 gene	118085164	XP_417189	46427560	3.33001	1.5004
	CROT	similar to carnitine octanoyltransferase	118085713	XP_418635	41635680	2.24404	1.06607
	KIAA1826	similar to KIAA1826 protein	118085076	XP_417171	46427422	2.66929	0.887234
	PHLDA2	similar to IPL	50747860	XP_421020	46426233	1.45551	0.571927
	FBN1	similar to fibrillin	118095785	XP_413815	6180119	0.725719	1.44356
	ZFP161	zinc finger protein 161 homolog	45384040	NP_990492	1399186	0.422974	0.846372
	GOT1	aspartate aminotransferase, cytoplasmic	45384348	NP_990652	63065	2.93683	1.25342
	DOCK10	dedicator of cytokinesis 10	118095033	XP_001234660	60099190	1.42443	0.947391
	MED17	mediator of RNA polymerase II transcription subunit 17	57529323	NP_001006280	53136365	2.30777	0.931053
	FASTKD3	novel protein, name not assigned	50735005	XP_419017	46017726	0.576834	1.07043
	NUFIP1	nuclear fragile X mental retardation-interacting protein 1	71895147	NP_001025996	53133084	3.24593	1.52201
	IARS	similar to isoleucyl-tRNA synthetase	118096783	XP_414300	48842788	2.40813	1.64365
	RBM7	RNA-binding protein 7	57530481	NP_001006318	53130198	0.309639	1.12076
	PIP4K2A	phosphatidylinositol-5-phosphate 4-kinase type-2 alpha	71896679	NP_001026142	60099194	1.93432	1.66162
	CACNA1D	voltage-dependent L-type calcium channel subunit alpha-1D	46048807	NP_990365	2992554	2.73342	1.20809
	LRIG3	similar to SAPS287	118082264	XP_416055	46239475	0.322751	1.19512
	DDX27	probable ATP-dependent RNA helicase DDX27	57529371	NP_001006293	47022025	0.407304	1.32222
	NR2F2	COUP transcription factor 2	45383323	NP_989752	392816	3.03798	0.647145
	LOC100129514	novel protein, name not assigned	50728938	XP_416353	41632183	0.533247	0.94981
	GARNL1	similar to tuberin-like protein 1	118091826	XP_421244	46016549	1.55277	1.08758
	PTPRF	similar to protein tyrosine phosphatase, receptor type, F	118094414	XP_001233494	46429313	2.0438	1.08154
	ZNF804A	novel protein, name not assigned	118093272	XP_421853	47021733	0.48024	1.05688
	SLIT1	similar to MEGF4	118092922	XP_421715	15281508	1.76726	1.19841
	TXNRD3	thioredoxin reductase 3	170671712	NP_001116249	44884954	1.806	1.42454
	ODZ1	teneurin-1	45382363	NP_990193	4877312	1.95139	0.667524
	ARHGAP21	similar to KIAA1424 protein	118085680	XP_418602	46430373	0.452179	1.18668
	FNDC3A	fibronectin type-III domain-containing protein 3a	61098244	NP_001012844	53133437	3.17324	0.826857
	IL1R1	similar to IL-1 receptor I	118084306	XP_416915	212206	2.08977	0.758556
	TMEM60	novel protein, name not assigned	50728057	XP_415972	41636262	1.59722	1.12205
	SPTLC2	serine palmitoyltransferase 2	57529939	NP_001006483	53133735	0.686078	1.31146
	SERPINB6	serpin B6	57530448	NP_001006377	53130295	2.03607	1.34027
	ANKRD17	similar to ankyrin repeat domain protein 17	118090248	XP_420605	51231419	0.45733	0.892232
	YWHAH	14-3-3 protein eta	56119054	NP_001007840	53130843	1.72621	0.869517
	DIDO1	death inducer-obliterator 1	118100701	XP_001234737	53129189	0.640929	0.795143
	EVC2	limbin	119331136	NP_001073217	50953499	0.57334	0.856358
	GLT8D1	similar to glycosyltransferase 8 domain containing 1	50754115	XP_414250	46238532	0.37316	1.36753
	DDX26B	novel protein, name not assigned	118089452	XP_420227	48842454	0.289646	0.639202
	RNASEN	ribonuclease 3	57530438	NP_001006379	53134950	0.545479	1.30505
	ZNF507	novel protein, name not assigned	118096376	XP_414126	41633842	0.331567	1.2661
	NUP50	nuclear pore complex protein Nup50	60302734	NP_001012559	60098460	0.165621	0.793005
	FGFR1OP2	FGFR1 oncogene partner 2 homolog	56119028	NP_001007856	53130839	2.30451	1.16324
	PPP1R3D	similar to serine-threonine specific protein phosphatase	50758741	XP_417397	46016547	0.28892	1.39337
	CLIP1	CAP-Gly domain-containing linker protein 1	45384404	NP_990273	2905648	0.550165	1.10933
	EWSR1	RNA-binding protein EWS	86129438	NP_001034356	53127283	1.77493	1.24222
	SMC5	structural maintenance of chromosomes protein 5	86129602	NP_001034424	53133043	0.677762	1.40667
	TRIM71	tripartite motif-containing protein 71	167830408	NP_001032352	71980107	0.329559	0.891344
	TMEM104	transmembrane protein 104	71894825	NP_001026278	60098934	0.352362	0.919409
	PIAS1	E3 SUMO-protein ligase PIAS1	71895425	NP_001026627	47933873	2.44076	0.81218
	STT3A	serine/threonine-protein kinase Chk1	45383464	NP_989676	46239552	3.19289	1.43196
	HARS	histidyl-tRNA synthetase, cytoplasmic	57524990	NP_001006144	53131919	1.88795	1.24274
	DNA2	DNA2-like helicase	57529868	NP_001006497	53130965	0.457551	1.54475
	TXNRD2	thioredoxin reductase 2, mitochondrial	170015974	NP_001116163	25359592	0.547747	1.32699
	EIF2AK4	similar to Eukaryotic translation initiation factor 2-alpha kinase 4 (GCN2-like protein)	118091755	XP_421203	48842100	1.52479	1.45898
	ABCA5	similar to ATP-binding cassette, sub-family A , member 5	118099789	XP_415695	41635455	0.526102	0.677142
	XRCC6	X-ray repair cross-complementing protein 5	45382537	NP_990258	3374508	2.46296	1.0757
	EDNRB	endothelin receptor type B	218563766	NP_001001127	21667325	0.339063	0.910734
	C11ORF16	similar to chromosome 11 open reading frame 16	118091239	XP_420986	118091238	0.273866	0.997838
	BARD1	BRCA1-associated RING domain protein 1	71895151	NP_001026417	53130845	0.456736	1.75687
	ZC3H3	zinc finger CCCH domain-containing protein 3	71896131	NP_001026756	60098724	2.77522	0.904663
	AKAP12	similar to gravin	118088380	XP_419673	41632824	0.370351	1.09122
	POLR3A	DNA-directed RNA polymerase III subunit RPC1	57529842	NP_001006500	53130331	1.79168	1.07347
	AP2M1	AP-2 complex subunit mu-1	118405172	NP_001072962	53126935	0.581885	1.53904
	UBAC1	ubiquitin-associated domain-containing protein 1	71895521	NP_001026645	53133549	1.89087	1.27679
	ZCCHC6	zinc finger, CCHC domain containing 6	118104149	XP_001233427	53133779	0.619826	1.51558
	PLEKHM1	pleckstrin homology domain-containing family M member 1	71896313	NP_001026095	53127725	0.630032	0.859594
	FAM108B1	abhydrolase domain-containing protein FAM108B1 precursor	71894799	NP_001026594	53133987	2.95902	1.27111
	BMPR1B	bone morphogenetic protein receptor type-1B precursor	45384090	NP_990463	222862	1.61195	0.884247
	C2ORF77	similar to LOC129881 protein	118093655	XP_422007	46240166	0.526163	1.16702
	PLK2	novel protein, name not assigned	118103791	XP_424739	41632180	1.6603	0.770346
	SEMA4G	similar to KIAA1619 protein	118092972	XP_421725	45422010	1.46814	0.92974
	GARS	glycyl-tRNA synthetase	71895709	NP_001026681	48842777	0.332507	1.60386
	SBNO1	protein strawberry notch homolog 1	71895495	NP_001026640	60099164	0.590081	1.36435
	PDS5B	sister chromatid cohesion protein PDS5 homolog B	158508588	NP_001012845	46238237	0.5566	1.17779
	CARS	cysteinyl-tRNA synthetase, cytoplasmic	60302812	NP_001012601	60098590	1.66471	1.10786
	TECPR2	similar to KIAA0329	118092033	XP_421376	47022417	0.22095	0.983298
	OGDH	2-oxoglutarate dehydrogenase, mitochondrial	71897293	NP_001026553	53133713	1.71745	1.20577
	S1PR1	similar to G protein-coupled sphingolipid receptor isoform 1	118094266	XP_001231780	46427337	0.338366	0.763456
	PTPRU	receptor-type tyrosine-protein phosphatase U precursor	45383181	NP_989823	304396	2.10659	0.903715
	TMEM132D	similar to TMEM132D protein	118098448	XP_415097	45424220	1.78742	1.23137
	HMGCL	similar to Hydroxymethylglutaryl-CoA lyase (HMG-CoA lyase) (HL) (3-hydroxy-3-methylglutarate-CoA lyase)	50759896	XP_417834	46016935	3.14258	0.973483
	EIF5A2	eukaryotic translation initiation factor 5A-2	45382991	NP_990863	289799	1.73838	1.95129
	ANKRD27	ankyrin repeat domain-containing protein 27	208610023	NP_001129150	46238322	2.04827	0.847263
	NTN1	similar to netrin-2	118098282	XP_415047	529420	2.06844	1.16109
	PITPNM2	similar to KIAA1457 protein	118098490	XP_415122	41634734	1.45274	1.07792
	PSMD12	26S proteasome non-ATPase regulatory subunit 12	71897101	NP_001025877	53136553	3.33217	1.15728
	TIAM1	similar to T-cell lymphoma invasion and metastasis 1	118083796	XP_416699	48842194	0.649456	0.833978
	ABHD13	abhydrolase domain-containing protein 13	56711276	NP_001008681	53133491	3.93185	1.33736
	ADAR	similar to RNA-specific adenosine deaminase	118102165	XP_001232162	84616740	1.88335	0.84088
	CKAP2L	similar to Cytoskeleton associated protein 2-like	118101445	XP_424317	46428452	0.426431	1.27067
	PSMD7	novel protein, name not assigned	118096637	XP_414229	53130329	0.352582	1.1771
	TTLL5	tubulin polyglutamylase TTLL5	71894911	NP_001026375	46240335	1.8092	1.02145
	HIPK2	similar to Homeodomain-interacting protein kinase 2 (hHIPk2)	118082890	XP_416335	18308151	2.87214	0.350682
	MFN1	mitofusin-1	61098404	NP_001012949	48842577	0.325805	1.91706
	EPAS1	endothelial PAS domain-containing protein 1	46048879	NP_990138	5051909	0.372132	1.24426
	MGP	matrix Gla protein precursor	45384268	NP_990375	2598420	1.13774	0.656774
	ST3GAL3	ST3 beta-galactoside alpha-2,3-sialyltransferase 3 isoform 6	118094430	XP_001233588	56237690	0.914358	0.84559
	RABGAP1	novel protein, name not assigned	118099497	XP_415391	47022598	1.62227	1.03013
	PINX1	similar to MGC89170 protein	118089118	XP_420036	46017299	1.74495	1.33954
	LAMP1	lysosome-associated membrane glycoprotein 1 precursor	45384206	NP_990614	63569	2.99773	0.644277
	TMC7	transmembrane channel-like protein 7	71897131	NP_001025812	52547958	0.337708	0.748152
	DNAJC21	similar to DnaJ homology subfamily A member 5	118103712	XP_425006	41635292	1.72255	1.00473
	EIF2C3	protein argonaute-3	71895199	NP_001026071	53129948	1.77648	0.997451
	MT2A	metallothionein	46048711	NP_990606	63617	1.84501	1.84475
	AP4B1	AP-4 complex subunit beta-1	71895699	NP_001026088	53133701	3.66049	1.3976
	NONO	non-POU domain-containing octamer-binding protein	71895845	NP_001026703	53134058	1.67992	1.46203
	PDHX	pyruvate dehydrogenase complex, component X	71894701	NP_001026358	60098968	0.471707	1.09893
	CENPC1	centromere protein C 1	45384246	NP_990382	2749772	1.89921	1.27396
	SLC16A12	novel protein, name not assigned	118092812	XP_421663	46430011	0.361929	1.00727
	GLT8D3	glucoside xylosyltransferase 1	71896989	NP_001025907	53130855	0.349112	1.01424
	SLC25A37	similar to mitochondrial solute carrier protein	50759536	XP_417682	46018172	2.54003	1.39458
	TOP2A	DNA topoisomerase 2-alpha	45382161	NP_990122	6714552	1.76741	1.43258
	EPHA4	ephrin type-A receptor 4 precursor	45382149	NP_990112	312216	2.41181	1.25989
	RPN2	dolichyl-diphosphooligosaccharide--protein glycosyltransferase subunit 2	57529367	NP_001006288	53127667	0.259605	1.46729
	THRAP3	thyroid hormone receptor-associated protein 3	71895133	NP_001026070	53127311	1.97068	0.935433
	SORBS2	similar to SH3-containing protein p4015	118090429	XP_420674	41633275	0.354567	1.16718
	MST1	hepatocyte growth factor-like protein	45382603	NP_990544	1130675	2.07899	0.557382
	MAOB	similar to monoamine oxidase B	118083981	XP_416766	50882520	2.8851	0.756893
	PLEKHA6	similar to Pleckstrin homology domain containing, family A member 6	118102379	XP_417955	45423194	1.83189	0.850102
	USP24	similar to Ubiquitin carboxyl-terminal hydrolase 24 (Ubiquitin thioesterase 24) (Ubiquitin-specific-processing protease 24) (Deubiquitinating enzyme 24)	118094708	XP_422499	41633791	0.46894	1.40759
	LMO3	novel protein, name not assigned	118083027	XP_416410	47021743	0.333442	1.02752
	MDH1	malate dehydrogenase, cytoplasmic	57530355	NP_001006395	41632538	3.00464	1.53394
	PGM2	phosphoglucomutase 2	71897287	NP_001026554	53136743	0.27441	0.465726
	CSTF3	cleavage stimulation factor subunit 3	60302784	NP_001012586	60098406	2.04273	1.29933
	TERF2IP	telomeric repeat-binding factor 2-interacting protein 1	45383225	NP_989799	33413448	3.17864	1.46129
	HERC2	similar to hect domain and RLD 2	118084252	XP_001233308	46238368	1.5222	0.889043
	DCUN1D5	novel protein, name not assigned	50731117	XP_417174	41636112	0.34347	1.17043
	EP300	similar to p300 protein isoform 2	118082721	XP_416238	46429495	1.69756	1.17506
	ATP11B	similar to Probable phospholipid-transporting ATPase IF (ATPase class I type 11B) (ATPase IR)	118095259	XP_422773	42600429	2.449	1.45013
	SFRP2	secreted frizzled-related protein 2 precursor	45382119	NP_990104	6746597	1.99341	0.904356
	PARP4	novel protein, name not assigned	118085083	XP_417150	41633224	3.25203	0.911532
	PYGL	glycogen phosphorylase, liver form	45383372	NP_989723	30575683	0.498725	0.975415
	SRGAP3	SLIT-ROBO Rho GTPase-activating protein 3	71895381	NP_001025775	53129827	2.19646	1.0829
	LRRCC1	similar to MGC83921 protein	118087157	XP_418316	46428164	1.20009	1.03769
	SDSL	similar to Serine dehydratase-like	118098895	XP_415319	46429336	2.75647	0.755104
	IMPAD1	similar to Inositol monophosphatase domain containing 1	118086974	XP_419214	46018865	2.44682	0.882064
	TGS1	trimethylguanosine synthase	57530384	NP_001006389	53133773	2.35893	1.04521
	RERE	similar to arginine-glutamic acid dipeptide (RE) repeats	118101077	XP_417594	46428097	3.01474	1.15516
	ELL	RNA polymerase II elongation factor ELL	61098133	NP_001012865	48841786	0.448259	1.54725
	APBB1IP	amyloid beta A4 precursor protein-binding family B member 1-interacting protein	154800474	NP_001006357	53130481	0.801265	1.53362
	DHX30	putative ATP-dependent RNA helicase DHX30	61098106	NP_001012869	53136479	1.70222	1.0135
	DCTD	deoxycytidylate deaminase	57530125	NP_001006444	53133479	2.39777	2.55839
	AMACR	alpha-methylacyl-CoA racemase	71895383	NP_001026619	53130401	2.64855	1.81539
	CENPF	centromere protein F	157168357	NP_989976	13940789	0.788184	1.19957
	KIF15	similar to kinesin-like protein 2	118086145	XP_418807	46017724	0.705696	1.50971
	LONP2	similar to peroxisomal lon protease	118096328	XP_414106	45422530	0.320254	1.37656
	CYP2R1	similar to cytochrome P450 2R1	118091254	XP_420996	45424950	1.58903	0.888959
	ROCK2	similar to Rho-associated kinase	118089030	XP_419954	46427777	0.64204	1.12776
	CELSR3	similar to anchor protein	118096900	XP_414354	118096899	1.39609	1.15341
	GTF3A	transcription factor IIIA	165972323	NP_001107043	45422651	0.285714	1.25781
	SLC12A7	solute carrier family 12 (potassium/chloride transporters), member 7	157909812	NP_001006371	46426204	0.616828	0.848124
	LRP2	similar to glycoprotein receptor gp330/megalin	118093662	XP_422014	46428309	0.760939	0.779248
	CYP2C9	cytochrome P-450 2C45	49170110	NP_001001752	19262915	2.2181	1.30307
	BMPER	BMP-binding endothelial regulator protein	55741598	NP_001007081	51231277	0.606447	1.18207
	CCDC104	similar to CCDC104 protein	118087500	XP_419284	46018259	2.90735	1.21292
	TAF1A	similar to TATA box binding protein (TBP)-associated factor, RNA polymerase I, A, 48kDa	50740227	XP_419400	46016405	0.461023	1.32965
	SCN2A	similar to voltage-gated sodium channel type II alpha subunit isoform 1	118093618	XP_001233892	2415576	0.634195	0.821261
	CDC27	cell division cycle protein 27 homolog	57530548	NP_001006331	53131850	2.07191	1.30265
	EIF2S2	eukaryotic translation initiation factor 2 subunit 2	45382971	NP_989928	46238565	2.55502	1.3815
	POLE2	DNA polymerase epsilon subunit 2	57529888	NP_001006493	53130715	0.499727	1.19426
	ASH1L	similar to ash1 (absent, small, or homeotic)-like	118102182	XP_422858	46427599	1.5249	0.805999
	ABCC4	multidrug resistance-associated protein 4	71895171	NP_001025990	53127315	2.34843	1.22419
	GPATCH2	G patch domain-containing protein 2	71895541	NP_001026217	60098642	2.86333	1.11042
	IL10RA	interleukin-10 receptor subunit alpha	88853849	NP_001034686	83999155	0.428516	0.867662
	ADCY9	adenylate cyclase type 9	45382881	NP_989961	9864393	1.50241	1.21404
	KRR1	KRR1 small subunit processome component homolog	71896953	NP_001025915	53131246	0.26584	1.35268
	ENAH	protein enabled homolog	45383540	NP_989631	51231611	0.491744	1.24964
	KIAA0406	novel protein LOC419296	118100773	XP_001234099	60098894	0.586296	1.37433
	CEP192	similar to FLJ00145 protein	118086760	XP_419129	46429962	0.818967	1.64793
	PTRF	polymerase I and transcript release factor	47825391	NP_001001471	1722679	2.87174	1.06899
	SEC14L1	similar to SEC14 (S	50757701	XP_415614	46429930	0.563819	0.99963
	ZCCHC8	zinc finger CCHC domain-containing protein 8	71897225	NP_001025833	60099044	1.63968	1.29662
	SMARCB1	SWI/SNF-related matrix-associated actin-dependent regulator of chromatin subfamily B member 1	86129426	NP_001034344	53132433	2.46365	1.21886
	CCDC101	SAGA-associated factor 29 homolog	71896859	NP_001026469	53130451	2.38399	1.03706
	DUSP6	dual specificity protein phosphatase 6	45383450	NP_989685	32140331	2.2168	0.566051
	AKT1	RAC-alpha serine/threonine-protein kinase	45384254	NP_990386	2745888	0.304965	1.13419
	APBB2	similar to amyloid beta A4 precursor protein-binding, family B, member 2	118090543	XP_420735	41630236	1.85056	0.938019
	JAG2	similar to C-Serrate-2	118092252	XP_001235689	2313048	0.503903	1.01706
	CAPN2	calpain-2 catalytic subunit precursor	45384178	NP_990411	882068	2.44532	0.688404
	COL6A1	collagen alpha-1(VI) chain precursor	49225581	NP_990438	576463	0.652749	0.718759
	GLDC	glycine dehydrogenase [decarboxylating], mitochondrial precursor	45383510	NP_989653	212584	1.65631	0.554369
	SIRPA	novel protein, name not assigned	118100750	XP_001234976	82617036	2.41169	1.15843
	XPO4	exportin-4	61098436	NP_001012965	53126667	2.66137	1.24096
	KIAA1370	novel protein LOC415416	94536821	NP_001005811	53136511	0.56584	1.17186
	SPATA2	spermatogenesis-associated protein 2	56119020	NP_001007874	53136433	0.529763	1.2218
	CCDC147	novel protein, name not assigned	118093009	XP_421748	46017684	0.532903	1.06712
	PTCHD1	similar to Patched domain containing 1	118084077	XP_425565	46018688	0.374071	1.2006
	GAS2	similar to growth-arrest-specific protein 2	118091112	XP_420902	46238595	0.276117	1.09767
	MPPE1	metallophosphoesterase 1	86129476	NP_001034372	41634693	0.315605	1.39967
	GPR177	protein wntless homolog precursor	71896839	NP_001026465	53128766	0.45676	0.454853
	CHAF1A	chromatin assembly factor 1 subunit A	119331140	NP_001073220	53131933	2.31167	1.17518
	UGT8	2-hydroxyacylsphingosine 1-beta-galactosyltransferase	45383714	NP_989535	13241158	2.60451	0.772764
	ECHDC2	similar to ECHDC2 protein	50751616	XP_422480	41631788	2.31627	0.801757
	MAK16	novel protein, name not assigned	118101352	XP_424533	41632625	3.13475	1.3384
	TRPM8	transient receptor potential cation channel subfamily M member 8	55741588	NP_001007083	54124873	2.7109	0.827771
	TDRD1	similar to tudor domain containing 1	118093053	XP_421768	46239749	1.46529	0.851431
	PPIL2	peptidyl-prolyl cis-trans isomerase-like 2	71897179	NP_001025824	53133581	1.76901	1.18054
	ITGA9	integrin alpha-9	61098054	NP_001012876	41629768	2.83792	0.830783
	RBM6	RNA-binding protein 6	71895461	NP_001025759	60098858	0.384058	1.30401
	RGS12	similar to regulator of G protein signaling	118090711	XP_420820	6002538	0.746845	0.762596
	ARHGAP26	rho GTPase-activating protein 26	45383956	NP_990525	53126091	1.0908	1.00981
	CSF3R	granulocyte colony-stimulating factor receptor	71895131	NP_001026069	60098636	2.77771	0.762952
	AGRN	agrin	45382977	NP_990858	211120	1.64555	0.613586
	DCT	L-dopachrome tautomerase precursor	46048845	NP_990266	3510493	0.638113	1.22845
	SPAST	spastin	71895307	NP_001026232	53131841	2.75856	0.512044
	EARS2	probable glutamyl-tRNA synthetase, mitochondrial precursor	71895477	NP_001026638	53133795	2.36139	1.18657
	AATF	protein AATF	71897031	NP_001025895	53135348	2.89198	1.28943
	HEPH	similar to hephaestin	118089267	XP_420165	46238696	2.27852	0.739351
	DHRS7B	novel protein, name not assigned	50755579	XP_414804	45426162	0.334273	1.19988
	PPIF	peptidyl-prolyl cis-trans isomerase F, mitochondrial	71895031	NP_001026397	53127339	0.674416	0.756093
	MED27	similar to cofactor required for Sp1 transcriptional activation subunit 8	118099361	XP_415455	48842013	1.30838	1.2799
	HDDC2	novel protein, name not assigned	50743053	XP_419755	41630688	0.392039	1.04139
	NOL8	similar to Nop132	118096779	XP_414299	41630922	0.596894	0.994266
	AHCYL1	putative adenosylhomocysteinase 2	71894763	NP_001026084	60098800	0.601842	1.20043
	VWDE	novel protein, name not assigned	118085877	XP_418688	48843087	0.731618	0.58898
	ZCCHC17	nucleolar protein of 40 kDa	46195824	NP_996861	41059102	1.62448	1.02493
	PDS5A	sister chromatid cohesion protein PDS5 homolog A	60302806	NP_001012598	60098700	2.58017	0.860373
	TYMS	similar to Chain A, Human Thymidylate Synthase Complexed With Dump And Raltitrexed, An Antifolate Drug, Is In The Closed Conformation	118086858	XP_419147	46017588	2.94155	1.89644
	C2ORF44	WD repeat-containing protein C2orf44 homolog	57530241	NP_001006419	53130853	0.498746	1.89613
	GHITM	growth hormone-inducible transmembrane protein	71894977	NP_001026388	53127723	0.606686	1.35117
	CREB5	similar to cAMP responsive element binding protein 5 isoform alpha	118085994	XP_425995	46017678	1.70539	0.78224
	RAD50	similar to RAD50 protein	118097616	XP_414645	41630513	0.567587	1.13366
	AP2A2	AP-2 complex subunit alpha-2	61097989	NP_001012914	46427354	1.90559	1.22566
	TNR	tenascin-R precursor	45384054	NP_990607	63613	0.342556	0.859297
	TFAP2B	transcription factor AP-2-beta	45382459	NP_990226	3309576	0.327331	1.17141
	KLHL7	kelch-like protein 7	61098073	NP_001012875	46017208	2.3432	0.694137
	ANXA11	annexin A11	61098342	NP_001012921	53129928	0.319575	0.859052
	PCDH17	similar to Protocadherin 17	118084809	XP_417021	4323222	1.96033	1.06564
	C12ORF11	novel protein, name not assigned	118083086	XP_416439	42600347	0.397152	1.24384
	CPXM2	novel protein, name not assigned	118093143	XP_421810	47022201	0.571632	1.10347
	CHRM4	muscarinic acetylcholine receptor M4	71894839	NP_001026362	71894838	0.471481	1.04248
	C3ORF23	similar to Chromosome 3 open reading frame 23	118085964	XP_418769	41631254	2.60391	1.22432
	TMOD2	similar to tropomodulin 2	50752941	XP_413805	41633301	0.331281	1.23101
	TDP1	similar to Tyrosyl-DNA phosphodiesterase 1	50748586	XP_421313	46240509	0.634142	1.23957
	PHOSPHO1	phosphoethanolamine/phosphocholine phosphatase	45382319	NP_990176	3218466	0.401927	1.13789
	CBFA2T3	protein CBFA2T3	71895503	NP_001025751	60099084	0.327524	0.594918
	DEK	protein DEK	60302770	NP_001012578	60098562	0.634281	1.57264
	SPAG9	similar to sperm associated antigen 9	118099903	XP_420098	45423192	1.67263	0.625669
	SMU1	WD40 repeat-containing protein SMU1	56118958	NP_001007980	53127423	0.458222	1.4639
	CNKSR3	similar to CNKSR family member 3	118088427	XP_419685	41630441	0.377936	1.15009
	DUS3L	similar to Dihydrouridine synthase 3-like protein	118103122	XP_425899	46239638	1.94167	0.962896
	BRMS1L	breast cancer metastasis-suppressor 1-like protein	56118992	NP_001007936	53129284	2.58841	1.4589
	PSMC3	26S protease regulatory subunit 6A	71894847	NP_001026361	53134708	1.86357	0.822763
	C21ORF2	novel protein LOC424866	57529618	NP_001006544	53136395	2.04173	1.37091
	NR3C2	similar to nuclear receptor subfamily 3 group C member 2	118089877	XP_420437	7125301	0.85238	0.598591
	F7	coagulation factor VII precursor	45383277	NP_989773	28194007	2.64511	0.908214
	STUB1	STIP1 homology and U box-containing protein 1	71897173	NP_001026577	53136657	0.433468	1.14018
	LRRC8A	similar to leucine-rich repeat-containing 8	50757354	XP_415484	47021811	2.38574	0.716641
	SMARCA5	SWI/SNF related, matrix associated, actin dependent regulator of chromatin, subfamily a, member 5	118089929	XP_001234486	53130293	1.41513	1.02974
	SPIN1	spindlin-Z	45382867	NP_989964	14317887	2.12171	1.06188
	CHMP6	charged multivesicular body protein 6	71895827	NP_001026700	53130417	2.67411	1.16645
	EIF2C4	protein argonaute-4	86129468	NP_001034365	53126150	1.40154	0.906556
	CCDC43	coiled-coil domain-containing protein 43	56119010	NP_001007885	53131798	2.62224	0.832211
	KCNT1	potassium channel subfamily T member 1	45383059	NP_989893	20338416	1.67329	1.0022
	KIAA0586	talpid3 protein	104294880	NP_001035797	46427584	1.74879	1.47
	HDLBP	vigilin	45384156	NP_990427	63874	1.20513	1.81914
	COL3A1	collagen alpha-1(III) chain	206597436	NP_990711	520454	0.508952	0.77539
	TMEM131	RW1 protein	118084266	XP_001233589	60098982	2.04326	0.66956
	PYROXD1	novel protein, name not assigned	50729082	XP_416422	46016255	2.42347	1.36423
	DTX3L	similar to rhysin 2	118093857	XP_422114	45422169	1.47913	0.832591
	TXLNB	beta-taxilin	45382071	NP_990085	7619883	0.512887	0.649474
	C11ORF74	novel protein, name not assigned	118091496	XP_421092	41630958	1.12233	1.07348
	GPATCH1	G patch domain containing 1	118096390	XP_001231573	53130349	0.422859	1.07489
	MACF1	similar to microfilament and actin filament cross-linker protein	118101786	XP_417817	48842502	0.766014	0.828219
	CTNNA1	similar to alpha-catenin	50754810	XP_414513	46425776	1.7538	1.35853
	ESCO2	novel protein, name not assigned	118089141	XP_420012	46429900	2.34773	1.5873
	ACSBG1	similar to Acyl-CoA synthetase bubblegum family member 1	118095605	XP_413747	46018860	0.389456	1.10445
	C2ORF24	novel protein LOC424204	86129520	NP_001034396	53133573	1.40528	1.18496
	ENPP4	ectonucleotide pyrophosphatase/phosphodiesterase family member 4	57530236	NP_001006422	53131443	2.6502	1.13103
	CUGBP1	CUGBP Elav-like family member 1	60302694	NP_001012539	60098732	0.411733	0.785212
	GPR126	G-protein coupled receptor 126	71894729	NP_001026242	60099114	0.71732	0.843224
	PPIG	similar to CARS-Cyp	50750469	XP_422008	46017606	2.52863	1.08584
	PTPN1	tyrosine-protein phosphatase non-receptor type 1	45382391	NP_990206	1209884	2.42736	1.07884
	GPATCH3	G patch domain containing 3	118101540	XP_001232480	57116109	0.413086	1.27202
	AMZ1	similar to KIAA1950 protein	118097793	XP_414779	46428374	2.80124	0.808886
	HPRT1	hypoxanthine-guanine phosphoribosyltransferase	45382333	NP_990179	5420366	0.376959	1.34117
	TOX3	novel protein, name not assigned	118096294	XP_414090	41630267	2.16535	1.39338
	AQR	similar to aquarius	118091820	XP_421216	46429098	0.633846	1.21282
	ULK4	novel protein, name not assigned	118086147	XP_418812	118086146	1.93868	1.26337
	PSEN2	presenilin-2	45383536	NP_989633	45444678	0.488318	1.36551
	NOL7	similar to 27 kDa nucleolar protein	50733613	XP_418926	41635648	2.35705	0.925769
	MPHOSPH6	novel protein, name not assigned	118096519	XP_414172	46016400	2.6016	1.08107
	WWP2	NEDD4-like E3 ubiquitin-protein ligase WWP2	86129420	NP_001034349	60098552	1.91512	1.01961
	FGB	similar to Chain B, Crystal Structure Of Native Chicken Fibrinogen	50746134	XP_420369	211779	0.392871	0.456683
	HIF1A	hypoxia-inducible factor 1-alpha	45383550	NP_989628	9944271	2.31253	0.653599
	FHOD1	FH1/FH2 domain-containing protein 1	61098238	NP_001012792	48842735	0.720575	0.672961
	LYN	tyrosine-protein kinase Lyn	57530388	NP_001006390	47021711	2.50512	0.235504
	HYOU1	hypoxia up-regulated protein 1 precursor	57528712	NP_001006588	53129425	2.41304	1.09673
	MSH6	novel protein, name not assigned	118087634	XP_419359	46428705	1.39442	1.52825
	PSAP	proactivator polypeptide precursor	45382219	NP_990142	6224673	1.68175	0.289628
	KIF21A	similar to KIAA1708	118082127	XP_415936	41634639	1.86256	0.566101
	FARSB	phenylalanyl-tRNA synthetase beta chain	57529634	NP_001006543	53133805	0.674577	1.22959
	DHCR24	24-dehydrocholesterol reductase	71896815	NP_001026459	53136171	2.927	1.34663
	SLC7A1	high affinity cationic amino acid transporter 1	224458362	NP_001138962	51469068	0.434758	1.13013
	CRISPLD1	cysteine-rich secretory protein LCCL domain-containing 1 precursor	45382819	NP_989985	13241977	0.374867	0.80904
	DHX29	similar to nucleic acid helicase DDXx	118103807	XP_424728	41636026	1.56606	1.04224
	ACTG1	actin, cytoplasmic type 5	56119084	NP_001007825	53126858	1.72955	0.960655
	COL9A1	collagen alpha-1(IX) chain precursor	155030214	NP_001094381	211498	1.85882	0.934701
	MLF2	myeloid leukemia factor 2	71896821	NP_001025947	60098534	2.21081	1.44951
	PDE11A	similar to phosphodiesterase 11A	118093567	XP_421985	46017576	1.52548	0.948162
	SRRD	novel protein, name not assigned	118098631	XP_415199	53132325	0.394442	1.11735
	VPS33A	similar to Vacuolar protein sorting 33 homolog A (S	50756409	XP_415153	46018220	2.127	1.20518
	KRT19	keratin, type I cytoskeletal 19	45384356	NP_990340	3345474	0.585425	0.831012
	ZNF292	similar to OTTHUMP00000016826	118088835	XP_419852	46428852	1.48416	0.729167
	C4ORF44	novel protein, name not assigned	118090768	XP_420821	46017054	2.82586	0.848925
	CADPS	similar to mutant Ca2+-dependent secretion activator isoform 5	118096986	XP_001233908	46429114	0.334968	1.2678
	CDH5	cadherin-5	45383674	NP_989558	23452344	2.2441	1.16551
	RNF14	ring finger protein 14	118097635	XP_001234292	53127919	1.66284	1.19024
	KRIT1	krev interaction trapped protein 1	71896693	NP_001026144	53136393	0.38136	0.886432
	KIAA1279	KIF1-binding protein homolog	56118988	NP_001007945	53135424	0.429346	1.20794
	TMTC4	similar to OTTHUMP00000018648	118084677	XP_416968	46017509	1.92933	0.682292
	PDCD2L	programmed cell death protein 2-like	71895549	NP_001025743	53136363	0.377521	1.13945
	NELL2	protein NEL precursor	71896973	NP_001025911	1483183	0.536132	0.865153
	C3ORF63	similar to retinoblastoma-associated protein RAP140	118096868	XP_414341	46018828	1.83343	0.916709
	ZC3H14	zinc finger CCCH domain-containing protein 14	60302818	NP_001012604	60098608	2.30958	1.18431
	RALGPS2	ras-specific guanine nucleotide-releasing factor RalGPS1	57529679	NP_001006532	53133527	0.406491	1.11203
	INTS7	integrator complex subunit 7	57530332	NP_001006399	53130345	2.25619	1.20867
	ERBB4	receptor tyrosine-protein kinase erbB-4	71896339	NP_001025536	4884675	1.50645	1.16137
	AEBP2	similar to AE binding protein 2	118083035	XP_416415	45424399	0.363576	1.12835
	WDR59	WD repeat-containing protein 59	61098242	NP_001012794	53129891	1.7235	0.848136
	F9	coagulation factor IX precursor	45383468	NP_989674	28194009	0.425014	1.07251
	TYR	tyrosinase precursor	45383796	NP_989491	1478004	0.462971	1.64848
	IL6ST	interleukin-6 receptor subunit beta precursor	45382385	NP_990202	4756975	2.81737	0.801633
	CSNK2A1	casein kinase II subunit alpha	50355952	NP_001002242	211533	0.382654	1.22692
	LOC100129278	novel protein, name not assigned	118089074	XP_419980	41633341	1.60287	1.07316
	TRAF3	similar to CD40 receptor associated factor 1	50748724	XP_421378	46018835	2.58772	1.0179
	RPP38	similar to ribonuclease P/MRP 38kDa subunit	50732431	XP_418633	41635232	0.650979	0.846519
	RBM27	similar to peri implantation stem cell 1	118097624	XP_414664	41635274	0.723867	1.23065
	INCENP	inner centromere protein	45384506	NP_990661	414108	0.639042	1.0645
	PPP1R13B	similar to ASPP1 protein	118092225	XP_421392	48842001	0.586907	1.06155
	SIP1	survival of motor neuron protein-interacting protein 1	86129532	NP_001034391	53133585	0.644344	1.22496
	GATA2	GATA-binding factor 2	51242135	NP_001003797	62965	1.94901	1.25071
	ADAM20	disintegrin and metalloproteinase domain-containing protein 20	46195822	NP_996860	41351494	0.570732	1.46486
	SLC45A1	similar to Solute carrier family 45, member 1	118100952	XP_417523	46016361	0.358742	0.888544
	ANO1	similar to transmembrane protein 16A	118091443	XP_421072	46018748	2.49335	1.17896
	PPHLN1	periphilin-1	71896979	NP_001025908	53130777	1.67732	1.09117
	PIAS2	E3 SUMO-protein ligase PIAS2	71894815	NP_001025797	53135252	1.62306	1.23508
	GOSR1	Golgi SNAP receptor complex member 1	57525319	NP_001006222	53132305	1.37905	1.0927
	DPP4	dipeptidyl peptidase 4	71895185	NP_001026426	53136465	2.90737	0.661099
	LACTB	serine beta-lactamase-like protein LACTB, mitochondrial	71895675	NP_001025717	53132733	1.34633	1.21416
	SLC18A2	similar to synaptic vesicle monoamine transporter	118093093	XP_421782	66734824	0.454428	1.19311
	ACADSB	short/branched chain specific acyl-CoA dehydrogenase, mitochondrial	71895109	NP_001026411	53132102	0.392048	1.06016
	TUBB2B	tubulin beta-2 chain	52138699	NP_001004400	63103	0.378775	0.960492
	CD9	CD9 antigen	45382099	NP_990093	7363255	0.438199	1.26589
	MASP2	mannan-binding lectin serine protease 2	47087159	NP_998752	45645026	2.03697	1.6669
	MDM1	nuclear protein MDM1	71896961	NP_001025913	53126079	0.458879	1.20393
	COL5A2	similar to type V preprocollagen alpha 2 chain	118093225	XP_421846	46237983	1.40257	1.23428
	EIF5	eukaryotic translation initiation factor 5	57529904	NP_001006488	53136314	0.388795	1.06174
	STK4	serine/threonine-protein kinase 4	71894991	NP_001026024	53133519	0.41661	0.941431
	PRRG1	similar to proline-rich Gla protein 1	118084021	XP_416784	46018920	1.82379	1.06792
	SF3A1	splicing factor 3A subunit 1	71895509	NP_001026643	53127659	0.44021	1.61166
	LETM1	LETM1 and EF-hand domain-containing protein 1, mitochondrial precursor	57530034	NP_001006461	53132503	1.74071	0.838361
	SRPR	signal recognition particle receptor subunit alpha	86129464	NP_001034366	60099126	1.66587	0.926674
	CSNK1E	casein kinase I isoform epsilon	54020700	NP_989708	31321909	0.345555	0.986444
	TYRO3	tyrosine-protein kinase receptor TYRO3 precursor	45382887	NP_989958	1572686	0.518408	0.364365
	C3ORF75	novel protein, name not assigned	118085445	XP_418484	41633376	0.469502	1.47212
	CD74	CD74 molecule, major histocompatibility complex, class II invariant chain	48675897	NP_001001613	41633439	1.98099	0.337086
	CAMK2D	calcium/calmodulin-dependent protein kinase type II delta chain	86129508	NP_001034389	53130867	0.453959	1.28619
	C6ORF130	novel protein LOC419916	71896299	NP_001026092	53136843	0.847944	1.29478
	CNOT1	similar to CCR4-NOT transcription complex, subunit 1	118096204	XP_414043	46427953	0.670311	1.34101
	ST5	similar to suppression of tumorigenicity 5	118091244	XP_420988	46017121	1.62269	1.16489
	MEI1	similar to meiosis defective 1	118082656	XP_416224	46425574	0.488886	0.761032
	JPH1	similar to junctophilin 1	118087099	XP_418302	46018574	1.49502	0.559976
	NEDD9	similar to enhancer of filmentation 1	118086407	XP_418946	4206760	0.389966	0.922912
	RRBP1	ribosome binding protein 1 homolog 180kDa (dog)	118087745	XP_415015	304369	0.564524	1.2101
	FLNB	filamin-B	71896431	NP_001025512	30314557	1.575	1.37009
	HSPA8	heat shock cognate 71 kDa protein	45384370	NP_990334	2996406	1.36708	0.820443
	LRP8	low-density lipoprotein receptor-related protein 8 precursor	45383976	NP_990517	1595749	0.474143	1.37253
	TRA2A	transformer-2 protein homolog alpha	57530708	NP_001006360	53127931	0.653691	0.757307
	FBXO32	F-box only protein 32	71896561	NP_001026127	53136875	0.817215	1.20618
	GNB1	guanine nucleotide-binding protein G(I)/G(S)/G(T) subunit beta-1	61098210	NP_001012853	41635791	2.5854	1.19897
	ZC3H13	similar to KIAA0853 protein	118084869	XP_417045	48843029	0.651235	1.00863
	NPHP1	similar to nephrocystin	118087541	XP_419298	46425679	0.455926	1.44728
	HCRTR2	orexin receptor type 2	66793451	NP_001019755	56201262	0.352103	1.57949
	LIMD1	novel protein, name not assigned	118086137	XP_418800	46238293	0.434328	1.16569
	PTPRD	receptor-type tyrosine-protein phosphatase delta	46048665	NP_990738	485746	1.26592	1.505
	LIAS	similar to lipoic acid synthetase	118090596	XP_423226	41630887	0.495582	1.55916
	HMHA1	minor histocompatibility protein HA-1	71896393	NP_001026108	60098524	1.90983	0.673416
	PNPT1	novel protein, name not assigned	118087502	XP_419282	46238951	0.423404	0.813628
	WNT7B	protein Wnt-7b isoform 1	82524651	NP_001032351	58759899	2.54233	0.885786
	TIPIN	TIMELESS-interacting protein	60593008	NP_001012708	60098574	0.402926	1.11554
	GTF2F2	similar to General transcription factor IIF, polypeptide 2	118084831	XP_417039	46017725	0.414468	1.41384
	TARSL2	novel protein, name not assigned	118095671	XP_413774	41631669	1.23303	1.30579
	ELAC2	similar to ELAC2	118099545	XP_415584	48842314	0.460343	1.18872
	GJC1	gap junction gamma-1 protein	45382839	NP_990834	211646	0.554641	0.90503
	BUB1	mitotic checkpoint serine/threonine-protein kinase BUB1	61098015	NP_001012888	53128798	1.5489	1.23603
	ATP6V0A2	V-type proton ATPase 116 kDa subunit a isoform 2	45382621	NP_990054	8250203	1.76269	0.940209
	BAT2L	similar to RP11-334J6	118099355	XP_415459	46430184	1.38314	1.27067
	DHX38	pre-mRNA-splicing factor ATP-dependent RNA helicase PRP16	71895493	NP_001025753	53130150	0.427506	1.07936
	ARID1B	similar to AT rich interactive domain 1B (SWI1-like)	118088409	XP_001232096	46239129	1.6512	1.48615
	ACAD9	acyl-CoA dehydrogenase family member 9, mitochondrial	57524955	NP_001006136	45426655	0.526247	1.66737
	NDUFB5	NADH dehydrogenase [ubiquinone] 1 beta subcomplex subunit 5, mitochondrial	57529585	NP_001006553	53132197	1.85759	1.49924
	PHKB	phosphorylase b kinase regulatory subunit beta	56119070	NP_001007832	53127433	0.548654	1.0465
	CARKD	novel protein, name not assigned	118084392	XP_416954	46425456	0.539997	1.42253
	CCDC21	similar to Coiled-coil domain containing 21	118101498	XP_417697	46017319	1.50027	0.811842
	C2ORF67	novel protein, name not assigned	118093284	XP_421860	41632683	2.63516	1.08344
	XPO5	similar to exportin 5	118088066	XP_419501	46428409	0.490943	1.39232
	CASP1	caspase 1	45382527	NP_990255	46018423	2.22722	0.823458
	JAKMIP2	novel protein, name not assigned	118097650	XP_414668	46429774	1.87811	1.13721
	HSP90AB1	heat shock cognate protein HSP 90-beta	47604960	NP_996842	65321	0.486156	1.76619
	ETS2	protein C-ets-2	45384342	NP_990643	63181	1.8387	0.494541
	POLA1	similar to DNA polymerase alpha catalytic subunit	118084071	XP_416792	62086808	1.42089	1.09806
	XPNPEP3	novel protein, name not assigned	50728694	XP_416240	46016639	2.11549	0.997204
	SMC4	structural maintenance of chromosomes protein 4	45383133	NP_989849	53127673	1.35667	0.718301
	MAN1A1	similar to mannosidase, alpha, class 1A, member 1	118088612	XP_419762	47022844	1.4541	0.495605
	GDPD5	glycerophosphodiester phosphodiesterase domain-containing protein 5	82524641	NP_001032348	62631862	1.58807	0.412635
	DHX37	similar to DEAH (Asp-Glu-Ala-His) box polypeptide 37	118098459	XP_415104	46428083	1.30606	1.0001
	SLC7A5	large neutral amino acids transporter small subunit 1	71895501	NP_001025750	53135731	0.636392	1.45888
	NT5C1B	similar to 5 nucleotidase 1B	50745061	XP_419966	46240586	0.44892	0.84298
	DUSP27	novel protein, name not assigned	118083698	XP_416655	46017052	1.46459	0.889579
	ACAA2	3-ketoacyl-CoA thiolase, mitochondrial	57529492	NP_001006571	53128145	0.271622	1.34484
	HECTD3	novel protein, name not assigned	118094543	XP_422429	51231233	0.414029	1.4147
	NOTCH1	Notch homolog 1, translocation-associated	118099403	XP_415420	41636496	1.36849	1.23622
	CEP152	similar to CEP152 protein	118095787	XP_413819	45423895	1.96904	0.890851
	SEL1L	similar to SEL1L	118091892	XP_421303	47021952	0.548729	0.923205
	ZFYVE21	novel protein, name not assigned	50748754	XP_421391	41635219	1.53549	0.869641
	USP2	ubiquitin carboxyl-terminal hydrolase 2	45382531	NP_990257	3800759	0.365805	1.3176
	FMR1	similar to fragile X mental retardation protein	50746068	XP_420363	53136881	1.59672	0.841016
	RASA1	similar to GTPase-activating protein	118104389	XP_424907	46428974	1.93393	1.0868
	TBCD	tubulin-specific chaperone D	61098312	NP_001012819	53136453	0.771121	1.76358
	CASZ1	similar to castor long	118101091	XP_417611	41633218	0.722228	0.895115
	DPYS	similar to Dihydropyrimidinase	118087274	XP_418377	46426182	0.630212	0.520292
	C3ORF19	novel protein LOC416044	57524973	NP_001006140	53135860	1.78537	1.07584
	BIRC2	inhibitor of apoptosis protein	59889568	NP_001007823	47022798	0.668814	0.490697
	BRWD2	similar to WD40 repeat domain 11 protein	118093113	XP_421795	46239622	0.481645	1.18663
	ALKBH1	alkylated DNA repair protein alkB homolog 1	71895969	NP_001026723	60099018	2.0897	1.19783
	PTPRG	receptor-type tyrosine-protein phosphatase gamma precursor	45383516	NP_989645	1617477	1.86233	0.973425
	DALRD3	similar to DALR anticodon binding domain containing 3	118097012	XP_414397	46018749	0.473573	0.810299
	EYA4	similar to EYA4	118088526	XP_419735	4160502	1.58537	1.21533
	NMT1	similar to N-myristoyltransferase 1	50760631	XP_418088	46017680	1.6098	1.27117
	ANKRD50	similar to ankyrin repeat domain 50	118090305	XP_420618	41629771	0.598166	1.06959
	PPP1R8	nuclear inhibitor of protein phosphatase 1	71894733	NP_001026062	53130513	0.599376	1.29837
	RILP	novel protein, name not assigned	118100157	XP_415804	46429365	1.46728	0.612615
	FGFRL1	fibroblast growth factor receptor-like 1 precursor	45383249	NP_989787	32127532	0.47818	1.5759
	ANKMY2	ankyrin repeat and MYND domain-containing protein 2	71896729	NP_001026150	53127455	1.52857	1.71082
	L3MBTL2	lethal(3)malignant brain tumor-like protein 2	57525387	NP_001006238	53130283	2.05092	1.35325
	UMPS	uridine 5'-monophosphate synthase	71895223	NP_001026431	53126752	0.765702	1.78199
	SASS6	spindle assembly abnormal protein 6 homolog	71895273	NP_001026444	53126246	0.536348	0.965865
	PROX1	prospero homeobox protein 1	56785422	NP_001005616	1486498	1.07188	0.474312
	MINA	MYC induced nuclear antigen	119331084	NP_001073191	53133677	0.792771	0.998802
	PROSAPIP1	similar to KIAA0552 protein	118090874	XP_420876	46429327	0.645619	1.20874
	RPL18A	similar to ribosomal protein L18a	118082381	XP_416064	46428990	1.23119	1.34429
	CARD11	caspase recruitment domain-containing protein 11	118403536	NP_001006161	60098686	0.553409	0.614191
	TMEM201	novel protein, name not assigned	118101069	XP_417601	46427770	0.63647	1.15833
	HSD3B1	3 beta-hydroxysteroid dehydrogenase 1	45384116	NP_990449	1019357	0.528354	1.4317
	MED13	similar to mediator of RNA polymerase II transcription, subunit 13 homolog	118100310	XP_415884	47021433	1.75165	0.841456
	IGF1R	insulin-like growth factor 1 receptor	45384296	NP_990363	2808532	0.655012	0.530605
	TRIM37	E3 ubiquitin-protein ligase TRIM37	57525328	NP_001006224	53128287	1.58889	1.33271
	TOP2B	DNA topoisomerase 2-beta	45384180	NP_990413	2463528	1.31622	0.829263
	PHF16	similar to KIAA0215	118084241	XP_416870	46427984	1.73425	1.23564
	NOP2	similar to NOL1 protein	50729408	XP_416502	47021489	1.81082	1.36295
	PNN	novel protein, name not assigned	50748456	XP_421253	41629810	0.554443	0.639065
	THBS2	thrombospondin-2 precursor	48976107	NP_001001755	212763	0.594923	0.81176
	TRIM41	E3 ubiquitin-protein ligase TRIM41	71897261	NP_001025843	71897260	0.392066	1.20441
	FANCG	Fanconi anemia, complementation group G	45383400	NP_989709	53136745	1.43291	1.33251
	CNTN5	contactin-5 precursor	45382937	NP_989943	757854	0.811229	1.16069
	FANCD2	Fanconi anemia, complementation group D2	86129422	NP_001034350	51491419	0.636546	1.4431
	KIAA0774	similar to KIAA0774 protein	118085001	XP_417117	48841688	1.47554	0.575784
	ZDHHC8	probable palmitoyltransferase ZDHHC8	84619514	NP_001033780	62131237	0.568351	1.56013
	CLP1	polyribonucleotide 5'-hydroxyl-kinase Clp1	59709481	NP_001012292	53133499	0.541326	1.03749
	BCOR	similar to BCL-6 corepressor	118084005	XP_416778	46428471	1.68136	1.30298
	C8ORF76	novel protein, name not assigned	50732006	XP_418455	46426145	2.02961	1.33246
	IFT88	novel protein, name not assigned	118085018	XP_417145	46238051	0.510858	1.27775
	NUP35	similar to nucleoporin Nup35	50750065	XP_421854	46016754	1.78796	1.11348
	SIK1	serine/threonine-protein kinase SIK2	45382735	NP_990013	6760435	1.53588	1.06876
	SLC2A12	similar to facilitative glucose transporter	50742731	XP_419733	46018844	1.73051	0.971127
	KAT2B	similar to PCAF	118086038	XP_426001	14317909	0.539032	0.694828
	SGK196	protein kinase-like protein SgK196	71895943	NP_001026303	60099208	1.82253	1.27182
	N4BP1	NEDD4-binding protein 1	71895557	NP_001025741	53130140	1.7341	0.89053
	PROS1	novel protein, name not assigned	118083662	XP_416641	46017901	0.584635	1.09421
	JAK1	tyrosine-protein kinase JAK1	45382379	NP_990201	4558481	0.568463	0.991497
	MYBPC1	similar to Myosin-binding protein C, slow-type (Slow MyBP-C) (C-protein, skeletal muscle slow isoform)	118082876	XP_416332	41635735	0.576007	1.44092
	ERCC3	TFIIH basal transcription factor complex helicase XPB subunit	57529720	NP_001006523	53130813	1.55472	1.10319
	ATG16L1	similar to APG16L beta	118094820	XP_422568	48841482	1.81034	1.1494
	FYN	tyrosine-protein kinase Fyn	45384372	NP_990680	62861	0.627363	1.0202
	FAS	similar to fas antigen	118092807	XP_421659	9931641	1.78018	0.461466
	PREX1	similar to P-Rex1 protein	118100631	XP_417387	47021909	0.666323	1.31454
	GNL3	similar to Guanine nucleotide binding protein-like 3 (nucleolar)	118096692	XP_414249	46018482	1.41346	1.1088
	SHROOM2	similar to APXL	118084187	XP_416847	47022980	1.89877	1.15122
	ATP12A	potassium-transporting ATPase alpha chain 2	71897249	NP_001026080	53135559	0.600926	0.841231
	TTC27	tetratricopeptide repeat protein 27	60302782	NP_001012585	46427813	0.861626	1.34861
	CLSPN	similar to claspin	118101644	XP_425782	41636456	1.89143	0.636684
	RIBC2	novel protein, name not assigned	118083169	XP_416468	46016554	0.609781	0.762256
	WDR75	WD repeat domain 75	118093259	XP_001233408	53127036	0.661167	1.11097
	NRP2	neuropilin-2	45383570	NP_989615	28804496	0.419118	1.17266
	UBOX5	similar to KIAA0860 protein	118090876	XP_420878	45425689	2.28631	1.05277
	AP1G1	AP-1 complex subunit gamma-1	57524938	NP_001006132	53133761	1.62361	0.985387
	GPR149	probable G-protein coupled receptor 149	45382799	NP_989993	12188807	0.431906	1.05162
	SETX	similar to SETX protein	118099335	XP_415453	46428026	1.42054	0.596705
	C20ORF12	similar to Protein C20orf12 homolog	118087747	XP_415020	46017829	1.72316	1.63378
	WDFY1	WD repeat and FYVE domain-containing protein 1	71896915	NP_001026481	53136551	2.50123	1.15599
	TEX2	similar to KIAA1738 protein	118099744	XP_415667	46239877	0.632474	1.6766
	CCDC141	novel protein, name not assigned	118093530	XP_001234093	46238496	1.78997	0.955262
	SEC13	similar to SEC13-like 1 (S	118097122	XP_414450	46018245	1.39116	1.08709
	MKL2	similar to megakaryoblastic leukemia 2 protein	118097686	XP_414735	46017250	2.19822	0.914072
	PCDH21	cadherin-related family member 1 precursor	48976115	NP_001001759	18182378	1.55879	1.05725
	LYPLA2	similar to acyl-protein thioesterase	118101797	XP_417832	32375243	1.87563	1.2805
	FAM114A2	novel protein, name not assigned	50755009	XP_414580	41635424	2.30293	1.04619
	C14ORF118	novel protein, name not assigned	118091873	XP_421283	48842528	2.57447	1.08114
	C15ORF42	novel protein, name not assigned	118095894	XP_413862	46427726	0.765052	1.40726
	EPRS	bifunctional aminoacyl-tRNA synthetase	57530349	NP_001006398	53133755	0.719079	1.08822
	CNDP2	cytosolic non-specific dipeptidase	57530409	NP_001006385	53128299	0.557937	1.103
	IREB2	iron-responsive element-binding protein 2	71895415	NP_001026625	53128845	0.686122	1.15717
	EFHC2	EF-hand domain-containing family member C2	83721959	NP_001032918	59803947	0.592142	1.49249
	RAB6A	ras-related protein Rab-6A	113206062	NP_001038105	46429284	2.04743	0.902744
	ESF1	ESF1 homolog	71895765	NP_001026690	53132317	1.77397	1.06316
	SUSD2	novel protein, name not assigned	118098643	XP_415212	47021565	0.591415	0.721482
	DPF2	zinc finger protein ubi-d4	45383492	NP_989662	14010355	0.572988	1.22678
	RRP12	RRP12-like protein	61098352	NP_001012926	53131316	1.89803	0.810714
	GRB10	growth factor receptor-bound protein 10	86129478	NP_001034371	34597337	2.11029	0.912269
	RABGAP1L	rab GTPase-activating protein 1-like	61098386	NP_001012941	53133893	1.87492	0.710178
	IPO13	importin-13	57529664	NP_001006537	53136371	0.427478	1.03751
	C3ORF15	novel protein, name not assigned	118083477	XP_425525	118083476	1.87778	1.04255
	GNE	bifunctional UDP-N-acetylglucosamine 2-epimerase/N-acetylmannosamine kinase	71895297	NP_001026603	60098712	0.61211	0.782628
	ZFP92	zinc finger protein 92 homolog	61098286	NP_001012839	46429002	0.554021	0.45659
	IL8	interleukin-8	45384324	NP_990349	3175993	1.39084	0.368684
	SETD2	similar to SET domain containing 2	118085493	XP_418510	41633916	0.743387	1.35748
	PLCZ1	1-phosphatidylinositol-4,5-bisphosphate phosphodiesterase zeta-1	86129446	NP_001034362	61652842	0.788205	1.16378
	LDB2	LIM domain-binding protein 2	45382267	NP_990160	4959039	2.52555	1.19491
	SERINC1	serine incorporator 1	71894885	NP_001026245	53127429	0.59323	1.29984
	BTBD12	similar to BTB (POZ) domain containing 12	118098169	XP_414962	46426317	0.527877	1.22342
	TMEM129	transmembrane protein 129 precursor	71896471	NP_001026339	53136577	2.28706	1.23604
	APOD	apolipoprotein D	58696426	NP_001011692	46425842	1.77019	1.12614
	GUSB	beta-glucuronidase	86129536	NP_001034405	53136419	2.15864	0.874108
	SERPINA10	similar to Serine (or cysteine) peptidase inhibitor, clade A (alpha-1 antiproteinase, antitrypsin), member 10	50748646	XP_421341	46017694	1.48469	1.10287
	DMD	dystrophin	45384284	NP_990630	63369	1.2219	0.924135
	KPNA1	importin subunit alpha-1	71896829	NP_001025945	53127297	1.52316	1.4345
	HTRA3	similar to serine protease HTRA3	118090706	XP_420813	45425889	2.05038	1.48495
	AGGF1	similar to angiogenic factor VG5Q	118103900	XP_414679	41630603	2.00818	1.19181
	SLC4A7	similar to MGC83246 protein	118086062	XP_418757	46017191	0.469406	0.936242
	RNF213	similar to chromosome 17 open reading frame 27	118099836	XP_420083	46429696	1.24952	0.680716
	SEMA3C	semaphorin-3C precursor	45383640	NP_989574	2522203	0.48441	0.870687
	F13A1	coagulation factor XIII A chain	45382729	NP_990016	10636368	1.76925	0.555768
	SETD1B	histone-lysine N-methyltransferase SETD1B	71897211	NP_001025832	60098810	0.57644	0.78237
	TSPAN7	novel protein, name not assigned	50730123	XP_416779	41636584	2.17133	1.51158
	PAH	phenylalanine-4-hydroxylase	47604920	NP_001001298	42600266	2.09896	0.701014
	ADPRHL1	similar to Adprhl1-prov protein	50730512	XP_416940	45426550	0.51947	1.08342
	COL4A6	similar to A type IV collagen	118089648	XP_420322	46019339	0.358721	0.968475
	GRIP2	similar to KIAA1719 protein	118096941	XP_414383	47022810	0.680613	0.985537
	CRYZL1	similar to quinone oxidoreductase-like 1	118083855	XP_416714	46017600	0.960769	1.52532
	C4BPA	C4b-binding protein alpha chain precursor	75832158	NP_001028814	71795164	2.05237	0.627379
	RB1CC1	Rb1-inducible coiled coil protein 1	118086955	XP_001232350	53133587	1.35772	0.857477
	ZBED1	similar to KIAA0785 protein	50730348	XP_416859	45422164	1.77087	1.44135
	MRPL47	similar to Mrpl47 protein	50752448	XP_422785	41635175	1.17176	1.30787
	BRAP	BRCA1-associated protein	119331156	NP_001073229	53130509	0.721379	1.47412
	MCL1	similar to myeloid cell leukemia protein MCL-1	118102207	XP_001233735	4883768	0.38342	0.917011
	UBE4A	ubiquitin conjugation factor E4 A	71897157	NP_001026081	53131039	0.430487	0.680446
	CHAF1B	chromatin assembly factor 1 subunit B	56799384	NP_001008677	53129144	0.476018	1.16116
	PPP1CB	serine/threonine-protein phosphatase PP1-beta catalytic subunit	45384112	NP_990453	633041	2.09972	1.60471
	IKZF1	DNA-binding protein Ikaros	46048783	NP_990419	2330594	0.634739	0.902561
	COL20A1	collagen alpha-1(XX) chain	52138687	NP_001004392	14280019	1.43251	1.25807
	PDSS1	similar to PDSS1 protein	118085662	XP_418592	41630917	1.64106	1.22339
	CORO2A	similar to Coronin, actin binding protein 2A	118104524	XP_424946	48841950	2.13732	0.897412
	TMEM63B	similar to transmembrane protein 63B	118088063	XP_419493	118088062	0.4797	1.28093
	KCNG4	similar to voltage-gated potassium channel Kv6	118096527	XP_425129	2979612	1.20883	1.16783
	NHSL1	similar to chromosome 6 open reading frame 63	118088495	XP_419717	46017718	0.623468	0.768713
	RBP3	retinol-binding protein 3	66793436	NP_001019746	62638185	2.36777	1.00701
	NRCAM	neuronal cell adhesion molecule	45383994	NP_990597	63706	1.67966	0.329393
	EXOSC10	exosome component 10	71051605	NP_001012748	126723744	1.72196	1.03455
	TTC13	similar to tetratricopeptide repeat domain 13	118088252	XP_419586	48842843	0.440521	1.15557
	ESR1	estrogen receptor	45383986	NP_990514	63378	1.56537	1.27555
	LAMB1	similar to laminin, beta 1	118082115	XP_415943	212240	0.799599	0.836696
	PRPF3	U4/U6 small nuclear ribonucleoprotein Prp3	71897235	NP_001026561	53133757	1.15398	1.0456
	ENOX2	ecto-NOX disulfide-thiol exchanger 2	57530200	NP_001006427	53134621	2.01433	0.983131
	AKR1B1	similar to aldose reductase	50764028	XP_422928	41634653	0.487039	1.34416
	CCNK	cyclin-K	71894933	NP_001026380	53130471	0.492837	1.28677
	FGF8	fibroblast growth factor 8 precursor	61098220	NP_001012785	1305521	2.19901	1.36167
	AFAP1	actin filament-associated protein 1 isoform b	197382538	NP_001128120	13129528	0.445198	0.815503
	WNT9A	protein Wnt-9a precursor	45384480	NP_990312	58759903	0.695397	1.25259
	RARS2	novel protein, name not assigned	50744720	XP_419847	46019315	0.598128	1.1751
	ANKS6	similar to sterile alpha motif domain containing 6	118086680	XP_419064	48843107	0.477167	0.975636
	HESX1	homeobox protein ANF-1	46048829	NP_990343	2978494	2.12933	1.74407
	C1ORF103	similar to receptor-interacting factor 1	118102331	XP_419232	42600444	1.27905	0.81995
	FGFBP1	similar to MGC84401 protein	50747182	XP_420773	46425563	0.596513	0.744139
	EPHA1	ephrin type-A receptor 1	45383436	NP_989691	13517099	1.74629	1.22352
	INO80D	novel protein, name not assigned	118093498	XP_421957	41633433	0.413793	0.709794
	SFRS14	novel protein, name not assigned	118103262	XP_418231	46429690	0.614958	1.46425
	JAG1	similar to C-Serate-1 protein	118087709	XP_415035	1236280	0.707921	1.72854
	MCM2	DNA replication licensing factor MCM2	57524951	NP_001006139	53127882	0.683404	1.97099
	CLEC3B	tetranectin	45382787	NP_989997	12053818	0.473684	1.09371
	PACRGL	novel protein, name not assigned	50747152	XP_420764	41631299	1.41734	0.748703
	ITCH	similar to Itchy E3 ubiquitin protein ligase	118100508	XP_417330	41635751	1.4943	0.776479
	HIRA	protein HIRA	45385815	NP_989563	1890568	0.747372	1.22825
	RGS9BP	regulator of G-protein signaling 9-binding protein	45383157	NP_989836	46240292	2.12798	0.85453
	EIF2S3	eukaryotic translation initiation factor 2 subunit 3	57525483	NP_001006260	45424846	0.774609	1.63852
	KIF11	kinesin-like protein KIF11	71895053	NP_001026401	53126653	1.43244	1.58024
	SORCS1	similar to SORCS receptor 1	118093020	XP_421750	46430405	1.66861	1.6681
	HNRNPD	heterogeneous nuclear ribonucleoprotein D0	71896731	NP_001026314	53135953	0.484063	1.14444
	NTRK3	NT-3 growth factor receptor	45384024	NP_990500	455413	0.613308	0.863264
	ARNT	aryl hydrocarbon receptor nuclear translocator	157838017	NP_989531	13430372	0.655207	1.40179
	MTF2	metal-response element-binding transcription factor 2	45383155	NP_989839	53131104	1.51749	0.903606
	JAK2	tyrosine-protein kinase JAK2	71896485	NP_001025709	84616742	1.4827	0.942242
	NKIRAS2	NF-kappa-B inhibitor-interacting Ras-like protein 2	57530562	NP_001006333	53133259	2.43887	1.29862
	MPRIP	similar to myosin phosphatase-Rho interacting protein	118097839	XP_414806	45424224	1.77539	1.12711
	SYNE1	similar to Nesprin-1 (Nuclear envelope spectrin repeat protein 1) (Synaptic nuclear envelope protein 1) (Syne-1) (Myocyte nuclear envelope protein 1) (Myne-1) (Enaptin)	118088392	XP_419679	46018893	1.1654	0.501581
	LMX1B	LIM/homeobox protein LMX-1	45382493	NP_990689	1145813	0.467934	0.646471
	LSG1	large subunit GTPase 1 homolog	57529605	NP_001006549	53133661	0.471952	1.03516
	HOXA13	homeobox protein Hox-A13	45383838	NP_989470	15418783	0.361173	1.22001
	TMC3	transmembrane channel-like protein 3	54262214	NP_001005820	52547956	0.498768	0.680638
	MID1	midline 1	45383848	NP_989460	20385603	1.32691	0.948066
	DAZAP1	DAZ-associated protein 1	71894833	NP_001026599	45425939	0.695728	1.33006
	PLXNA1	similar to plexin	118096928	XP_414370	48842070	0.740711	0.81016
	RTN4	reticulon 4	56961618	NP_989697	56791761	0.648131	1.11229
	NOL11	nucleolar protein 11	57525272	NP_001006210	53130369	1.55297	0.969505
	KCNMB4	similar to large-conductance calcium-activated potassium channel beta subunit	50728334	XP_416094	46017078	0.699295	0.720931
	COMMD10	COMM domain-containing protein 10	71895353	NP_001026614	53130573	1.2836	1.35257
	PPP1R9A	similar to protein phosphatase 1, regulatory (inhibitor) subunit 9A	118085847	XP_418668	47022642	1.55654	0.836963
	SEMA3E	semaphorin-3E precursor	45383646	NP_989573	2522205	0.474352	1.10885
	TRIM2	similar to tripartite motif protein TRIM2	118089745	XP_420365	46017364	0.483251	0.671228
	NRG1	pro-neuregulin-1, membrane-bound isoform	45383872	NP_989448	212603	0.431353	0.636826
	FES	tyrosine-protein kinase Fes/Fps	71896063	NP_001026742	71896062	0.490161	0.472282
	TTC14	tetratricopeptide repeat protein 14	57529580	NP_001006552	53136431	0.346221	0.693615
	DSTYK	dual serine/threonine and tyrosine protein kinase	45383159	NP_989837	37784553	0.660361	0.657718
	FAM20B	glycosaminoglycan xylosylkinase	71895255	NP_001026439	53136435	0.586264	1.12602
	RNF13	E3 ubiquitin-protein ligase RNF13	45382515	NP_990686	1321817	0.691877	1.17799
	CXCL14	C-X-C motif chemokine 14	45382647	NP_990043	45774384	0.604907	1.8127
	NAAA	similar to N-acylethanolamine-hydrolyzing acid amidase	50746657	XP_420596	46426242	2.24249	0.637685
	LMNB2	lamin-B2	45384202	NP_990616	63559	1.30329	1.13225
	TLR7	toll-like receptor 7	58696433	NP_001011688	61970251	1.41808	0.669504
	COBL	similar to cordon-bleu homolog (mouse)	118086626	XP_419034	46018657	1.43801	0.951896
	DNTT	DNA nucleotidylexotransferase	45382381	NP_990720	460162	1.7983	0.960197
	NPTX2	similar to Neuronal pentraxin II	118097729	XP_414750	46426259	1.59322	2.04238
	AHCTF1	similar to AT-hook-containing transcription factor 1 (Embryonic large molecule derived from yolk sac)	118088126	XP_419532	45426127	1.29297	1.12483
	CCDC18	similar to sarcoma antigen NY-SAR-41 (NY-SAR-41)	118094315	XP_001232490	41634041	1.63626	1.23318
	MYST4	similar to MYST histone acetyltransferase (monocytic leukemia) 4	118092698	XP_421609	41636299	1.30823	0.782834
	CBL	E3 ubiquitin-protein ligase CBL	45383704	NP_989539	12620409	1.57607	1.30145
	TK1	thymidine kinase, cytosolic	53933295	NP_990229	63825	0.497783	1.54498
	POLR2B	DNA-directed RNA polymerase II subunit RPB2	57530101	NP_001006448	53127024	1.72162	1.17145
	GLCCI1	glucocorticoid induced transcript 1	118085867	XP_001235467	41630931	1.78113	1.63689
	FDFT1	squalene synthase	86129502	NP_001034383	53130605	1.63596	1.24205
	PDE5A	similar to phosphodiesterase 5A	118090351	XP_420631	45423385	1.52776	0.749541
	FGFR1	basic fibroblast growth factor receptor 1 precursor	45382885	NP_990841	211440	0.625335	0.921261
	SFXN2	similar to MGC69144 protein	50749733	XP_421731	46016333	1.57579	1.63075
	IRF8	interferon regulatory factor 8	45382263	NP_990747	662354	1.41575	0.930275
	ACO2	aconitate hydratase, mitochondrial	45383738	NP_989519	53126139	0.615978	1.13028
	TLL1	tolloid-like protein 1 precursor	45382677	NP_990034	10185055	0.721636	0.76122
	MYO18B	similar to myosin-like protein	118098621	XP_415196	118098620	0.774987	0.796493
	CPS1	carbamoyl-phosphate synthase [ammonia], mitochondrial	113951671	NP_001039306	57834173	0.716049	1.17517
	FTH1	ferritin heavy chain	45384172	NP_990417	2369860	1.30041	0.487309
	SMCHD1	novel protein, name not assigned	118086846	XP_419144	46019282	1.35355	0.646929
	FGFR2	fibroblast growth factor receptor 2 precursor	45384352	NP_990650	63085	1.33547	0.587041
	SLC28A2	similar to Na+-dependent purine-selective nucleoside transporter	118095439	XP_413724	45425647	1.33261	0.607635
	GZF1	similar to ZNF336	118087548	XP_001232814	46426263	0.604422	0.949892
	SNX10	sorting nexin-10	71896755	NP_001026157	53136085	1.04921	0.596996
	BTK	tyrosine-protein kinase BTK	54020689	NP_989564	53130108	1.53144	0.741183
	RANBP2	novel protein, name not assigned	118084358	XP_416929	47022151	0.686473	1.26062
	RNF34	E3 ubiquitin-protein ligase RNF34	57525177	NP_001006188	53130255	0.641158	1.32926
	CASP8AP2	similar to KIAA1315 protein	118088810	XP_419834	46018478	1.47238	0.794241
	TBX18	T-box transcription factor TBX18	45383259	NP_989784	47498593	1.62538	1.27214
	LGI1	leucine-rich glioma-inactivated protein 1	113206092	NP_001038120	46018026	1.5347	1.04141
	KIAA0090	novel protein LOC419470 precursor	61098189	NP_001012856	48842999	0.638653	1.45113
	VPS37A	similar to Vacuolar protein sorting 37 homolog A (S	50746943	XP_420687	41632513	1.84404	1.05502
	CRADD	death domain-containing protein CRADD	71896937	NP_001025919	60098940	1.44069	1.14233
	PBRM1	protein polybromo-1	45384026	NP_990496	951230	1.34928	1.02095
	TAOK1	similar to TAO kinase 1	118100308	XP_415829	45423556	1.48052	1.36716
	ZMYND11	similar to BS69	50732273	XP_418557	41633411	1.13091	0.94656
	CDC42BPB	similar to CDC42 binding protein kinase beta (DMPK-like)	118092038	XP_421380	45421920	1.45342	1.05742
	LHX1	LIM/homeobox protein Lhx1	45382269	NP_990744	531182	1.99678	1.0197
	ST6GALNAC3	similar to alpha-2,6-sialyltransferase ST6GalNAc III	118094494	XP_422394	46237472	0.959419	1.27125
	DSN1	kinetochore-associated protein DSN1 homolog	113206104	NP_001038125	41633562	1.39571	1.02373
	SPHKAP	novel protein, name not assigned	118095053	XP_422607	46239885	1.3668	0.841076
	PYGB	glycogen phosphorylase, brain form	71895729	NP_001026205	53127431	0.840481	0.805495
	CPT2	carnitine palmitoyltransferase II	118094580	XP_001234343	53131957	0.665579	1.0936
	C10ORF18	novel protein, name not assigned	118081922	XP_414985	48842284	1.27992	1.48391
	STAG2	similar to stromal antigen 2	118089674	XP_420331	41630997	1.36663	1.5144
	ZFAND5	AN1-type zinc finger protein 5	71894809	NP_001026595	53133399	1.4	0.766979
	ATP6V0D1	similar to Ac39/physophilin	50753561	XP_414041	47022786	0.497764	1.16541
	RTEL1	similar to TNFRSF6B	118100735	XP_417435	46428561	1.38831	1.23365
	TMEM111	novel protein, name not assigned	50754191	XP_414280	46018434	0.622826	0.885968
	C10ORF76	novel protein, name not assigned	50749701	XP_421719	47021423	0.703835	1.05067
	DLD	dihydrolipoyl dehydrogenase, mitochondrial	71897021	NP_001025898	53127763	1.85	1.49614
	ZNF335	zinc finger protein ZFP	66363684	NP_990541	47023071	0.622855	0.855153
	NANS	sialic acid synthase	56118964	NP_001007976	53127363	0.775512	1.13376
	AMOT	similar to angiomotin p130	118089615	XP_420309	46017936	1.50729	1.0492
	PKHD1	similar to polycystic kidney and hepatic disease 1	118089204	XP_420050	47022736	0.687306	1.38062
	GART	trifunctional purine biosynthetic protein adenosine-3	47825387	NP_001001469	62898	1.55186	1.23249
	KIF16B	similar to kinesin-like motor protein C20orf23	118087588	XP_419330	46239491	1.43432	0.659684
	XRN2	5'-3' exoribonuclease 2	71895763	NP_001026204	53135139	1.56602	1.2044
	GMPS	GMP synthase	57529561	NP_001006556	53136505	1.3865	1.37829
	NR1H4	bile acid receptor	45383880	NP_989444	18034666	1.52123	1.1878
	GCC1	GRIP and coiled-coil domain-containing protein 1	71896149	NP_001026760	60098396	1.70475	0.870188
	IL16	interleukin 16	98162705	NP_989683	53136721	1.26533	0.385653
	EP400	E1A binding protein p400	118098421	XP_001234820	53133673	0.837368	1.58896
	PI4K2B	phosphatidylinositol 4-kinase type 2-beta	71896584	NP_001026328	53135633	0.647755	1.20829
	DLGAP5	novel protein, name not assigned	118092321	XP_421446	45426062	0.717607	1.28921
	LIMD2	LIM domain-containing protein 2	57530523	NP_001006330	53136867	0.815702	0.655831
	C14ORF43	novel protein, name not assigned	118091684	XP_421167	48842767	0.801053	0.712874
	PCNT	similar to kendrin	118093369	XP_421895	53133230	1.0925	0.847203
	NAT10	N-acetyltransferase 10	61098422	NP_001012958	53133461	1.95821	1.14291
	ANXA6	annexin A6	45382029	NP_990061	455902	1.99724	0.928339
	RAG1	V(D)J recombination-activating protein 1	71895137	NP_001026359	71895136	1.39467	1.32635
	COL4A1	similar to collagen IV a1 chain	118084340	XP_416951	7271900	1.79736	0.466876
	FUBP1	far upstream element-binding protein 1	57529674	NP_001006535	53136707	0.830519	1.38654
	UBE2J1	ubiquitin-conjugating enzyme E2 J1	45382103	NP_990094	7362936	1.9353	0.870652
	C9ORF91	novel protein, name not assigned	118099216	XP_415524	45424745	1.87019	0.61387
	MYEF2	myelin expression factor 2	61098222	NP_001012786	53136663	1.20981	1.5076
	NUDT19	nucleoside diphosphate-linked moiety X motif 19, mitochondrial precursor	71895435	NP_001026629	53130501	1.85818	1.20755
	NAT1	arylamine N-acetyltransferase, liver isozyme	45382975	NP_990857	62961	1.55904	0.478162
	CLASP2	similar to CLIP-associating protein 2	118086036	XP_418824	41633601	1.36972	0.797432
	RGS9	similar to regulator of G-protein signaling 9L	118099773	XP_415685	45425724	1.55496	1.09756
	ATP1A1	sodium/potassium-transporting ATPase subunit alpha-1 precursor	45382945	NP_990852	211219	1.37682	0.940518
	APTX	similar to FHA-HIT	118104532	XP_429199	32527967	0.607544	0.994045
	CDAN1	similar to codanin 1	118091668	XP_421163	45424187	0.644417	1.00979
	CALD1	caldesmon	45383800	NP_989489	212656	1.63227	0.769028
	ADRM1	proteasomal ubiquitin receptor ADRM1	45382833	NP_989982	41631094	1.96352	1.09123
	FBLN1	fibulin-1 precursor	45383790	NP_989496	2947313	0.727006	0.931366
	GPR143	similar to G protein-coupled receptor 143	118084191	XP_416848	46019323	0.529428	1.04528
	MAP1B	microtubule-associated protein 1B	118103949	XP_001231729	406318	1.28645	1.01704
	TNPO1	similar to karyopherin beta2	118103939	XP_424806	46238721	1.4843	0.641303
	WDR91	WD repeat-containing protein 91	71896921	NP_001025923	53129311	1.17852	0.965084
	NLRP3	cryopyrin	118090992	XP_001233262	60098918	0.680671	0.79226
	HIVEP2	similar to human immunodeficiency virus type I enhancer-binding protein 2	118088462	XP_419711	46429576	0.654664	0.773629
	WASF3	similar to WAS protein family, member 3	118084989	XP_417128	46017195	0.731758	0.653352
	MYH6	myosin heavy chain, cardiac muscle isoform	45382109	NP_990097	238622	1.36294	0.557439
	C1ORF114	novel protein, name not assigned	118083549	XP_416589	47021252	0.749334	0.841942
	TLN1	talin-1	45383127	NP_989854	26000435	1.19941	0.898317
	TCERG1	similar to Tcerg1 protein	118097626	XP_414665	46429244	1.20899	1.00698
	CBFB	core-binding factor subunit beta	70608116	NP_989901	62635475	0.77276	1.22004
	ZC3HAV1	zinc finger CCCH-type antiviral protein 1	61098418	NP_001012956	60099080	0.744579	0.815732
	INSR	similar to insulin receptor isoform 3	118103315	XP_418250	211694	0.503906	1.39217
	KCNJ8	similar to uKATP-1	50729102	XP_416431	2367405	1.99006	1.2565
	GEMIN4	component of gems 4	60302868	NP_001012628	60098978	1.71281	1.17168
	CSF1R	similar to macrophage colony stimulating factor I receptor	118097472	XP_414597	304410	1.27685	0.500122
	SPPL2B	signal peptide peptidase-like 2B	71896355	NP_001026104	60099140	1.87565	1.19152
	GLG1	Golgi apparatus protein 1 precursor	45382795	NP_990827	1480466	1.1711	1.38656
	PTPRC	receptor-type tyrosine-protein phosphatase C	45383331	NP_989748	304418	1.39041	0.592706
	DUSP1	dual specificity protein phosphatase 1	154759232	NP_001078828	46240046	1.38601	0.564844
	STAT5B	signal transducer and activator of transcription 5B	45382145	NP_990110	3309260	1.89394	0.776891
	GDI2	rab GDP dissociation inhibitor beta	45384364	NP_990335	3420725	1.42834	1.26503
	DDHD1	similar to DDHD domain containing 1	118092365	XP_421479	47022441	0.797356	0.91799
	PALM	paralemmin	118103211	XP_418217	4456147	1.40363	1.22611
	ADAM9	disintegrin and metalloproteinase domain-containing protein 9	71897213	NP_001026567	53133579	0.512899	1.06142
	FAT3	protocadherin Fat 3	162417991	NP_001104793	38146370	1.44041	1.25226
	LRPAP1	alpha-2-macroglobulin receptor-associated protein	46048798	NP_990393	2661435	0.504453	1.18842
	EIF4G2	eukaryotic translation initiation factor 4 gamma 2 isoform 1	153799357	NP_001093330	4512001	0.784774	1.20045
	PFTK1	similar to Serine/threonine-protein kinase PFTAIRE-1	118085807	XP_418647	46425590	1.52337	0.939573
	MAP1A	similar to microtubule associated protein 1A	118096056	XP_413956	48842159	1.31439	1.39251
	FKBP4	peptidyl-prolyl cis-trans isomerase FKBP4	57525441	NP_001006250	53133359	1.60133	1.53208
	ZBTB11	similar to zinc finger protein	118083589	XP_416615	46428864	1.45787	1.20776
	WNT3	wingless-type MMTV integration site family, member 3	45382761	NP_990006	46239540	0.516558	1.2317
	LARP1	novel protein, name not assigned	118097432	XP_414577	46428301	1.44351	1.14311
	WHSC2	negative elongation factor A	71896469	NP_001026338	60098632	0.769517	1.04379
	DDX52	probable ATP-dependent RNA helicase DDX52	71897029	NP_001025896	60098634	1.79732	1.0422
	REXO4	novel protein, partial	118112579	XP_001236410	46238759	1.46309	1.48546
	COL18A1	collagen, type XVIII, alpha 1	45383788	NP_989495	15383904	1.3494	0.515891
	COMMD8	novel protein, name not assigned	118090556	XP_420723	47021782	0.824831	0.977271
	USP5	novel protein, name not assigned	118083310	XP_416513	118083309	1.39821	0.891161
	GARNL3	GTPase-activating Rap/Ran-GAP domain-like protein 3	71897279	NP_001025847	46240279	0.501599	1.39647
	EXOC8	exocyst complex component 8	57530317	NP_001006404	53133841	1.35326	1.10265
	HADHA	trifunctional enzyme subunit alpha, mitochondrial	45384238	NP_990387	2737970	0.683155	1.50193
	WNT2B	protein Wnt-2b	45383486	NP_989667	13661811	0.677018	0.674512
	CCDC125	similar to Kenae1	118104418	XP_424893	46429687	0.657775	0.536754
	SCN5A	similar to voltage-gated sodium channel alpha subunit isoform 5	118085545	XP_418535	2415572	1.27808	1.30537
	CBR4	similar to Carbonyl reductase 4	50746204	XP_420403	42600068	0.946538	0.750504
	TJAP1	novel protein, name not assigned	118088068	XP_419505	46016772	1.93024	1.26709
	PDE8A	similar to cAMP-specific cyclic nucleotide phosphodiesterase PDE8A1	118095814	XP_413834	41630210	0.511735	1.08353
	MTTP	microsomal triglyceride transfer protein large subunit	157954041	NP_001103254	41635335	0.63753	1.05142
	MYBPC3	myosin-binding protein C, cardiac-type	45384120	NP_990447	1235667	1.20987	0.599241
	ATP6V1A	V-type proton ATPase catalytic subunit A	45384462	NP_990305	790616	0.667212	0.841063
	MYLK	myosin light chain kinase, smooth muscle	45642714	NP_990790	992992	0.768345	1.207
	CPNE8	similar to copine VIII	118082131	XP_001231389	42600244	1.05017	0.567701
	TBX4	T-box transcription factor TBX4	71896511	NP_001025708	3192955	0.656858	0.389078
	TNRC18	novel protein LOC416482	118097805	XP_001233346	60099008	0.804749	0.809129
	ZC3H7B	similar to zinc finger CCCH-type containing 7B	118082670	XP_416233	41629920	1.31999	0.821134
	VAV2	guanine nucleotide exchange factor VAV2	45383828	NP_989473	18476184	0.662381	1.00311
	DENND2C	novel protein isoform 1	118102515	XP_001234021	46238285	0.68398	1.58087
	PNOC	similar to prepronociceptin	118089168	XP_420026	48843149	0.501152	0.743881
	HIBCH	3-hydroxyisobutyryl-CoA hydrolase, mitochondrial precursor	71895123	NP_001026414	53133807	0.516337	0.849476
	TRPC1	short transient receptor potential channel 1	52138715	NP_001004409	50261634	1.75222	1.10779
	SRFBP1	novel protein, name not assigned	118104622	XP_424408	41633930	1.53901	0.970704
	BCAS3	similar to breast carcinoma amplified sequence 3	118100411	XP_415889	53136933	1.97765	0.993903
	ACSL5	long-chain-fatty-acid--CoA ligase 5	71895089	NP_001026408	53135997	0.670953	0.345048
	MGEA5	bifunctional protein NCOAT	86129516	NP_001034394	60099036	1.3028	0.597688
	SLC6A2	sodium-dependent noradrenaline transporter	45382639	NP_990047	9789349	0.95537	1.08194
	DUS1L	similar to DUS1L protein isoform 2	118099691	XP_415637	45425080	0.519082	1.22424
	USP46	novel protein, name not assigned	50746997	XP_420711	41632854	0.810522	1.28147
	CDCA2	similar to cell division cycle associated 2	118101308	XP_417676	47022394	0.532445	1.45521
	PTPN21	similar to Ptpn21 protein	118091903	XP_421308	118091902	1.91273	1.04774
	TXNDC17	novel protein, name not assigned	50758444	XP_415925	46017537	1.53904	1.2471
	FHL2	similar to DRAL gene product	50730480	XP_416924	46018071	1.78827	0.784742
	ERCC4	similar to DNA repair protein	118097672	XP_414734	41636106	1.38565	0.794766
	KIAA0802	novel protein, name not assigned	118086809	XP_423729	48843010	1.18785	1.24393
	ANKIB1	similar to ANKIB1 protein	118085744	XP_418652	46428673	1.22071	1.06876
	UTRN	similar to utrophin (dystrophin related protein)	118088340	XP_419648	118088339	0.884357	0.628256
	FSTL1	follistatin-related protein 1	45382855	NP_989969	4837644	1.31342	0.862727
[truncated: 2,594 more rows]
