# Supplementary material for: Nuclear Factor kappa B is central to Marek’s Disease herpesvirus induced neoplastic transformation of CD30 expressing lymphocytes in-vivo
Source: BMC Syst Biol. 2012 Sep 14;6:123. doi: 10.1186/1752-0509-6-123 (PMC3472249; doi:10.1186/1752-0509-6-123)
Supplement: Additional file 4 — contains pentile wise Meq binding sites for 88 concordantly expressed host host gene products. (XLS 30 kb) [file 1752-0509-6-123-S4.xls]

## Sheet: Sheet1
Gene	Number of Meq binding sites	Ratio	Average number of Meq binding sites per pentile
CD40LG	22	0.538524
IRG1	51	0.676277
M6PR	24	0.702181
PCSK5	11	0.844315
PENK	16	0.93881
BRCA2	14	0.938891
PTGS2	23	1.02186
TNFRSF8	19	1.03873
GFRA1	21	1.06668
KIAA0430	25	1.20793
TNRC6C	14	1.3284
MX1	25	1.46975
RPL4	16	1.57218
MYH4	29	1.62264
ZNF821	43	1.64567
PRKD1	11	1.68954
SAT1	18	1.74683	22.4706
DTL	27	1.81064
MYH10	7	1.91822
GALNTL4	6	1.97204
ITGB5	11	1.98832
RPS6	0	2.11184
RAD54B	8	2.14819
BRWD1	21	2.43878
RPL6	26	2.53536
ST13	16	2.74559
FKBP3	15	2.86304
ASB9	20	2.99255
TOP3A	11	3.03186
ING1	5	3.09123
DKC1	2	3.13512
HNRPDL	16	3.23583
NOC2L	12	3.3037
CRIM1	15	3.34967	12.8235
DNAJC8	9	3.36525
OTUD3	7	3.36769
MAB21L1	18	3.46471
CEP55	24	3.68365
XRCC2	26	3.71542
RNF103	11	3.82857
HSPA4L	13	3.85022
C1ORF107	11	3.87026
UFD1L	8	3.88559
ATP2A2	16	3.93252
RABEP1	10	3.99108
N4BP2L1	11	4.07583
VNN1	15	4.33683
VPS13B	26	4.42016
ANKRD32	15	4.4734
C22ORF40	9	4.61917
DDX5	17	4.7083	14.4706
SNX1	11	4.7773
CCT7	4	4.78371
XK	10	4.93192
NDC80	25	4.96722
CENPI	23	5.03865
C9ORF75	6	5.35278
BMS1	12	5.51334
NARG1L	7	5.5663
PDCD5	4	5.63454
PIK3C2B	5	5.86387
FLCN	6	6.00802
CASQ2	20	6.2031
HSPA5	20	6.33335
NAPRT1	48	6.66314
LDHB	12	6.71911
CST3	10	6.81942
SMC2	22	6.89544	14.4118
POLG	1	6.9294
TBC1D7	10	7.73604
BRD8	34	7.98561
TAF11	27	8.0485
HNRNPA2B1	24	8.23614
RAB11FIP5	6	8.46195
ZW10	15	9.32693
PGAM1	6	9.66357
PGK1	15	9.7271
TDRD3	15	10.1088
DOCK5	9	10.5603
CCDC13	15	10.7561
CCDC109B	7	11.1427
GUCY1A3	8	12.7503
WDR5	11	13.2785
HINT1	29	13.9031
MRPL48	11	16.2112
POLDIP3	19	17.2777
PTBP1	27	18.2645
BEND4	3	21.6764	14.6
